# Supplementary material for: Functional classification of memory CD8+ T cells by CX3CR1 expression
Source: Nat Commun. 2015 Sep 25;6:8306. doi: 10.1038/ncomms9306 (PMC4667439; doi:10.1038/ncomms9306)
Supplement: Supplementary Data 1 — Differentially expressed directly comparing CD62L+ CX3CR1+, CD62L- CX3CR1+, CD62L- CX3CR1-, or CD62L+ CX3CR1- CD8+ T cells to naïve T cells [file ncomms9306-s2.xlsx]

## Sheet: +- vs --
Symbol	Mean (CD62L+ CX3CR1+)	Mean (CD62L+ CX3CR1-)	Mean (CD62L-CX3CR1+)	Mean (CD62L-CX3CR1-)	Mean (Naive)	FoldChange (CD62L+ CX3CR1+ vs. Naive)	FoldChange (CD62L+ CX3CR1- vs. Naive)	FoldChange (CD62L- CX3CR1+ vs. Naive)	FoldChange (CD62L- CX3CR1- vs. Naive)	Index
CDH1	1	23.9356	1	1	1.22103	-1.22103	19.6029	-1.22103	-1.22103	a different directions
SELP	2.29995	12.7966	1.03661	1.92652	2.03104	1.1324	6.30053	-1.95931	-1.05425	a different directions
IL4R	37.1946	102.472	35.8417	34.6078	41.4039	-1.11317	2.47494	-1.15519	-1.19637	a different directions
C1orf162	15.4929	68.5988	10.2101	17.6615	56.4301	-3.64233	1.21564	-5.52691	-3.19509	a different directions
TRIM2	2.06028	12.0989	1	2.99819	10.1029	-4.90363	1.19757	-10.1029	-3.36966	a different directions
PDCD2L	19.7151	24.5563	19.0745	10.7003	22.6096	-1.14682	1.0861	-1.18533	-2.11299	a different directions
ELOVL6	17.3499	4.99847	19.5821	32.352	5.03616	3.44506	-1.00754	3.88831	6.42394	a different directions
HPGD	2.75501	15.3966	6.92864	34.1321	15.8232	-5.74343	-1.02771	-2.28374	2.15709	a different directions
LRP12	1.14599	1.50448	1.66365	10.8469	1.56316	-1.36402	-1.039	1.06429	6.93909	a different directions
ZBTB16	1.9143	3.09861	1.33249	24.8603	3.33855	-1.74401	-1.07743	-2.5055	7.44645	a different directions
FLT4	1.38565	6.46274	1.64015	35.5154	7.54811	-5.44734	-1.16794	-4.60208	4.7052	a different directions
LOC101927722	1	1.07513	1.98066	12.481	1.35092	-1.35092	-1.25652	1.46615	9.23889	a different directions
LONRF3	1.9143	3.61754	1.20485	10.3171	4.78952	-2.50198	-1.32397	-3.97519	2.1541	a different directions
MATN2	1	1.88433	1.17155	19.3332	2.55496	-2.55496	-1.3559	-2.18084	7.56694	a different directions
NCR3LG1	25.814	14.2318	21.7776	49.49	20.9894	1.22986	-1.47483	1.03755	2.35786	a different directions
TGFA	4.98137	3.82346	5.25716	23.0202	5.72041	-1.14836	-1.49614	-1.08812	4.02421	a different directions
NR1D1	18.4766	32.9873	18.2394	103.965	50.3371	-2.72438	-1.52596	-2.75981	2.06538	a different directions
ABCB1	49.8897	64.2629	41.0254	221.553	99.9083	-2.00258	-1.55468	-2.43528	2.21757	a different directions
FHL3	5.05079	2.28941	9.53024	19.3715	3.60299	1.40183	-1.57376	2.64509	5.37651	a different directions
SCRN1	2.79936	20.5491	5.11533	181.113	53.066	-18.9565	-2.5824	-10.3739	3.41297	a different directions
MPPED2	1	1.16477	1.46652	14.2051	3.33855	-3.33855	-2.86626	-2.27651	4.25489	a different directions
TMIGD2	1	5.21117	2.12965	23.4826	19.3183	-19.3183	-3.70708	-9.07109	1.21556	a different directions
LOC100506844	3.51834	5.70298	6.47629	4.70418	11.493	-3.26661	-2.01527	-1.77463	-2.44316	both significantly down
DISC1	26.8826	53.7143	24.5428	53.0428	108.761	-4.04576	-2.0248	-4.43146	-2.05043	both significantly down
ZNF629	3.47399	8.75215	2.9615	6.16813	17.7681	-5.11461	-2.03014	-5.99971	-2.88063	both significantly down
ILF3-AS1	20.5864	27.9882	24.4731	23.5955	56.8713	-2.76257	-2.03197	-2.32382	-2.41026	both significantly down
PWAR5	112.647	164.673	78.7279	132.16	336.817	-2.99001	-2.04537	-4.27824	-2.54855	both significantly down
LOC101929057	19.0363	10.9098	8.87873	7.51244	22.3972	-1.17656	-2.05294	-2.52257	-2.98135	both significantly down
ZNF879	12.3279	9.80748	8.70705	7.85261	20.2619	-1.64357	-2.06596	-2.32706	-2.58027	both significantly down
MTRF1	59.196	70.0847	57.7349	46.0652	144.874	-2.44737	-2.06713	-2.5093	-3.14498	both significantly down
KLHDC1	20.266	27.6999	22.5701	22.4315	57.2632	-2.82558	-2.06727	-2.53712	-2.5528	both significantly down
ZNF780B	64.3352	55.0874	59.4761	51.818	114.053	-1.7728	-2.0704	-1.91763	-2.20103	both significantly down
TAF8	45.9993	37.5559	42.2924	32.5308	77.896	-1.69342	-2.07414	-1.84184	-2.39453	both significantly down
HIVEP1	179.691	237.926	183.924	232.796	494.519	-2.75206	-2.07846	-2.68872	-2.12426	both significantly down
RIC3	27.0119	26.2958	9.57064	6.85451	54.6634	-2.02368	-2.07879	-5.71157	-7.97481	both significantly down
PCED1B-AS1	134.715	166.494	106.187	149.289	346.746	-2.57393	-2.08263	-3.26543	-2.32265	both significantly down
ALKBH2	3.34809	9.95286	5.37774	7.03905	20.7298	-6.19151	-2.08279	-3.85474	-2.94497	both significantly down
OVGP1	3.01893	8.44208	2.30044	7.88501	17.604	-5.83121	-2.08527	-7.65243	-2.23259	both significantly down
CIAPIN1	19.9569	22.5537	20.8111	21.009	47.0378	-2.35697	-2.08559	-2.26023	-2.23893	both significantly down
ZNF512B	9.703	7.03789	4.77222	6.61672	14.6892	-1.51388	-2.08715	-3.07806	-2.22	both significantly down
MCMDC2	11.2305	14.3403	13.7667	6.47312	29.9362	-2.66563	-2.08756	-2.17454	-4.6247	both significantly down
LINC01089	13.6563	28.4107	15.4298	17.4254	59.3576	-4.34653	-2.08927	-3.84694	-3.40638	both significantly down
AFF2	1.38565	6.77188	1.05766	1.87322	14.1524	-10.2136	-2.08988	-13.3808	-7.55513	both significantly down
AKAP7	10.1823	19.5181	16.4476	19.7706	40.8802	-4.01482	-2.09448	-2.48549	-2.06773	both significantly down
LDLRAP1	104.054	214.359	72.072	156.007	451.651	-4.34056	-2.10698	-6.26666	-2.89507	both significantly down
LOC100129550	33.3513	39.2862	26.7118	38.3748	82.799	-2.48263	-2.10759	-3.09972	-2.15764	both significantly down
ZNF546	14.1959	18.1144	11.0912	13.7209	38.1995	-2.69088	-2.1088	-3.44412	-2.78404	both significantly down
OBSCN	11.0602	32.9509	8.75856	16.9523	69.5304	-6.28653	-2.11012	-7.93856	-4.10154	both significantly down
FAM175A	40.9842	48.036	42.9954	50.6092	101.65	-2.48023	-2.11612	-2.36421	-2.00853	both significantly down
FAM226A	3.10843	10.4781	2.40314	7.98514	22.2028	-7.14276	-2.11897	-9.23909	-2.78052	both significantly down
FAM226B	3.10843	10.4781	2.40314	7.98514	22.2028	-7.14276	-2.11897	-9.23909	-2.78052	both significantly down
AMN1	9.09995	15.9248	13.9767	12.1827	33.8563	-3.72049	-2.12601	-2.42234	-2.77905	both significantly down
WHAMMP3	38.2629	42.1395	23.4534	27.8438	89.7879	-2.34661	-2.13073	-3.82834	-3.22469	both significantly down
RASA4CP	7.8058	4.8885	4.20108	3.33426	10.4668	-1.34091	-2.14112	-2.49146	-3.13918	both significantly down
ZBTB18	47.4551	88.6686	25.3142	49.0217	189.932	-4.00235	-2.14204	-7.50299	-3.87445	both significantly down
ZNF542P	8.02755	16.8826	9.94822	15.8215	36.1682	-4.50551	-2.14233	-3.63565	-2.28601	both significantly down
PLEKHG4	4.19298	11.7965	4.24356	8.49909	25.507	-6.08328	-2.16225	-6.01077	-3.00115	both significantly down
PRKXP1	143.404	172.999	91.3485	142.704	374.069	-2.60851	-2.16226	-4.09497	-2.6213	both significantly down
ALG10B	28.3721	26.8917	21.6744	23.8284	58.1944	-2.05112	-2.16403	-2.68494	-2.44223	both significantly down
C21orf62	3.82742	8.74829	3.73462	6.18237	19.0374	-4.97397	-2.17613	-5.09756	-3.07931	both significantly down
LOC100128288	7.95595	7.80489	5.0946	5.25567	16.9972	-2.13641	-2.17776	-3.33632	-3.23407	both significantly down
PDZD2	9.89333	12.0485	14.2863	9.55057	26.252	-2.6535	-2.17886	-1.83757	-2.74873	both significantly down
PPAPDC2	16.792	31.9518	18.916	20.5324	69.8768	-4.16132	-2.18695	-3.69407	-3.40324	both significantly down
ZBTB46	18.0484	15.7886	16.625	13.6789	34.5315	-1.91327	-2.18711	-2.07709	-2.52444	both significantly down
MYH3	6.89866	18.5974	10.8372	10.7346	40.7287	-5.90385	-2.19001	-3.75823	-3.79413	both significantly down
DNMT3A	58.538	97.5337	43.1718	86.2889	214.48	-3.66394	-2.19903	-4.96806	-2.4856	both significantly down
TOP1MT	5.20094	12.7234	5.04333	9.44561	28.1482	-5.41213	-2.21231	-5.58128	-2.98003	both significantly down
MEGF11	3.95331	5.23057	4.6007	2.38831	11.5758	-2.92813	-2.21311	-2.5161	-4.84687	both significantly down
HSF2	38.2947	31.8936	30.9512	33.9788	71.2556	-1.86072	-2.23417	-2.30219	-2.09706	both significantly down
TNFRSF10D	1.84071	14.3403	3.13258	9.37241	32.0716	-17.4234	-2.23646	-10.2381	-3.42191	both significantly down
ZNF594	20.255	16.4127	13.8708	13.9265	36.7442	-1.81407	-2.23877	-2.64903	-2.63843	both significantly down
PSMG3-AS1	3.47399	6.36294	4.99696	5.20719	14.2514	-4.10232	-2.23976	-2.85202	-2.73688	both significantly down
BRD7P3	3.95331	9.9834	9.33211	6.17567	22.4584	-5.68089	-2.24957	-2.40657	-3.63659	both significantly down
ZNF223	1	5.66228	1.49749	6.26207	12.7965	-12.7965	-2.25996	-8.54533	-2.0435	both significantly down
C5orf63	19.7264	26.3137	20.189	18.9245	59.4835	-3.01543	-2.26055	-2.94633	-3.1432	both significantly down
IPW	26.2151	39.0618	32.125	41.4625	88.6904	-3.38317	-2.27051	-2.76079	-2.13905	both significantly down
PXYLP1	23.6885	17.4162	22.4705	17.0717	39.5674	-1.67032	-2.27188	-1.76086	-2.31772	both significantly down
N6AMT1	2.75501	10.057	5.53641	7.06573	22.8779	-8.30409	-2.27481	-4.13226	-3.23786	both significantly down
ZNF717	7.37798	12.1919	7.23121	6.56824	27.7412	-3.76	-2.27538	-3.83632	-4.22354	both significantly down
PECAM1	137.427	89.2688	105.08	78.942	204.008	-1.48448	-2.28533	-1.94145	-2.58428	both significantly down
EPB41L4A	91.2572	62.3535	83.2403	64.7439	143.791	-1.57567	-2.30607	-1.72742	-2.22092	both significantly down
TAF4B	5.94418	22.9457	8.37404	22.1846	53.2573	-8.95957	-2.32101	-6.35981	-2.40064	both significantly down
APBB1	14.8144	25.4134	11.7838	28.6689	59.1538	-3.99299	-2.32766	-5.01992	-2.06334	both significantly down
PDE3B	210.413	454.771	245.487	423.226	1063.26	-5.05319	-2.33801	-4.33123	-2.51228	both significantly down
SOX12	4.26239	5.45392	2.84489	4.01082	12.7536	-2.99213	-2.33843	-4.48299	-3.1798	both significantly down
LOC101927003	2.06028	4.42186	1.36533	1.72514	10.3587	-5.02781	-2.34262	-7.58698	-6.00458	both significantly down
EYS	27.4021	30.5074	24.5717	35.0446	71.4757	-2.6084	-2.3429	-2.90886	-2.03956	both significantly down
SNPH	8.65485	12.9536	8.56265	8.55993	30.3646	-3.5084	-2.34411	-3.54618	-3.5473	both significantly down
NLN	4.26239	11.0363	2.27839	6.16813	26.0001	-6.09989	-2.35588	-11.4116	-4.21523	both significantly down
CCDC171	3.10843	7.47591	5.27446	5.50756	17.6384	-5.67436	-2.35936	-3.34411	-3.20257	both significantly down
PIK3IP1	153.953	432.249	167.867	296.069	1019.86	-6.6245	-2.35943	-6.07542	-3.44468	both significantly down
ZNF540	11.4099	11.3318	12.0385	9.30365	26.7543	-2.34484	-2.36099	-2.22241	-2.87568	both significantly down
LRRN1	3.10843	4.78576	2.07256	3.05582	11.3113	-3.63892	-2.36354	-5.45766	-3.70158	both significantly down
ZNF185	8.26503	5.16466	3.45226	5.30198	12.2728	-1.48491	-2.3763	-3.555	-2.31475	both significantly down
PRKCQ-AS1	50.0943	85.4726	46.1482	63.3649	203.518	-4.06269	-2.38109	-4.41009	-3.21183	both significantly down
PPP1R3E	28.2804	61.0268	28.1547	58.0567	145.372	-5.14037	-2.3821	-5.16332	-2.50396	both significantly down
LINC00861	637.026	536.54	573.637	615.705	1280.96	-2.01084	-2.38744	-2.23304	-2.08047	both significantly down
LOC642852	16.1022	20.6597	10.913	17.2994	49.5066	-3.07452	-2.39629	-4.53647	-2.86175	both significantly down
PCED1B	61.9718	76.641	52.6261	60.2848	183.707	-2.96436	-2.39698	-3.49079	-3.04731	both significantly down
PDCL3P4	15.8759	22.2814	9.03095	13.7052	53.4459	-3.36648	-2.39868	-5.91808	-3.89967	both significantly down
PKIA	4.7409	18.0127	5.79465	6.87587	43.2662	-9.12615	-2.40199	-7.46657	-6.29246	both significantly down
HEMGN	2.53961	4.16553	1.36533	3.51488	10.0166	-3.94415	-2.40464	-7.33639	-2.84976	both significantly down
MAN1C1	10.852	26.1373	11.0673	13.9327	63.0217	-5.80739	-2.41117	-5.69443	-4.52328	both significantly down
PLCXD1	31.3445	28.4452	24.6189	29.5058	68.6707	-2.19084	-2.41414	-2.78934	-2.32736	both significantly down
KLF3-AS1	2.32004	5.77518	1.79267	2.32195	13.9489	-6.01236	-2.41532	-7.78106	-6.0074	both significantly down
NDFIP1	97.9904	112.544	91.0847	86.1643	273.706	-2.79319	-2.43199	-3.00496	-3.17656	both significantly down
TGFBR2	685.6	591.924	687.387	667.363	1439.59	-2.09975	-2.43205	-2.09429	-2.15713	both significantly down
LAMB2P1	6.20891	4.39039	3.99767	4.99218	10.7656	-1.73389	-2.45208	-2.69296	-2.15649	both significantly down
TMEM263	57.819	66.7869	60.817	62.8949	163.837	-2.83362	-2.45314	-2.69394	-2.60494	both significantly down
KCTD12	1.69473	17.0276	1	2.17373	41.7718	-24.6481	-2.45318	-41.7718	-19.2167	both significantly down
PLEKHH2	2.53961	6.57564	2.19131	3.12637	16.1494	-6.35901	-2.45594	-7.36974	-5.16553	both significantly down
MTA3	23.0389	22.262	25.6157	24.1203	54.9244	-2.38398	-2.46718	-2.14417	-2.2771	both significantly down
KLHL3	33.0645	69.4015	24.0304	42.1714	171.233	-5.17877	-2.46729	-7.12569	-4.06041	both significantly down
MAML2	154.378	248.127	120.131	201.619	612.795	-3.96944	-2.46968	-5.10105	-3.03938	both significantly down
DICER1-AS1	5.91993	8.03699	3.30821	5.44063	19.8638	-3.35542	-2.47155	-6.0044	-3.65101	both significantly down
GPRASP1	36.3054	89.5577	27.4689	69.6879	221.366	-6.09732	-2.47177	-8.05878	-3.17653	both significantly down
RGS10	83.5256	105.878	84.9895	73.3078	262.123	-3.13824	-2.47571	-3.08419	-3.57565	both significantly down
ARMCX4	6.39925	23.7059	8.7172	11.1121	58.7092	-9.17438	-2.47656	-6.73487	-5.28337	both significantly down
PAK1	32.8942	23.7863	35.1801	23.4957	59.1322	-1.79765	-2.48597	-1.68084	-2.51672	both significantly down
BCORP1	88.8763	68.5975	68.4957	44.246	171.522	-1.92989	-2.50041	-2.50412	-3.87655	both significantly down
PRMT2	403.554	387.396	355.961	355.464	971.321	-2.40691	-2.50731	-2.72873	-2.73255	both significantly down
LOC100507053	2.79936	5.54987	2.91096	3.3691	13.9182	-4.97194	-2.50785	-4.78131	-4.13114	both significantly down
MFSD4	11.6897	9.90391	6.42575	9.6168	24.9088	-2.13083	-2.51505	-3.8764	-2.59014	both significantly down
EPHA1	1.9143	15.6283	1	3.36227	39.4162	-20.5904	-2.5221	-39.4162	-11.7231	both significantly down
ITGA6	264.746	495.591	232.714	518.633	1249.94	-4.72128	-2.52212	-5.37113	-2.41007	both significantly down
C2CD2	48.0444	43.1625	34.1494	43.6961	109.16	-2.27206	-2.52905	-3.19654	-2.49816	both significantly down
ADRBK2	15.8626	13.7104	14.4472	9.8575	34.6786	-2.18619	-2.52936	-2.40037	-3.51799	both significantly down
C1orf200	2.34429	8.51184	3.63559	4.99204	21.5403	-9.18839	-2.53063	-5.92483	-4.31492	both significantly down
LOC100289019	14.2251	15.228	10.2739	17.8213	38.6799	-2.71912	-2.54005	-3.76488	-2.17043	both significantly down
MLXIP	152.826	201.924	112.539	154.848	515.763	-3.37483	-2.55425	-4.58299	-3.33077	both significantly down
MAGEF1	9.92257	12.8199	12.6183	8.43901	32.8206	-3.30767	-2.56014	-2.60102	-3.88915	both significantly down
C17orf51	4.5464	10.3821	4.73705	7.80281	26.6843	-5.86932	-2.57021	-5.6331	-3.41983	both significantly down
LOC101928150	8.4846	12.3421	4.93477	8.45523	31.7387	-3.74074	-2.57158	-6.43163	-3.75373	both significantly down
ABLIM1	458.497	841.636	385.998	733.238	2166.87	-4.72603	-2.57459	-5.61368	-2.95521	both significantly down
KCNQ1OT1	73.6396	176.197	70.7363	94.5997	454.594	-6.17322	-2.58003	-6.4266	-4.80544	both significantly down
ZNF285	1.9143	5.91813	1.09427	2.18057	15.2778	-7.98091	-2.58153	-13.9616	-7.00635	both significantly down
SH3BGRL2	2.99467	21.3274	1.36533	4.1092	55.3571	-18.4852	-2.59559	-40.5449	-13.4715	both significantly down
RFTN1	142.414	134.378	133.021	130.691	348.887	-2.44982	-2.59631	-2.62279	-2.66957	both significantly down
SH3YL1	43.3027	78.541	35.1696	66.0157	205.45	-4.74452	-2.61584	-5.84171	-3.11214	both significantly down
SSBP2	21.583	30.0354	18.387	32.6614	79.1006	-3.66494	-2.63358	-4.30198	-2.42184	both significantly down
SATB1	259.112	448.952	171.231	580.408	1184.91	-4.57298	-2.63929	-6.91995	-2.04152	both significantly down
SPATA6L	2.32004	4.74555	4.14626	2.62232	12.5409	-5.40547	-2.64266	-3.02463	-4.78236	both significantly down
TTN	632.078	1306.03	631.353	556.092	3478.45	-5.5032	-2.66337	-5.50951	-6.25516	both significantly down
ZNF347	5.64387	10.2222	6.84267	8.65981	27.2516	-4.82853	-2.66591	-3.9826	-3.1469	both significantly down
SNN	3.99766	14.6528	7.98027	12.5735	39.0864	-9.77731	-2.6675	-4.89788	-3.10864	both significantly down
CENPV	5.95295	7.33297	3.02624	5.39927	19.5993	-3.29237	-2.67277	-6.47647	-3.63	both significantly down
PPAP2A	1	8.12619	3.17796	3.76691	21.839	-21.839	-2.68749	-6.87203	-5.79761	both significantly down
LEF1	96.7987	548.097	55.8578	112.151	1476.37	-15.252	-2.69364	-26.4309	-13.1642	both significantly down
GSTM3	3.71365	12.2355	5.73274	6.46585	32.999	-8.88585	-2.69699	-5.75623	-5.10357	both significantly down
CARNS1	17.2512	17.955	24.5374	15.8821	48.7706	-2.82708	-2.71627	-1.9876	-3.07078	both significantly down
PROX2	4.96128	8.99007	4.49117	6.554	24.4245	-4.92301	-2.71683	-5.43833	-3.72665	both significantly down
HOOK1	9.44324	23.0683	7.23741	31.1095	62.9753	-6.66882	-2.72995	-8.70136	-2.02431	both significantly down
SIAE	8.04546	7.97739	4.83649	6.06867	21.9938	-2.73369	-2.75701	-4.54747	-3.62415	both significantly down
SLC8B1	9.22367	22.4912	13.0995	16.0953	62.125	-6.73539	-2.76219	-4.74256	-3.85983	both significantly down
FAM117B	77.6035	172.576	56.2027	104.804	479.132	-6.1741	-2.77635	-8.52506	-4.57171	both significantly down
CHST2	1.38565	4.2581	1.47777	1	11.8354	-8.54144	-2.77952	-8.00901	-11.8354	both significantly down
FAM63A	1.14599	7.43326	2.01959	1.76782	20.6778	-18.0437	-2.7818	-10.2387	-11.6968	both significantly down
USP51	6.99731	7.56555	4.21089	5.55401	21.0722	-3.01147	-2.78528	-5.00421	-3.79405	both significantly down
PTGR2	7.58623	7.97109	3.18074	5.85022	22.3324	-2.94381	-2.80167	-7.02113	-3.81736	both significantly down
LOC100507316	2.10463	4.66026	2.87766	4.1821	13.2161	-6.27954	-2.83592	-4.59267	-3.16016	both significantly down
LOC101929010	11.5195	23.5203	6.86965	15.8892	66.7826	-5.79738	-2.83936	-9.7214	-4.20302	both significantly down
ADPRM	11.5195	27.7489	13.8329	17.3415	79.0572	-6.86293	-2.84902	-5.71516	-4.55884	both significantly down
MYOM1	7.25706	9.90485	10.9807	7.81795	28.2259	-3.88945	-2.84971	-2.57051	-3.6104	both significantly down
ZNF550	23.6077	30.0402	27.2409	42.6877	85.8443	-3.63628	-2.85764	-3.1513	-2.01098	both significantly down
LOC100289230	12.4781	20.4154	17.5632	22.9728	58.5036	-4.6885	-2.86566	-3.33103	-2.54665	both significantly down
LMLN	31.3646	30.7341	20.1099	28.8567	88.2476	-2.81361	-2.87132	-4.38826	-3.05813	both significantly down
NT5E	18.976	40.3206	10.1531	43.8825	115.875	-6.10641	-2.87385	-11.4128	-2.64058	both significantly down
CDK5R1	26.0157	17.2872	15.8387	16.0036	49.7142	-1.91093	-2.87577	-3.13878	-3.10644	both significantly down
EFCAB13	3.73791	10.5779	7.58093	10.3493	30.4561	-8.14789	-2.87922	-4.01746	-2.9428	both significantly down
WHAMMP2	35.5104	44.5613	19.3829	14.0945	129.639	-3.65072	-2.90922	-6.68832	-9.19785	both significantly down
TMEM220	6.34992	25.537	7.73932	17.1821	75.429	-11.8787	-2.95371	-9.7462	-4.38998	both significantly down
TXK	17.9096	208.71	6.44218	184.857	618.44	-34.5313	-2.96316	-95.9986	-3.34551	both significantly down
CD55	106.115	172.981	83.102	165.786	512.606	-4.83065	-2.96337	-6.1684	-3.09198	both significantly down
MORF4L2-AS1	6.00943	5.20101	3.30299	5.06622	15.5118	-2.58125	-2.98246	-4.6963	-3.06181	both significantly down
C4orf32	3.23433	12.6028	3.06483	13.1199	37.7676	-11.6771	-2.99676	-12.3229	-2.87865	both significantly down
CAMSAP2	1.84071	15.9514	2.21864	4.80288	48.2465	-26.2107	-3.02459	-21.746	-10.0453	both significantly down
ZNF502	7.19181	4.88219	6.00315	4.55189	14.923	-2.07499	-3.05661	-2.48585	-3.27841	both significantly down
MICU3	1	6.48648	2.15076	5.0327	19.8386	-19.8386	-3.05845	-9.22399	-3.94193	both significantly down
LOC101927415	5.29045	4.02213	4.04514	2.04484	12.3374	-2.332	-3.06737	-3.04992	-6.03341	both significantly down
DNAH6	10.6101	6.73505	1.93656	6.49694	20.7084	-1.95176	-3.07472	-10.6934	-3.18741	both significantly down
ZNF177	2.72278	3.35783	1.78137	4.51775	10.3281	-3.79319	-3.07581	-5.79781	-2.28611	both significantly down
DISC2	2.77927	3.27111	1.11782	2.55106	10.0905	-3.63064	-3.08474	-9.02694	-3.95543	both significantly down
KBTBD11	3.47399	18.8974	4.80794	16.8342	58.4096	-16.8134	-3.09089	-12.1486	-3.46971	both significantly down
CCR7	38.6187	330.098	8.16443	91.0018	1022.17	-26.4682	-3.09656	-125.198	-11.2324	both significantly down
MKRN3	1.84071	4.30554	4.41495	3.2479	13.3331	-7.24343	-3.09673	-3.01999	-4.10514	both significantly down
CASP10	55.7794	64.5043	57.7645	76.1621	199.87	-3.58323	-3.09856	-3.46009	-2.62427	both significantly down
TSPAN32	37.9629	23.1758	35.6718	30.2526	71.9025	-1.89402	-3.10248	-2.01567	-2.37674	both significantly down
NAA16	79.98	75.9903	79.9834	65.6761	237.98	-2.97549	-3.13171	-2.97536	-3.62353	both significantly down
ZNF772	6.17968	11.0038	7.15942	16.6305	34.4669	-5.57745	-3.13227	-4.8142	-2.07251	both significantly down
OCRL	4.98137	5.56296	5.21615	4.1946	17.4564	-3.50433	-3.13796	-3.3466	-4.16163	both significantly down
TTC28	5.03487	14.241	3.87334	7.91817	44.8249	-8.9029	-3.1476	-11.5727	-5.66102	both significantly down
RAB30	24.6584	32.3583	30.0981	32.5163	101.918	-4.1332	-3.14968	-3.38621	-3.13438	both significantly down
SMARCD3	1	3.45378	1.09491	4.00252	10.8954	-10.8954	-3.15462	-9.95089	-2.72213	both significantly down
OXNAD1	210.158	393.212	194.676	363.036	1244.75	-5.92292	-3.16559	-6.39396	-3.42872	both significantly down
NUCB2	37.4971	32.7672	37.0013	42.3622	103.902	-2.77093	-3.17091	-2.80806	-2.4527	both significantly down
FLNB	34.4086	56.4246	36.8548	59.9175	179.205	-5.20816	-3.17601	-4.86247	-2.99087	both significantly down
ZNF572	1	3.94558	3.26893	2.72758	12.5498	-12.5498	-3.18073	-3.83912	-4.60108	both significantly down
EPHX2	3.47399	19.6542	1.26252	9.36623	62.8108	-18.0803	-3.19579	-49.7505	-6.70609	both significantly down
FAM134B	10.9415	42.329	11.768	43.0046	135.914	-12.4219	-3.2109	-11.5495	-3.16047	both significantly down
AGMAT	9.39392	5.55617	4.64678	5.6837	17.8546	-1.90066	-3.21347	-3.84236	-3.14137	both significantly down
CCDC141	32.7236	87.1574	35.2367	26.5362	280.081	-8.559	-3.21351	-7.94857	-10.5547	both significantly down
TTC18	2.60902	3.80264	1.57598	4.23846	12.3158	-4.72047	-3.23875	-7.8147	-2.90572	both significantly down
PDCD4-AS1	12.7378	18.3833	12.866	22.5319	59.6965	-4.68655	-3.24733	-4.63987	-2.64942	both significantly down
HLA-DOA	14.6442	21.9073	10.6423	11.7012	71.8248	-4.90467	-3.27858	-6.74897	-6.13822	both significantly down
PPFIBP2	12.2183	16.2281	11.84	7.62601	53.2427	-4.3576	-3.2809	-4.49683	-6.98173	both significantly down
AKAP6	1.69473	9.51533	1.43982	4.29827	31.4125	-18.5354	-3.30125	-21.8169	-7.30818	both significantly down
PWARSN	14.9734	7.19051	10.3483	9.63	24.065	-1.60718	-3.34677	-2.3255	-2.49896	both significantly down
ZNF69	1	3.13496	2.19226	1.53249	10.4975	-10.4975	-3.34853	-4.78845	-6.84998	both significantly down
DCHS1	4.0269	15.4524	5.18238	12.0414	52.3261	-12.9942	-3.38629	-10.0969	-4.34553	both significantly down
GRAP	4.50205	8.93726	5.38616	6.26089	30.3307	-6.73709	-3.39374	-5.63124	-4.84448	both significantly down
EPHB4	1	5.1545	1	4.89956	17.759	-17.759	-3.44534	-17.759	-3.62461	both significantly down
KIAA1958	6.94799	9.59433	3.6219	9.22249	33.2762	-4.78934	-3.46832	-9.18752	-3.60816	both significantly down
MST1P2	6.44857	4.92821	2.70052	6.23811	17.2009	-2.6674	-3.49029	-6.36948	-2.75739	both significantly down
SEC14L2	4.74171	5.88178	4.39631	6.22925	20.955	-4.4193	-3.5627	-4.76651	-3.36397	both significantly down
CERS6	20.1673	51.8657	18.6624	39.3032	185.771	-9.2115	-3.58177	-9.95433	-4.72663	both significantly down
TBXA2R	1	3.92375	1	1.02061	14.0787	-14.0787	-3.58808	-14.0787	-13.7945	both significantly down
ALPK1	1.9143	8.04764	1.20485	7.31588	28.9801	-15.1388	-3.60107	-24.0528	-3.96126	both significantly down
SPG20	4.71664	20.9106	8.14157	25.6091	75.7626	-16.0628	-3.62316	-9.30565	-2.95842	both significantly down
PPARGC1B	11.2305	15.6297	12.8807	13.3463	57.0499	-5.07993	-3.65011	-4.42912	-4.27457	both significantly down
RALGPS2	3.01893	13.913	1.24146	17.76	51.7141	-17.13	-3.71698	-41.6558	-2.91183	both significantly down
RNF138P1	12.8403	9.39564	5.52521	7.31984	34.9294	-2.7203	-3.71761	-6.32182	-4.77188	both significantly down
LMO7	25.635	66.7336	23.4211	36.0552	253.593	-9.89247	-3.80008	-10.8276	-7.03348	both significantly down
ICA1L	25.6346	47.0349	24.3585	40.5832	179.534	-7.00357	-3.81704	-7.37048	-4.42385	both significantly down
TSPAN33	1	3.8191	1.53543	2.13048	14.6243	-14.6243	-3.82926	-9.52458	-6.86433	both significantly down
TIMD4	3.54757	3.02592	1.11782	1.30588	11.5976	-3.26915	-3.83274	-10.3751	-8.88102	both significantly down
IQCA1	1	3.28806	1.36533	2.40835	12.7011	-12.7011	-3.8628	-9.30262	-5.27378	both significantly down
EXPH5	13.466	17.2999	10.4228	16.3331	66.8337	-4.96315	-3.86325	-6.41227	-4.09191	both significantly down
IFNGR2	2.72278	8.40622	1.09491	3.36882	32.5004	-11.9364	-3.86623	-29.6831	-9.6474	both significantly down
MYO15B	7.93965	9.95042	5.99723	5.97025	38.7012	-4.87441	-3.8894	-6.45317	-6.48234	both significantly down
CDCA7L	6.90283	10.9931	5.91041	2.35855	42.8463	-6.20706	-3.89754	-7.2493	-18.1664	both significantly down
SREBF1	9.80382	11.9336	15.3105	17.2196	46.7883	-4.77245	-3.92071	-3.05596	-2.71715	both significantly down
APBA2	41.2312	37.1759	26.9042	25.9438	145.803	-3.53622	-3.92197	-5.41932	-5.61994	both significantly down
PITPNM2	8.78453	8.89754	8.87803	10.4239	35.5216	-4.04365	-3.99229	-4.00106	-3.40772	both significantly down
LGMN	1	4.78576	1.32322	2.81644	19.1922	-19.1922	-4.01027	-14.5042	-6.81435	both significantly down
PLXNA4	1.14599	2.75748	1.03661	1.53933	11.2807	-9.84362	-4.09094	-10.8823	-7.32833	both significantly down
KCNQ5	26.7931	12.5674	26.6432	12.1322	51.4518	-1.92034	-4.09407	-1.93114	-4.24094	both significantly down
TLR2	2.29995	2.86265	1.15258	2.00984	12.0349	-5.23269	-4.20411	-10.4417	-5.98798	both significantly down
CEP41	17.838	20.067	16.7257	14.4891	84.6052	-4.74299	-4.21613	-5.0584	-5.83925	both significantly down
LRRC16A	4.00264	15.7023	1.17991	5.2558	68.2631	-17.0545	-4.34733	-57.8544	-12.9881	both significantly down
SDK2	1.9143	18.7841	1.43982	3.4472	82.1679	-42.9233	-4.37434	-57.068	-23.8361	both significantly down
SGK223	16.651	20.5482	24.8101	22.1517	89.9098	-5.39967	-4.37555	-3.62392	-4.05882	both significantly down
ZNF497	2.58395	2.75455	3.20807	3.12321	12.0603	-4.6674	-4.37834	-3.75937	-3.86152	both significantly down
ACSM3	1.9143	4.14134	4.24397	4.472	18.1444	-9.47838	-4.3813	-4.27534	-4.05734	both significantly down
USP44	4.88471	6.48893	5.10742	8.361	28.6808	-5.87154	-4.41996	-5.61551	-3.4303	both significantly down
GGT7	7.1604	3.74304	4.57547	5.85758	16.7633	-2.34111	-4.47853	-3.66373	-2.86181	both significantly down
IL6ST	71.4976	274.029	81.9686	107.677	1259.55	-17.6166	-4.5964	-15.3662	-11.6975	both significantly down
GSTM2	5.09514	12.0296	7.87851	10.5306	55.7244	-10.9368	-4.63228	-7.07296	-5.29167	both significantly down
GIPC3	4.37615	2.9973	1.78346	1.33215	13.9004	-3.17639	-4.63763	-7.79407	-10.4346	both significantly down
GOLGA8M	1	2.21672	1.11782	1	10.3154	-10.3154	-4.65346	-9.22813	-10.3154	both significantly down
BACH2	107.609	262.613	57.4307	237.025	1226.23	-11.3953	-4.66936	-21.3515	-5.17342	both significantly down
SERPINF1	1	2.54721	1	3.42094	11.9737	-11.9737	-4.70071	-11.9737	-3.50011	both significantly down
AK5	22.4204	28.6574	17.7167	15.0885	134.885	-6.01616	-4.70679	-7.61341	-8.93955	both significantly down
CAPN5	7.0174	3.43438	4.63766	4.48827	16.187	-2.30669	-4.71321	-3.49033	-3.60651	both significantly down
KCNQ1	1	2.83647	1	1.95872	13.6196	-13.6196	-4.8016	-13.6196	-6.9533	both significantly down
NET1	3.82742	8.54482	4.86833	1.97646	41.0499	-10.7252	-4.80407	-8.43202	-20.7694	both significantly down
MDS2	1	2.16099	1	1.02061	10.4324	-10.4324	-4.8276	-10.4324	-10.2217	both significantly down
AIF1	9.74318	17.5867	6.49289	10.7151	85.3886	-8.76394	-4.8553	-13.1511	-7.96902	both significantly down
FSIP2	1.62531	5.45006	1.17549	3.7354	26.5763	-16.3515	-4.87632	-22.6087	-7.1147	both significantly down
SLC22A17	1	2.162	1	1	10.5531	-10.5531	-4.88119	-10.5531	-10.5531	both significantly down
CNKSR2	2.72278	10.9791	2.95377	1.73806	53.7718	-19.7488	-4.89764	-18.2045	-30.9379	both significantly down
SNX9	21.5608	26.3694	5.96816	50.0185	129.59	-6.01046	-4.91441	-21.7136	-2.59084	both significantly down
TIMP2	2.10463	5.25431	1.09427	2.44999	25.9732	-12.341	-4.94321	-23.7356	-10.6013	both significantly down
KLF7	14.4447	64.433	12.6496	14.3274	322.516	-22.3276	-5.00545	-25.4961	-22.5105	both significantly down
DSEL	7.32648	34.7989	6.17958	20.4131	175.17	-23.9092	-5.03379	-28.3466	-8.58128	both significantly down
ZNF391	2.10463	2.58884	3.23904	2.60826	13.0343	-6.19316	-5.03482	-4.02413	-4.99732	both significantly down
LEF1-AS1	1	12.6144	1.02291	1.69712	65.7276	-65.7276	-5.21052	-64.2553	-38.7288	both significantly down
ANKRD31	3.03902	4.324	2.54708	2.0811	22.8693	-7.52523	-5.28893	-8.97863	-10.989	both significantly down
TRABD2A	16.0127	63.7519	11.3414	37.6161	340.624	-21.2721	-5.34296	-30.0338	-9.05526	both significantly down
ATP6V0E2-AS1	1.69473	2.9973	1.78687	1.22618	16.1565	-9.5334	-5.39035	-9.04176	-13.1763	both significantly down
TXNRD3	1	2.18525	1.35743	1.45396	12.1088	-12.1088	-5.54112	-8.92035	-8.3281	both significantly down
TCEA3	1.14599	6.77188	1.05766	2.11581	37.7365	-32.9292	-5.57252	-35.6791	-17.8354	both significantly down
GP5	3.75084	2.48761	1.36533	1.72514	13.9742	-3.72562	-5.61754	-10.2351	-8.10037	both significantly down
MAGOH2	3.54757	3.90923	2.04453	3.65612	22.4836	-6.33774	-5.75141	-10.997	-6.14958	both significantly down
EPHA1-AS1	3.78226	17.5756	6.70713	10.6687	102.424	-27.08	-5.82761	-15.2709	-9.60039	both significantly down
STARD4-AS1	1	1.96624	1.40194	1	11.5327	-11.5327	-5.86535	-8.22628	-11.5327	both significantly down
NBEA	2.06028	11.2722	1.11718	3.18372	66.6555	-32.3526	-5.91324	-59.6639	-20.9364	both significantly down
SCML1	3.30791	11.9986	1.15258	2.69202	72.9359	-22.0489	-6.0787	-63.2807	-27.0934	both significantly down
CNN3	1	1.96624	1.05766	1.30456	11.9954	-11.9954	-6.10067	-11.3414	-9.19499	both significantly down
PDK1	44.174	60.0214	46.61	47.6881	366.984	-8.30769	-6.11422	-7.87351	-7.6955	both significantly down
FCGBP	12.6255	20.9422	11.0807	9.26447	129.115	-10.2265	-6.1653	-11.6522	-13.9365	both significantly down
ZNF711	6.39925	4.08653	5.81709	6.54532	25.7625	-4.02586	-6.30425	-4.42876	-3.93602	both significantly down
KRT72	1.14599	4.5309	5.76615	1.46194	28.8708	-25.1929	-6.37199	-5.00694	-19.7483	both significantly down
CR2	1.9143	6.37159	1.03661	5.76104	41.065	-21.4518	-6.44502	-39.6148	-7.12806	both significantly down
IRS1	2.72278	4.2644	1.05766	3.86127	27.6461	-10.1536	-6.48301	-26.1388	-7.15984	both significantly down
CD248	4.13649	16.7974	2.02231	15.4278	111.401	-26.9313	-6.63207	-55.0861	-7.22082	both significantly down
LINC00282	1.9143	15.7721	1.09427	3.99063	107.909	-56.3698	-6.84173	-98.6122	-27.0405	both significantly down
MYB	3.34809	8.05008	1.09427	2.71334	55.1064	-16.459	-6.84544	-50.3589	-20.3094	both significantly down
PRKAR1B	3.71365	1.88969	1.13152	4.36056	13.1947	-3.55301	-6.98245	-11.661	-3.02591	both significantly down
IGF1R	38.6282	49.9373	23.656	87.5863	362.741	-9.39056	-7.26393	-15.334	-4.14152	both significantly down
TPST1	1	1.87416	1.02291	1.68246	13.6755	-13.6755	-7.29685	-13.3692	-8.12829	both significantly down
DSC1	2.72278	17.2931	1.15258	2.37643	126.261	-46.3721	-7.30126	-109.547	-53.1307	both significantly down
CHRM3-AS2	1.62531	5.99224	2.38556	10.4192	45.0812	-27.737	-7.52327	-18.8976	-4.32673	both significantly down
KRT73	1.9143	1.54225	2.73644	1	11.7739	-6.15053	-7.63424	-4.30265	-11.7739	both significantly down
ZNF516	1	13.9793	1.82662	29.254	108.693	-108.693	-7.77525	-59.505	-3.71549	both significantly down
GPR125	1	2.16099	1.05766	1.48254	16.8155	-16.8155	-7.7814	-15.8987	-11.3423	both significantly down
GAL3ST4	1.69473	7.41245	1.36533	2.67792	59.8687	-35.3265	-8.07678	-43.8494	-22.3564	both significantly down
S100B	1.9143	14.0743	3.66106	5.86238	115.823	-60.504	-8.22938	-31.6363	-19.7569	both significantly down
PTPRK	2.75501	8.75845	3.29938	6.22675	72.1037	-26.1718	-8.23246	-21.8537	-11.5797	both significantly down
LOC101929524	2.5597	2.6136	1.05766	4.77298	21.5311	-8.41158	-8.2381	-20.3572	-4.51104	both significantly down
KCTD3	3.30294	1.89742	1.98066	2.9931	15.638	-4.73457	-8.24172	-7.89536	-5.22468	both significantly down
N4BP3	1	1.2932	1	1.22618	10.908	-10.908	-8.43487	-10.908	-8.89592	both significantly down
LRRN3	4.48196	44.9668	4.73316	29.1817	385.229	-85.9509	-8.56695	-81.3893	-13.201	both significantly down
ACTN1	3.63708	37.7289	3.67075	10.9579	325.882	-89.5998	-8.63746	-88.7779	-29.7394	both significantly down
GATM	1	1.2399	1.11388	1.15591	10.9045	-10.9045	-8.79462	-9.7896	-9.43366	both significantly down
AEBP1	1.9143	4.06478	1.09491	3.63438	36.4365	-19.0339	-8.96394	-33.278	-10.0255	both significantly down
MEST	4.50205	3.93879	2.40841	3.77563	35.324	-7.8462	-8.96823	-14.6669	-9.35579	both significantly down
FLT1	3.30791	1.61202	1.75403	1.28527	14.6766	-4.43682	-9.1045	-8.36735	-11.4191	both significantly down
SERPINE2	1	1.33971	1.15258	1	12.2329	-12.2329	-9.13103	-10.6136	-12.2329	both significantly down
PLAG1	4.98137	14.8326	6.24798	14.7572	135.69	-27.2395	-9.14809	-21.7174	-9.19484	both significantly down
LRP6	1.69473	4.7562	1	1.15591	43.8581	-25.8792	-9.22124	-43.8581	-37.9424	both significantly down
MAML3	3.23433	5.41372	2.00542	7.12615	51.1184	-15.8049	-9.44239	-25.4901	-7.17335	both significantly down
ZNF667	1	1.12843	1	1	10.8521	-10.8521	-9.61698	-10.8521	-10.8521	both significantly down
KIAA2022	1	2.28941	2.78066	1.10597	22.6906	-22.6906	-9.91108	-8.16014	-20.5165	both significantly down
SPEG	1	2.13874	1	1.71179	21.3619	-21.3619	-9.98806	-21.3619	-12.4793	both significantly down
SMARCA1	1	1	1	1.48952	10.1769	-10.1769	-10.1769	-10.1769	-6.83233	both significantly down
PNMAL1	1	1.88433	1.05766	1	19.5988	-19.5988	-10.401	-18.5303	-19.5988	both significantly down
ARMCX2	1.38565	1.37606	1	3.8925	15.6939	-11.326	-11.405	-15.6939	-4.03183	both significantly down
ZNF135	1	1.41383	1	1.20557	16.1531	-16.1531	-11.4251	-16.1531	-13.3987	both significantly down
PCSK6	2.5597	1	1	1.28527	11.8786	-4.64064	-11.8786	-11.8786	-9.24211	both significantly down
SLC16A10	1.84071	5.14141	1	3.05553	61.3549	-33.3321	-11.9335	-61.3549	-20.0799	both significantly down
SULT1B1	1.9143	1.2932	1.02291	1	17.4044	-9.09178	-13.4584	-17.0145	-17.4044	both significantly down
FBLN2	1	1.21128	1	1.10597	16.4122	-16.4122	-13.5495	-16.4122	-14.8397	both significantly down
NREP	1.84071	3.05548	1.20485	2.13077	42.4249	-23.0481	-13.8849	-35.2117	-19.9106	both significantly down
ZNF662	1.14599	4.5837	1.27482	2.49357	63.7671	-55.6437	-13.9117	-50.0203	-25.5726	both significantly down
PCSK5	2.5597	10.8066	4.41737	19.4241	164.75	-64.363	-15.2453	-37.2959	-8.48173	both significantly down
MMP28	1	1	1	1	15.9405	-15.9405	-15.9405	-15.9405	-15.9405	both significantly down
REG4	1	1	1	1.10597	16.1872	-16.1872	-16.1872	-16.1872	-14.6362	both significantly down
EDAR	1	2.5409	1.15443	1.28527	42.8627	-42.8627	-16.8691	-37.1288	-33.3491	both significantly down
XKRX	1	1.12843	1	1	19.8641	-19.8641	-17.6033	-19.8641	-19.8641	both significantly down
ZNF667-AS1	1.14599	1	1	1.28527	21.661	-18.9016	-21.661	-21.661	-16.8533	both significantly down
NPAS2	1	2.16973	1.05952	5.49671	47.1215	-47.1215	-21.7177	-44.4743	-8.57267	both significantly down
SH3RF3	1	1.66288	1.03661	1.43336	39.0041	-39.0041	-23.4557	-37.6266	-27.2117	both significantly down
LRRC7	1	1	1	1.28527	24.606	-24.606	-24.606	-24.606	-19.1446	both significantly down
NOG	1	1.12843	1	1	28.6631	-28.6631	-25.4009	-28.6631	-28.6631	both significantly down
GLIS3	1.14599	1	1.05766	1.75315	26.6576	-23.2617	-26.6576	-25.2042	-15.2055	both significantly down
ADD2	1	1.12843	1	1	37.2597	-37.2597	-33.0191	-37.2597	-37.2597	both significantly down
CACHD1	1	1.12843	1	1	43.1707	-43.1707	-38.2574	-43.1707	-43.1707	both significantly down
NRCAM	1	1.59019	1	1	217.738	-217.738	-136.926	-217.738	-217.738	both significantly down
CCR4	38.4824	170.579	31.9936	71.0683	1.21223	31.7451	140.715	26.3923	58.6259	both significantly up
ADAM19	10.4107	113.733	17.5072	45.6781	1	10.4107	113.733	17.5072	45.6781	both significantly up
FAM129A	370.985	371.851	360.686	312.19	5.63393	65.8483	66.002	64.0203	55.4124	both significantly up
MAF	295.103	104.177	403.89	265.031	1.84045	160.343	56.6042	219.452	144.003	both significantly up
NHSL2	64.234	52.9255	86.0147	85.2765	1.0088	63.674	52.464	85.2647	84.533	both significantly up
PRDM1	574.724	390.466	714.494	902.362	7.66525	74.9779	50.9398	93.2122	117.721	both significantly up
AUTS2	166.416	110.174	167.896	149.713	2.32118	71.6947	47.4648	72.3321	64.4988	both significantly up
F2R	422.782	152.534	490.054	220.499	3.4211	123.581	44.5861	143.244	64.4525	both significantly up
PLEK	814.478	228.336	941.32	298.267	5.1532	158.053	44.3096	182.667	57.8799	both significantly up
LINC00152	85.1517	62.8448	94.1533	44.2235	1.52867	55.7033	41.1109	61.5919	28.9295	both significantly up
WEE1	55.5433	39.215	59.0587	17.7738	1.0088	55.0591	38.8731	58.5438	17.6188	both significantly up
ST8SIA1	34.238	46.2974	26.8871	25.2777	1.31643	26.0081	35.1688	20.4242	19.2017	both significantly up
CCR2	20.3354	65.2075	33.4655	196.809	2.03518	9.99193	32.0401	16.4435	96.7035	both significantly up
GZMK	718.452	657.389	512.425	1063.27	22.3453	32.1523	29.4196	22.9321	47.5835	both significantly up
CST7	688.342	234.633	720.669	368.207	8.15851	84.371	28.7592	88.3334	45.1317	both significantly up
LAG3	40.2499	27.8036	49.6156	43.1883	1	40.2499	27.8036	49.6156	43.1883	both significantly up
CCL5	2457.09	1215.36	2286.63	1780.04	43.9354	55.925	27.6624	52.0452	40.5148	both significantly up
IL2RA	2.60902	48.8539	1	17.6307	1.76659	1.47687	27.6543	-1.76659	9.98005	both significantly up
PLXND1	56.7764	27.5415	78.6455	126.094	1	56.7764	27.5415	78.6455	126.094	both significantly up
CCR5	332.819	146.566	384.936	529.102	5.32657	62.4828	27.5159	72.2672	99.3325	both significantly up
MYO1F	229.18	116.32	280.109	223.401	4.30889	53.1877	26.9952	65.0072	51.8466	both significantly up
MS4A1	23.6212	27.1282	14.3297	27.2265	1.0088	23.4153	26.8917	14.2048	26.9891	both significantly up
SLAMF7	542.696	190.53	539.317	349.254	7.26171	74.734	26.2377	74.2687	48.0953	both significantly up
MAMLD1	7.49672	25.7153	10.7889	13.3279	1	7.49672	25.7153	10.7889	13.3279	both significantly up
GZMA	1067.57	339.651	1173.61	620.14	13.4811	79.1901	25.1947	87.0563	46.0008	both significantly up
CYB561	78.5019	106.486	39.0358	136.145	4.24387	18.4977	25.0918	9.19817	32.0805	both significantly up
MAP3K8	51.5027	23.6938	57.0496	35.3401	1	51.5027	23.6938	57.0496	35.3401	both significantly up
CD58	48.0758	38.287	69.0856	39.0332	1.71055	28.1055	22.3829	40.3879	22.8191	both significantly up
CFH	34.2401	22.0023	23.0345	90.341	1	34.2401	22.0023	23.0345	90.341	both significantly up
PIK3AP1	110.451	32.13	93.5557	74.8261	1.52867	72.253	21.0184	61.2009	48.9487	both significantly up
GPR15	2.53961	20.6572	3.11031	6.09871	1	2.53961	20.6572	3.11031	6.09871	both significantly up
ANXA2P2	158.654	113.375	156.435	142.918	5.49543	28.8701	20.6308	28.4663	26.0068	both significantly up
C10orf128	16.8839	33.6929	81.231	105.067	1.69305	9.97244	19.9007	47.979	62.0576	both significantly up
FOSL2	73.039	28.3056	89.0321	100.427	1.56316	46.7253	18.108	56.9566	64.2463	both significantly up
FAS	86.3967	71.0509	78.0902	64.8201	3.94502	21.9002	18.0103	19.7946	16.4308	both significantly up
CDCA7	24.9069	20.5748	16.7774	9.17023	1.14739	21.7073	17.9318	14.6222	7.99222	both significantly up
MCOLN2	84.0992	56.5142	74.9519	52.5483	3.19593	26.3145	17.6832	23.4523	16.4423	both significantly up
NKG7	1623.11	330.356	1929.68	673.992	19.097	84.993	17.2989	101.046	35.2931	both significantly up
EPHA4	57.9038	171.014	43.0949	70.91	9.93362	5.82907	17.2156	4.33829	7.13838	both significantly up
ANXA2	131.832	108.847	157.439	116.979	6.34015	20.7933	17.1679	24.8321	18.4505	both significantly up
TMEM200A	4.98137	20.8966	4.42828	11.606	1.22103	4.07966	17.114	3.62668	9.50509	both significantly up
FRMD4B	4.21723	16.9743	11.015	30.6616	1	4.21723	16.9743	11.015	30.6616	both significantly up
EDARADD	19.0275	17.6352	18.0863	12.2254	1.15619	16.4571	15.2528	15.643	10.5739	both significantly up
HOPX	53.4587	15.164	91.6283	78.7098	1	53.4587	15.164	91.6283	78.7098	both significantly up
RGS2	24.0779	30.5577	36.081	98.0732	2.07423	11.6081	14.7321	17.3949	47.2817	both significantly up
EOMES	386.921	194.419	341.457	282.023	13.2033	29.3049	14.725	25.8615	21.36	both significantly up
SLC4A4	45.9521	14.3679	51.3141	38.229	1	45.9521	14.3679	51.3141	38.229	both significantly up
LOC100129034	186.664	165.632	129.676	125.987	11.7054	15.9468	14.15	11.0783	10.7631	both significantly up
SIPA1L2	4.47698	13.3378	2.94855	40.4633	1	4.47698	13.3378	2.94855	40.4633	both significantly up
MYBL1	758.498	318.592	780.012	876.269	24.2901	31.2266	13.1161	32.1123	36.0751	both significantly up
RASGEF1A	18.0195	15.6699	21.4304	17.073	1.21223	14.8647	12.9265	17.6784	14.0839	both significantly up
IL18RAP	57.2353	61.8506	33.7599	358.46	4.78971	11.9496	12.9132	7.04843	74.8395	both significantly up
JAKMIP1	44.4517	34.2615	69.7152	47.7372	2.65429	16.7471	12.908	26.2651	17.9849	both significantly up
ZNF365	17.4394	12.8204	32.8629	3.76761	1	17.4394	12.8204	32.8629	3.76761	both significantly up
ADRB2	242.626	56.3699	294.585	223.265	4.40429	55.0886	12.7989	66.8858	50.6927	both significantly up
EEPD1	1.9143	15.4809	2.65447	5.03066	1.21223	1.57915	12.7706	2.18974	4.14992	both significantly up
E2F2	6.47283	12.6769	3.86245	4.47624	1	6.47283	12.6769	3.86245	4.47624	both significantly up
CD40LG	6.79783	40.2117	3.0936	114.537	3.19602	2.12697	12.5818	-1.03311	35.8374	both significantly up
UST	29.8861	44.8796	9.71435	19.1705	3.57246	8.36569	12.5627	2.71923	5.3662	both significantly up
KLRB1	103.722	148.087	208.009	1607.68	12.0305	8.6216	12.3094	17.2902	133.634	both significantly up
SRXN1	18.1584	18.3459	35.0559	20.1633	1.49832	12.1192	12.2444	23.3968	13.4573	both significantly up
SETD7	18.3177	24.0393	11.4015	72.3268	2.0006	9.15609	12.016	5.69906	36.1526	both significantly up
ITGB1	733.823	966.677	924.661	322.664	81.1508	9.04271	11.9121	11.3943	3.9761	both significantly up
PZP	31.4921	25.8772	36.6832	37.6625	2.19128	14.3716	11.8092	16.7405	17.1875	both significantly up
TBX21	143.011	22.2426	170.678	50.791	1.90529	75.0603	11.6741	89.5813	26.658	both significantly up
PYHIN1	716.402	280.058	793.975	406.597	24.3977	29.3635	11.4789	32.543	16.6654	both significantly up
LGALS3	2.86877	11.3716	4.49825	29.3002	1	2.86877	11.3716	4.49825	29.3002	both significantly up
NBEAL2	139.194	109.756	172.342	125.033	9.97348	13.9564	11.0048	17.2801	12.5366	both significantly up
PPP2R2B	96.7213	46.9496	126.756	73.431	4.28715	22.5607	10.9512	29.5665	17.1281	both significantly up
LOC100128176	6.51799	10.9195	2.91722	4.40871	1	6.51799	10.9195	2.91722	4.40871	both significantly up
MB21D1	26.7346	23.7524	29.6874	25.5	2.19128	12.2005	10.8395	13.548	11.637	both significantly up
USP46	32.4441	105.236	41.1381	44.8012	9.7786	3.31787	10.7618	4.20695	4.58155	both significantly up
IL15	19.0476	10.8265	16.2419	19.6968	1.0088	18.8815	10.7321	16.1003	19.5251	both significantly up
WDR86-AS1	2.5597	18.7971	1.91904	28.6261	1.7578	1.45619	10.6936	1.09173	16.2852	both significantly up
TP53INP1	85.0644	82.9485	75.4683	68.0368	7.82521	10.8706	10.6002	9.64424	8.69456	both significantly up
SOGA3	4.78606	10.498	4.27308	6.88587	1	4.78606	10.498	4.27308	6.88587	both significantly up
FLJ44635	10.3818	10.419	12.6325	17.1062	1	10.3818	10.419	12.6325	17.1062	both significantly up
STOM	724.646	415.826	636.229	639.558	40.7325	17.7904	10.2087	15.6197	15.7014	both significantly up
CLIC5	15.1235	48.3198	14.432	54.417	4.79845	3.15175	10.0699	3.00764	11.3405	both significantly up
LOC285740	25.6438	41.4163	19.0574	59.0859	4.127	6.21365	10.0354	4.61773	14.3169	both significantly up
GCNT1	38.9932	34.4273	39.6921	18.9923	3.45158	11.2972	9.97435	11.4997	5.50249	both significantly up
DOK2	56.7394	39.4291	57.6217	37.1104	3.96667	14.3041	9.94011	14.5265	9.35556	both significantly up
DFNB31	8.85395	11.9898	6.88617	15.47	1.21223	7.30384	9.89072	5.68057	12.7616	both significantly up
KLRG1	451.016	204.516	578.091	523.321	20.7429	21.7432	9.85959	27.8694	25.229	both significantly up
CCR6	2.32004	13.2904	1.66306	85.958	1.35092	1.71737	9.83798	1.23106	63.629	both significantly up
ADAM12	2.29995	16.5251	1.6774	132.804	1.69305	1.35846	9.76055	-1.00933	78.4404	both significantly up
CLCF1	31.6536	9.6849	25.9167	21.4295	1	31.6536	9.6849	25.9167	21.4295	both significantly up
ANXA1	827.314	842.906	1054.44	798.121	87.2207	9.48529	9.66406	12.0893	9.15059	both significantly up
AGAP1	60.2226	28.3289	82.7439	106.348	2.93167	20.5421	9.66305	28.2241	36.2756	both significantly up
ERN1	179.058	222.878	169.591	462.278	23.1897	7.72146	9.61107	7.31321	19.9346	both significantly up
PHLDA1	5.94002	16.2072	12.4793	32.1757	1.71055	3.47257	9.47487	7.29548	18.8101	both significantly up
A2M	55.1809	48.3576	74.1589	74.927	5.19649	10.6189	9.30582	14.271	14.4188	both significantly up
AHNAK	8547.88	8167.08	9064.68	7754.82	883.361	9.67655	9.24547	10.2616	8.77877	both significantly up
ARHGAP18	49.664	22.7678	49.7405	28.1055	2.48133	20.0151	9.17566	20.0459	11.3268	both significantly up
PHACTR2	259.956	326.238	217.14	603.501	36.0129	7.21842	9.05892	6.0295	16.7579	both significantly up
HHAT	18.0597	27.6811	17.5576	24.2663	3.10062	5.82455	8.9276	5.66261	7.82628	both significantly up
HNRNPLL	83.6198	57.2978	89.0775	61.9108	6.48745	12.8895	8.8321	13.7307	9.54317	both significantly up
KRTAP5-AS1	7.75647	8.36553	6.20448	10.1945	1	7.75647	8.36553	6.20448	10.1945	both significantly up
S1PR2	19.5649	14.9683	16.7275	17.7538	1.8188	10.757	8.22974	9.19698	9.76125	both significantly up
SLAMF1	44.8499	80.2992	60.1754	138.497	9.82577	4.56452	8.1723	6.12425	14.0953	both significantly up
SLC4A10	13.6786	76.9964	10.7568	972.407	9.44073	1.44889	8.15576	1.1394	103.001	both significantly up
PTGDR	219.815	52.3162	157.743	123.704	6.42641	34.205	8.14082	24.546	19.2493	both significantly up
S100A11	110.2	127.12	109.771	160.544	16.3346	6.74644	7.78226	6.72014	9.82846	both significantly up
PERP	15.5627	13.1154	10.4088	27.3146	1.69305	9.19206	7.74661	6.14792	16.1334	both significantly up
IL18R1	129.449	102.88	128.332	251.834	13.3637	9.68658	7.69841	9.60304	18.8446	both significantly up
ZBTB7B	21.6704	13.5602	16.8166	17.5228	1.76659	12.2667	7.67592	9.51922	9.91895	both significantly up
MICAL2	158.281	80.5531	110.552	158.111	10.5966	14.937	7.60178	10.4328	14.921	both significantly up
EDA	1	13.9522	1	4.72115	1.84036	-1.84036	7.58127	-1.84036	2.56535	both significantly up
ADAM8	71.4958	43.2555	88.8089	72.0777	5.77262	12.3853	7.49321	15.3845	12.4861	both significantly up
PHLDB2	52.6294	28.3904	65.7352	29.5652	3.82798	13.7486	7.41655	17.1723	7.72347	both significantly up
TNFRSF1B	257.191	142.719	317.787	179.092	19.3398	13.2985	7.37955	16.4317	9.26031	both significantly up
IER5	23.3414	31.5898	32.7213	48.6261	4.3088	5.41715	7.33146	7.59406	11.2853	both significantly up
TGFBR3	371.133	106.051	464.733	179.569	14.6243	25.3778	7.25172	31.7781	12.2788	both significantly up
P2RY14	1	9.69507	1.33249	47.223	1.35092	-1.35092	7.17662	-1.01384	34.956	both significantly up
SPATS2L	17.5603	12.6139	17.3541	29.6405	1.76659	9.9402	7.14024	9.82348	16.7784	both significantly up
SMAD3	325.114	302.254	367.123	397.336	42.7724	7.60102	7.06657	8.58317	9.28954	both significantly up
LINC00612	88.6798	44.5555	84.9959	100.494	6.46053	13.7264	6.89658	13.1562	15.5551	both significantly up
KATNAL1	64.3863	65.1541	69.1767	68.2451	9.48355	6.78926	6.87022	7.29438	7.19615	both significantly up
PDGFB	8.93469	10.4417	5.94462	14.1843	1.52867	5.84476	6.83063	3.88876	9.27891	both significantly up
UCK2	11.3291	9.21635	18.492	15.4214	1.35092	8.3862	6.82226	13.6884	11.4155	both significantly up
LINC00426	26.9944	54.6456	32.0269	45.3651	8.07203	3.34419	6.76975	3.96765	5.62003	both significantly up
LOC102724484	8.50469	6.752	8.58079	10.5011	1	8.50469	6.752	8.58079	10.5011	both significantly up
HLA-DPA1	356.394	128.866	336.917	151.315	19.1542	18.6066	6.72782	17.5897	7.8998	both significantly up
NOD2	6.15461	16.7049	6.06542	7.47136	2.55496	2.40889	6.53821	2.37398	2.92426	both significantly up
EMBP1	13.2577	27.3879	11.4052	33.1654	4.20067	3.1561	6.51988	2.71509	7.89527	both significantly up
IL12RB2	10.3613	14.9925	2.78877	36.75	2.30336	4.49835	6.50895	1.21074	15.9549	both significantly up
BHLHE40	298.148	140.725	307.172	346.416	21.9512	13.5823	6.41079	13.9934	15.7811	both significantly up
STX11	58.1398	13.709	45.3616	35.6992	2.16093	26.9049	6.34402	20.9917	16.5203	both significantly up
GPR183	333.548	391.95	176.955	275.703	62.2564	5.35765	6.29574	2.84236	4.42851	both significantly up
LINC00987	89.3089	51.73	82.5875	101.475	8.22316	10.8607	6.29077	10.0433	12.3402	both significantly up
KLF6	972.168	920.121	953.683	828.481	147.321	6.599	6.24571	6.47352	5.62366	both significantly up
ALCAM	22.8102	40.2935	15.7965	37.8072	6.48726	3.51615	6.21118	2.435	5.82791	both significantly up
IGFBP4	5.46069	8.37276	2.94252	14.6008	1.35092	4.04219	6.1978	2.17815	10.808	both significantly up
CDHR1	20.5733	11.4016	16.8963	22.1459	1.84045	11.1784	6.19502	9.18053	12.0329	both significantly up
CYTH3	42.5165	35.1405	40.0521	85.8278	5.67731	7.48884	6.18964	7.05476	15.1177	both significantly up
SLC7A5	15.932	19.3403	16.3692	31.3716	3.13511	5.0818	6.16893	5.22125	10.0065	both significantly up
PRDM8	15.1436	25.2579	15.2243	23.9437	4.10527	3.68882	6.15256	3.70849	5.83244	both significantly up
A2M-AS1	190.515	104.297	238.088	247.452	16.9921	11.212	6.138	14.0117	14.5628	both significantly up
DLEU7	7.16756	12.3111	7.07972	21.0235	2.03518	3.52183	6.04914	3.47867	10.33	both significantly up
CD99	358.708	277.323	386.889	238.329	45.9106	7.81318	6.0405	8.42701	5.19114	both significantly up
FOSB	17.1796	20.8786	17.1309	30.0037	3.49486	4.91568	5.97409	4.90175	8.58509	both significantly up
MYO1D	14.2544	29.0955	14.391	42.4876	4.90648	2.90521	5.93001	2.93306	8.65948	both significantly up
CLDND1	533.556	651.664	246.168	421.896	110.317	4.83657	5.90721	2.23147	3.8244	both significantly up
TNFSF14	28.8204	18.1066	34.2479	54.7781	3.07897	9.36038	5.88073	11.1232	17.791	both significantly up
RCBTB2	71.7577	50.5071	50.9038	31.4082	8.71309	8.23562	5.79669	5.84222	3.60472	both significantly up
ATP2B4	1377.29	729.631	1303.57	922.369	126.168	10.9163	5.78302	10.332	7.31066	both significantly up
PIEZO1	149.543	137.39	142.226	169.931	23.8089	6.28097	5.77051	5.97365	7.1373	both significantly up
CXXC5	17.2691	11.3847	10.1263	44.6417	1.97905	8.72599	5.7526	5.11674	22.5572	both significantly up
AIM2	8.40604	7.74822	8.15415	12.1083	1.35092	6.22244	5.73549	6.03598	8.963	both significantly up
AGO4	162.527	143.274	188.1	182.308	25.0905	6.47764	5.71028	7.49684	7.26601	both significantly up
CXCR6	44.5525	32.0249	58.4258	136.572	5.61247	7.93812	5.70603	10.41	24.3336	both significantly up
ADCY9	43.3433	31.1392	44.5638	49.0671	5.48271	7.90545	5.67954	8.12806	8.94944	both significantly up
PARVA	1	6.4797	1.78346	11.6157	1.14739	-1.14739	5.64731	1.55435	10.1236	both significantly up
FGFR1	12.1087	16.3201	6.74091	18.5918	2.89718	4.17949	5.63311	2.32671	6.41722	both significantly up
GPR171	197.496	215.815	143.574	343.92	38.3518	5.14958	5.62724	3.74362	8.96751	both significantly up
ANXA5	93.1413	126.95	122.047	119.454	23.1067	4.03091	5.49405	5.28189	5.16964	both significantly up
IFNG-AS1	8.02537	82.8624	7.06103	61.457	15.1177	-1.88374	5.48116	-2.141	4.06524	both significantly up
ITPRIPL1	28.3608	11.7078	23.8893	19.0814	2.13929	13.2571	5.47276	11.1669	8.91953	both significantly up
TTYH2	34.9189	24.3882	42.8574	24.5087	4.51233	7.73857	5.40479	9.49784	5.4315	both significantly up
LTK	1.14599	5.39969	1.49749	55.3406	1	1.14599	5.39969	1.49749	55.3406	both significantly up
ATXN1	240.821	170.217	238.158	179.999	31.7166	7.59291	5.36683	7.50896	5.67525	both significantly up
GPR68	68.1676	40.2654	50.7696	53.6047	7.52637	9.05717	5.34991	6.74556	7.12225	both significantly up
ACTN4	334.825	181.638	378.93	329.337	34.6089	9.67454	5.24832	10.9489	9.51597	both significantly up
FAM179A	18.7071	6.34691	30.9957	13.1865	1.21223	15.4319	5.23572	25.5691	10.8779	both significantly up
TNF	11.3806	5.20487	11.7073	29.7124	1	11.3806	5.20487	11.7073	29.7124	both significantly up
PRF1	715.235	198.979	931.716	688.495	38.3036	18.6728	5.1948	24.3245	17.9747	both significantly up
FAM43A	1.86497	5.23492	2.39217	16.9647	1.0088	1.84871	5.18927	2.37131	16.8167	both significantly up
CRIP1	56.6233	62.7067	63.835	57.6515	12.3592	4.58147	5.07369	5.16498	4.66467	both significantly up
CEP112	5.0307	8.87428	2.01186	10.9971	1.7578	2.86193	5.04852	1.14454	6.2562	both significantly up
SYT11	147.056	104.608	190.419	79.0998	20.7337	7.09263	5.04531	9.18404	3.81504	both significantly up
SMAD7	79.3308	26.0229	76.9198	55.0937	5.17485	15.3301	5.02873	14.8642	10.6464	both significantly up
MBOAT1	67.1819	129.158	49.1711	205.738	26.0883	2.57517	4.9508	1.8848	7.88621	both significantly up
TNFSF10	43.4642	97.8395	36.8612	70.1204	19.9465	2.17904	4.90509	1.848	3.51542	both significantly up
ACOT9	40.4984	42.8436	36.8543	39.9256	8.74338	4.63189	4.90012	4.21511	4.56638	both significantly up
NPDC1	19.0476	23.673	10.5697	16.0967	4.83272	3.94138	4.89847	2.18712	3.33077	both significantly up
PMAIP1	33.2614	26.055	39.2885	47.6602	5.33509	6.23446	4.8837	7.36416	8.93335	both significantly up
RORC	1	9.8298	2.13022	96.2751	2.03518	-2.03518	4.82994	1.0467	47.3054	both significantly up
HIP1	28.9278	26.0947	16.0794	28.2256	5.47369	5.28488	4.76729	2.93757	5.1566	both significantly up
GAB3	235.889	100.705	261.906	166.994	21.7871	10.827	4.62223	12.0211	7.66483	both significantly up
LATS2	18.4967	7.82091	14.1233	35.7821	1.69305	10.925	4.61941	8.34194	21.1347	both significantly up
MB21D2	1.14599	14.6475	1	8.51913	3.19593	-2.7888	4.58318	-3.19593	2.66562	both significantly up
SOCS3	8.67494	27.3796	7.40288	37.4507	5.97615	1.45159	4.58148	1.23874	6.26669	both significantly up
MAP3K5	96.0844	92.0987	112.125	129.913	20.1286	4.77353	4.57552	5.57045	6.45415	both significantly up
APOBEC3D	47.8881	38.4256	65.9202	44.2575	8.46618	5.65639	4.53872	7.7863	5.22756	both significantly up
TLR3	28.8803	10.7441	33.6879	18.9403	2.37317	12.1695	4.52733	14.1953	7.98105	both significantly up
ME1	1.14599	4.48003	1.23758	42.0678	1.0088	1.136	4.44097	1.22679	41.7011	both significantly up
CRYBG3	24.8152	62.4935	11.7887	42.251	14.1308	1.75611	4.42251	-1.19867	2.99	both significantly up
NEK6	41.5107	63.8531	39.0584	39.6613	14.5073	2.86137	4.40146	2.69234	2.73389	both significantly up
OPTN	317.424	358.27	383.559	233.582	83.3315	3.80917	4.29934	4.60281	2.80305	both significantly up
LIMS1	171.559	172.247	125.809	185.198	40.178	4.26998	4.2871	3.1313	4.60944	both significantly up
PTGER2	116.707	115.055	117.539	174.802	26.8824	4.34139	4.27994	4.37235	6.50245	both significantly up
TARP	311.955	105.171	319.482	266.416	24.7958	12.5809	4.24147	12.8845	10.7444	both significantly up
SLC9A7	8.1099	28.7577	15.3663	17.4934	6.78629	1.19504	4.23762	2.26431	2.57775	both significantly up
GATA3	82.1994	206.739	107.158	132.521	48.7918	1.6847	4.23716	2.19624	2.71605	both significantly up
GALM	45.4107	35.0348	35.3072	41.4493	8.27547	5.48739	4.23358	4.26649	5.0087	both significantly up
PLCB1	65.1258	23.9216	62.427	111.951	5.75107	11.3241	4.15949	10.8548	19.4662	both significantly up
GABARAPL1	91.9591	62.6039	79.8683	63.1774	15.0744	6.10035	4.153	5.29828	4.19104	both significantly up
PAM	83.4562	45.5235	95.943	72.6298	10.9781	7.60204	4.14675	8.73946	6.61587	both significantly up
CLIC1	278.122	151.276	267.6	194.021	37.1422	7.48802	4.07288	7.20475	5.22372	both significantly up
SLCO3A1	62.0639	72.6388	68.3251	82.1519	17.8418	3.47857	4.07127	3.8295	4.60446	both significantly up
APOBEC3G	467.881	141.561	485.455	242.578	35.3112	13.2502	4.00895	13.7479	6.86974	both significantly up
SP140	146.902	207.672	150.735	163.327	52.6931	2.78787	3.94117	2.86063	3.0996	both significantly up
TIPARP	170.724	161.19	171.906	197.418	41.1917	4.14461	3.91316	4.17332	4.79267	both significantly up
ECT2	18.7765	13.6193	13.4761	13.7105	3.48594	5.38636	3.90694	3.86584	3.93308	both significantly up
PTPN13	1.14599	4.73246	1.03661	35.4488	1.21223	-1.05781	3.90392	-1.16942	29.2426	both significantly up
SRGAP2	53.9556	48.1037	53.1203	28.8167	12.3807	4.35803	3.88537	4.29056	2.32754	both significantly up
S100A4	235.377	157.243	254.011	271.497	40.4896	5.81326	3.88354	6.27348	6.70535	both significantly up
LRIG1	103.585	141.318	109.215	173.174	36.6056	2.82976	3.86056	2.98354	4.73079	both significantly up
TUBB4B	33.9022	26.4997	38.5887	24.5588	6.92489	4.8957	3.82674	5.57246	3.54646	both significantly up
IL10RA	711.568	543.562	692.596	516.074	142.359	4.99839	3.81824	4.86512	3.62515	both significantly up
CD74	754.863	482.761	619.4	536.186	126.958	5.94577	3.80252	4.87878	4.22333	both significantly up
MXRA7	85.3559	24.1948	77.0254	51.8901	6.38312	13.3721	3.79043	12.067	8.12927	both significantly up
FOXP4	13.896	9.01044	9.86432	20.7375	2.38592	5.82415	3.7765	4.13439	8.69163	both significantly up
F8	16.8906	11.3061	15.1216	15.0457	2.99642	5.63695	3.77322	5.04656	5.02124	both significantly up
SYNE1	4190.38	1882.03	4828.82	2290.72	499.343	8.39179	3.76902	9.67036	4.58746	both significantly up
LYAR	154.112	125.169	149.542	145.778	33.4003	4.61408	3.74755	4.47727	4.36458	both significantly up
GLIPR1	347.859	298.626	328.982	333.72	79.9344	4.35181	3.73589	4.11565	4.17492	both significantly up
HSPA1L	18.3286	29.8183	24.5384	24.2325	8.09339	2.26464	3.68428	3.0319	2.99411	both significantly up
LPCAT1	415.253	153.455	422.744	252.331	41.6851	9.96167	3.6813	10.1414	6.05327	both significantly up
GBP5	860.812	578.367	822.035	1271.51	157.145	5.47782	3.68046	5.23106	8.09132	both significantly up
TSPAN18	3.95331	70.7288	6.10468	69.8554	19.383	-4.90297	3.64901	-3.1751	3.60395	both significantly up
DUSP1	157.421	189.511	133.183	457.039	53.3293	2.95187	3.5536	2.49736	8.57013	both significantly up
GPRIN3	385.025	411.147	357.642	547.547	116.033	3.31825	3.54338	3.08226	4.71891	both significantly up
HERPUD1	98.9779	100.363	148.192	89.6616	28.4256	3.482	3.53072	5.21332	3.15426	both significantly up
CHST11	218.531	239.862	256.386	258.789	67.9534	3.21589	3.5298	3.77297	3.80833	both significantly up
OSBPL3	259.213	235.412	274.773	222.413	66.7317	3.8844	3.52774	4.11758	3.33294	both significantly up
NPC1	241.963	126.01	278.938	196.76	35.9175	6.73664	3.50832	7.76608	5.4781	both significantly up
LINC00824	1.84071	7.91055	1.13152	11.5565	2.25612	-1.22567	3.50627	-1.99388	5.12228	both significantly up
NTN4	4.40956	3.49691	1.75212	29.2736	1	4.40956	3.49691	1.75212	29.2736	both significantly up
CEBPD	1.38565	3.49834	1.2121	29.8785	1.0088	1.37357	3.46784	1.20153	29.618	both significantly up
MDFIC	206.737	261.028	263.21	312.252	75.8918	2.7241	3.43948	3.46822	4.11444	both significantly up
IL2RB	641.555	443.541	696.666	607.606	130.097	4.93136	3.40931	5.35498	4.67041	both significantly up
SLFN11	143.902	109.231	135.404	124.658	32.2226	4.46588	3.38988	4.20215	3.86866	both significantly up
CSF1	2.10463	7.22348	5.56449	11.0179	2.13929	-1.01647	3.37658	2.60109	5.15026	both significantly up
LOC643733	27.4938	27.7222	32.6034	40.9037	8.21072	3.34853	3.37634	3.97084	4.98175	both significantly up
LINC00324	25.2565	31.6475	20.9799	29.8366	9.37543	2.6939	3.37557	2.23775	3.18243	both significantly up
2008-09-01	64.4875	59.5087	53.526	52.0117	17.721	3.63906	3.3581	3.02049	2.93504	both significantly up
NFIL3	18.4674	10.3657	32.5376	24.2508	3.12217	5.91494	3.32002	10.4215	7.76731	both significantly up
PIK3R3	44.5839	19.4551	43.3393	45.3285	5.88066	7.58146	3.30831	7.3698	7.70807	both significantly up
CD69	102.698	190.971	126.021	236.204	57.8474	1.77532	3.30129	2.17851	4.08323	both significantly up
GLB1	37.1859	54.8316	44.595	48.4258	16.7292	2.22281	3.2776	2.6657	2.89469	both significantly up
KIF1B	141.002	122.184	124.805	87.446	37.4626	3.76382	3.26148	3.33146	2.33422	both significantly up
RALGDS	79.6421	73.5356	123.383	80.589	22.687	3.51046	3.2413	5.43848	3.5522	both significantly up
FGFRL1	12.5073	16.7528	11.8724	17.889	5.18377	2.41279	3.23179	2.2903	3.45096	both significantly up
MAN1A1	138.501	69.4795	196.185	199.428	21.5402	6.42988	3.22557	9.10788	9.25843	both significantly up
STBD1	7.97604	8.4159	7.02293	10.5593	2.6198	3.04453	3.21242	2.68072	4.03058	both significantly up
SCAF1	4.96128	8.15038	7.27147	12.7267	2.55496	1.94182	3.19002	2.84602	4.98118	both significantly up
CYFIP1	10.4713	12.6871	4.5417	13.3446	3.98831	2.6255	3.18107	1.13875	3.34594	both significantly up
UNG	17.5603	27.0333	23.6188	29.6102	8.57431	2.04801	3.15282	2.7546	3.45336	both significantly up
OGFRL1	30.0881	22.152	33.4038	33.2816	7.07621	4.25201	3.13049	4.72058	4.70331	both significantly up
SKAP2	160.724	78.5281	140.49	134.101	25.1251	6.39694	3.12549	5.59163	5.33733	both significantly up
YPEL1	120.378	64.1947	106.752	79.5238	20.6091	5.841	3.11487	5.17985	3.85867	both significantly up
OAS1	22.2907	17.9283	24.6557	26.703	5.77262	3.86145	3.10575	4.27115	4.62579	both significantly up
MICALL1	15.3339	21.4591	24.1236	23.6254	6.93761	2.21026	3.09316	3.47722	3.40541	both significantly up
SYNE2	5467.82	4198.23	5732.01	5339.93	1360.69	4.01842	3.08538	4.21259	3.92444	both significantly up
SH3BP5	270.292	248.292	272.559	222.418	80.7547	3.34708	3.07465	3.37514	2.75424	both significantly up
SEC11C	23.4309	41.3522	41.5948	35.8509	13.4897	1.73695	3.06547	3.08344	2.65765	both significantly up
PHTF1	22.3422	26.0738	29.5342	30.0747	8.50947	2.62557	3.0641	3.47074	3.53426	both significantly up
TMPPE	40.3687	37.5171	28.1244	39.6616	12.3247	3.27542	3.04405	2.28195	3.21805	both significantly up
RHOC	36.7153	10.8739	34.2433	30.1416	3.58135	10.2518	3.03627	9.56159	8.41627	both significantly up
ARHGAP31	28.679	34.9448	20.5181	33.0148	11.5235	2.48874	3.03247	1.78055	2.865	both significantly up
DYRK1B	10.7511	6.74184	15.1612	10.2361	2.22568	4.8305	3.02912	6.81194	4.5991	both significantly up
DPY19L1	71.4172	50.6224	72.4594	61.0142	16.7289	4.26909	3.02604	4.33138	3.64723	both significantly up
GYG1	70.4494	64.2499	84.3399	110.366	21.2847	3.30986	3.01859	3.96246	5.18522	both significantly up
PTPRJ	397.997	219.728	409.15	252.706	73.2016	5.437	3.00168	5.58936	3.45218	both significantly up
USP28	249.005	95.0707	330.304	124.558	31.6737	7.86155	3.00156	10.4283	3.93254	both significantly up
KIF21A	165.848	103.796	201.778	110.464	34.5922	4.79439	3.00056	5.83306	3.19331	both significantly up
VCL	252.898	148.377	299.546	179.267	49.5228	5.10669	2.99614	6.04864	3.61988	both significantly up
CAPN2	774.694	584.333	734.392	613.041	196.377	3.94493	2.97556	3.7397	3.12175	both significantly up
F2RL2	24.9383	42.7162	47.7412	36.1751	14.4422	1.72676	2.95773	3.30566	2.50481	both significantly up
OSM	3.58776	3.3893	1.57268	11.7531	1.14739	3.12687	2.95391	1.37065	10.2433	both significantly up
SPTSSB	1.38565	2.96388	1	14.0026	1.0088	1.37357	2.93804	-1.0088	13.8805	both significantly up
SAMD3	687.852	357.492	710.234	372.564	122.473	5.61637	2.91895	5.79912	3.04202	both significantly up
RNF19B	62.301	42.9725	40.7354	46.0173	14.7284	4.23	2.91767	2.76578	3.1244	both significantly up
KCNRG	12.8164	13.647	11.9973	16.7839	4.70304	2.72513	2.90173	2.55097	3.56874	both significantly up
SRGN	501.833	236.784	603.462	344.724	81.8001	6.13487	2.89467	7.37727	4.21422	both significantly up
ARAP2	582.267	397.468	680.943	530.183	137.581	4.23217	2.88897	4.94939	3.8536	both significantly up
MFSD10	39.5401	23.4927	33.9544	31.0783	8.13316	4.86159	2.88851	4.17481	3.82118	both significantly up
CCR9	9.63358	13.098	8.93744	25.6613	4.54271	2.12067	2.8833	1.96743	5.6489	both significantly up
SAMSN1	156.606	139.024	165.012	112.12	49.035	3.19376	2.83521	3.36518	2.28652	both significantly up
CDK2AP2	53.8683	41.6793	74.7141	44.8284	14.7755	3.64577	2.82083	5.0566	3.03396	both significantly up
COLQ	3.95331	14.9654	3.95556	68.935	5.31376	-1.34413	2.81635	-1.34336	12.9729	both significantly up
TRADD	37.9228	64.1288	30.5377	59.6979	23.0509	1.64517	2.78205	1.3248	2.58983	both significantly up
PDZD11	58.5088	40.2833	41.918	29.4929	14.5071	4.03312	2.7768	2.88948	2.033	both significantly up
B4GALT5	125.133	62.9125	172.747	148.937	22.8566	5.47471	2.75249	7.55788	6.51615	both significantly up
TSPAN5	28.9702	24.7293	33.893	31.8884	9.04593	3.20256	2.73374	3.74677	3.52517	both significantly up
ICAM1	18.9983	14.4106	13.4328	16.8473	5.28279	3.59626	2.72784	2.54275	3.1891	both significantly up
GRAMD1B	34.1214	29.1637	26.241	35.017	10.7007	3.18869	2.72539	2.45226	3.27239	both significantly up
LAMA2	4.00264	2.71434	4.41	20.1822	1	4.00264	2.71434	4.41	20.1822	both significantly up
IQGAP2	527.626	479.827	679.208	475.28	177.01	2.98077	2.71073	3.83711	2.68504	both significantly up
GPR108	44.2029	36.819	36.767	48.6175	13.6071	3.24851	2.70586	2.70204	3.57294	both significantly up
APOBR	48.6743	29.765	47.191	58.3779	11.0122	4.42002	2.70291	4.28534	5.30119	both significantly up
IL15RA	15.4929	13.3645	10.4702	20.7324	4.94986	3.12996	2.69997	2.11525	4.18849	both significantly up
AHR	80.4118	180.517	83.0664	160.216	67.8765	1.18468	2.6595	1.22379	2.36041	both significantly up
XBP1	120.6	139.075	130.641	167.098	52.2955	2.30613	2.65942	2.49812	3.19526	both significantly up
SYTL2	312.572	216.537	443.501	541.914	81.4463	3.83776	2.65864	5.44532	6.65364	both significantly up
RAB3D	5.50504	16.949	15.4289	18.4335	6.39195	-1.16111	2.65162	2.41381	2.88386	both significantly up
CACNB1	14.3661	16.1307	13.8054	23.6059	6.08419	2.36123	2.65125	2.26906	3.87988	both significantly up
HEG1	138.272	85.9969	154.05	137.861	32.6877	4.2301	2.63087	4.71278	4.21754	both significantly up
CAPN12	7.42731	4.63314	6.65892	17.4778	1.76659	4.20431	2.62264	3.76936	9.89351	both significantly up
IL23R	1	4.41458	1.09427	43.322	1.69305	-1.69305	2.60747	-1.5472	25.5881	both significantly up
ELOVL5	171.213	186.017	157.018	194.816	71.4058	2.39774	2.60506	2.19895	2.72829	both significantly up
TUBA1C	58.2494	37.7599	59.5989	44.2629	14.563	3.99982	2.59286	4.09249	3.03941	both significantly up
GCLM	72.6331	41.6711	56.5346	42.8445	16.0881	4.51472	2.59019	3.51408	2.66313	both significantly up
RAB9A	100.296	65.7597	86.9917	70.0763	25.4416	3.94219	2.58473	3.41926	2.75439	both significantly up
NFATC2	1124.44	681.04	1108.15	631.462	263.509	4.26718	2.58451	4.20535	2.39636	both significantly up
NRM	12.6977	11.4215	11.6777	13.7089	4.43838	2.86088	2.57335	2.63108	3.08872	both significantly up
WNT1	7.19181	5.72623	12.7394	12.4518	2.23447	3.21857	2.56268	5.70131	5.57259	both significantly up
CIDEB	40.7983	20.6223	30.3303	50.218	8.05922	5.06232	2.55885	3.76343	6.23113	both significantly up
PDIA6	211.707	210.512	210.863	198.522	82.4817	2.56672	2.55223	2.55648	2.40686	both significantly up
WSB2	87.7204	43.9454	73.9303	67.7742	17.2438	5.08706	2.54847	4.28735	3.93034	both significantly up
MINK1	47.5253	66.5258	52.7936	62.341	26.1819	1.8152	2.54091	2.01642	2.38107	both significantly up
DUSP10	27.2118	15.8056	23.799	20.4647	6.22279	4.37293	2.53995	3.82449	3.28868	both significantly up
SNX10	23.9687	19.9803	26.0484	25.8663	7.87742	3.04271	2.5364	3.30672	3.28359	both significantly up
EZR	568.049	559.857	555.444	477.668	220.777	2.57295	2.53584	2.51585	2.16357	both significantly up
MATK	40.7698	13.5219	34.9666	40.546	5.35683	7.61082	2.52424	6.52748	7.56904	both significantly up
NABP1	173.948	174.287	158.675	180.125	69.1633	2.51504	2.51993	2.2942	2.60435	both significantly up
ABCA2	87.3872	56.8714	109.858	122.771	22.6749	3.85392	2.50812	4.84491	5.41442	both significantly up
HSPA1A	52.7664	60.8015	75.5769	63.6292	24.2714	2.17402	2.50507	3.11383	2.62158	both significantly up
GAB1	1	2.50212	1.05766	12.0652	1	1	2.50212	1.05766	12.0652	both significantly up
ZDHHC18	52.6765	55.052	59.6066	59.3548	22.012	2.39308	2.501	2.70791	2.69647	both significantly up
SEC24D	72.5147	65.0101	83.2224	86.451	26.1911	2.76868	2.48215	3.17751	3.30078	both significantly up
EAF1	159.148	123.307	122.193	208.322	49.6969	3.20238	2.48117	2.45877	4.19185	both significantly up
APMAP	378.675	192.469	404.527	240.183	77.5793	4.88114	2.48093	5.21436	3.09596	both significantly up
PPP4R1	58.7196	66.178	78.7559	73.8304	26.7275	2.19697	2.47603	2.94663	2.76234	both significantly up
C3AR1	18.5482	6.7457	29.4613	33.7776	2.73694	6.77698	2.46469	10.7643	12.3414	both significantly up
TGIF1	51.6821	52.4902	52.7036	60.4159	21.3618	2.41937	2.4572	2.46719	2.82822	both significantly up
PLXNA1	7.8573	21.4553	13.0488	23.2425	8.73455	-1.11165	2.45637	1.49393	2.66099	both significantly up
SLAMF6	639.063	315.285	668.717	393.365	128.431	4.97594	2.45491	5.20683	3.06286	both significantly up
OGDH	75.4783	84.0635	67.8564	83.9477	34.3708	2.196	2.44578	1.97424	2.44241	both significantly up
RAPGEF2	99.3301	120.477	109.057	128.682	49.4492	2.00873	2.43639	2.20544	2.6023	both significantly up
CREB3L2	234.832	221.228	231.402	405.383	90.8061	2.58609	2.43627	2.54831	4.46428	both significantly up
IER2	88.3437	75.1587	78.8892	105.508	30.9536	2.85407	2.42811	2.54863	3.40858	both significantly up
KIF5C	6.77774	46.5087	6.53958	139.432	19.1708	-2.8285	2.42602	-2.93151	7.27312	both significantly up
PEA15	48.8935	44.4474	59.4881	52.6398	18.348	2.66479	2.42247	3.24222	2.86898	both significantly up
RAB11FIP1	52.9878	76.9735	54.1698	107.076	32.1672	1.64726	2.39292	1.68401	3.32874	both significantly up
KEAP1	18.828	19.6881	26.3576	22.5849	8.2411	2.28465	2.38902	3.19831	2.74052	both significantly up
SLC10A3	29.0776	19.4522	22.3203	26.4415	8.16743	3.56018	2.38168	2.73285	3.23743	both significantly up
TIMP1	13.4952	22.295	17.6051	27.4269	9.38824	1.43746	2.37478	1.87523	2.92141	both significantly up
CREB3	29.3286	23.7573	20.6871	24.9081	10.0254	2.92542	2.3697	2.06347	2.48449	both significantly up
MYADM	186.346	141.639	166.52	166.57	60.3248	3.08905	2.34794	2.76039	2.76121	both significantly up
LDOC1L	58.0883	65.0291	67.4062	57.2029	27.7108	2.09624	2.34671	2.43249	2.06428	both significantly up
RMDN3	36.2988	31.7865	53.7487	37.7214	13.6067	2.66772	2.3361	3.95017	2.77228	both significantly up
SLC2A3	224.08	220.658	226.66	191.164	94.6131	2.36838	2.33221	2.39565	2.02048	both significantly up
IFFO2	126.679	146.715	143.165	177.293	63.0562	2.00899	2.32673	2.27043	2.81166	both significantly up
CAMK2N1	32.4756	20.256	46.5566	37.5097	8.73464	3.71802	2.31904	5.33011	4.29436	both significantly up
NCOA7	226.733	269.749	223.036	323.122	116.485	1.94645	2.31574	1.91472	2.77394	both significantly up
MYO1G	207.398	145.253	231.651	150.324	62.748	3.30525	2.31486	3.69177	2.39568	both significantly up
FYN	830.458	619.57	880.482	674.262	269.002	3.08718	2.30322	3.27314	2.50653	both significantly up
RARA	22.3112	30.6116	14.9499	32.7567	13.3116	1.67607	2.29961	1.12307	2.46076	both significantly up
PLEKHA7	1.9143	4.67286	1.11388	21.4557	2.03518	-1.06315	2.29604	-1.82711	10.5424	both significantly up
RAB27A	451.08	230.532	423.647	338.946	100.576	4.48495	2.29211	4.21219	3.37004	both significantly up
RDX	68.629	57.6399	58.7536	57.1809	25.2334	2.71977	2.28427	2.32841	2.26608	both significantly up
ZBTB38	798.015	473.244	851.699	494.3	208.559	3.82633	2.26911	4.08373	2.37007	both significantly up
UBE2E4P	11.141	5.64919	10.4056	8.20844	2.49012	4.47406	2.26864	4.17874	3.2964	both significantly up
STK39	140.879	104.601	138.186	98.7623	46.1339	3.05369	2.26734	2.99533	2.14077	both significantly up
ANTXR2	96.9876	156.325	156.897	163.207	69.3518	1.39849	2.25409	2.26233	2.35332	both significantly up
REEP5	188.946	126.04	187.617	173.58	56.1582	3.36453	2.24438	3.34086	3.09091	both significantly up
RPS6KA4	10.7804	7.62515	10.5187	12.034	3.39955	3.17112	2.24299	3.09413	3.53988	both significantly up
TP53I13	13.4166	10.1893	13.2557	24.961	4.5428	2.95339	2.24296	2.91795	5.49463	both significantly up
B4GALT1	612.435	575.543	577.944	821.2	257.383	2.37947	2.23613	2.24546	3.19057	both significantly up
ARL4C	1160.82	728.46	1138.35	1256.84	326.055	3.56021	2.23417	3.49128	3.8547	both significantly up
SPON1	21.1509	15.6597	11.8947	61.8961	7.02409	3.01119	2.22943	1.69341	8.81198	both significantly up
ICMT	65.7352	57.6293	64.1267	72.8759	25.8575	2.5422	2.22872	2.48	2.81836	both significantly up
RAB29	259.976	170.617	252.033	182.592	76.6371	3.3923	2.22629	3.28866	2.38256	both significantly up
ITGAL	2039.55	1002	2013.16	1103.64	451.121	4.52107	2.22112	4.46257	2.44644	both significantly up
PTPN9	61.8845	56.5206	78.7937	81.0007	25.4545	2.43118	2.22046	3.09548	3.18218	both significantly up
TMX4	151.697	178.233	203.705	209.594	80.3553	1.88783	2.21807	2.53506	2.60834	both significantly up
PREX1	282.336	223.764	339.147	321.494	100.943	2.79698	2.21673	3.35977	3.1849	both significantly up
NEO1	30.6185	46.2499	40.1092	131.351	20.8649	1.46746	2.21663	1.92233	6.29528	both significantly up
FLNA	1315.62	672.76	1262.82	917.638	304.031	4.32725	2.2128	4.15359	3.01823	both significantly up
DUSP16	129.977	230.712	89.8667	246.097	104.417	1.24479	2.20953	-1.16191	2.35688	both significantly up
CCR1	7.19181	5.24752	5.1621	48.1787	2.37731	3.02519	2.20733	2.1714	20.266	both significantly up
MXD4	46.4589	29.812	44.6434	44.2662	13.5367	3.43207	2.20231	3.29795	3.27009	both significantly up
SH2B3	101.852	106.977	112.166	106.857	48.6528	2.09345	2.19879	2.30543	2.19633	both significantly up
LAX1	59.4477	65.174	60.3441	76.2024	29.6768	2.00317	2.19613	2.03338	2.56774	both significantly up
CACNA2D2	95.6015	14.0651	112.638	70.1678	6.41369	14.9059	2.19299	17.5622	10.9403	both significantly up
TGFB1	92.1761	63.8628	88.3159	107.901	29.1661	3.16038	2.18962	3.02803	3.69953	both significantly up
PLEC	162.532	159.814	141.525	180.537	73.1577	2.22167	2.18451	1.93452	2.46778	both significantly up
SH3BGRL3	1230.28	735.717	1199.66	930.852	336.827	3.65255	2.18426	3.56164	2.76359	both significantly up
ZFP36L2	998.389	1246.21	1031.74	1499.19	571.173	1.74796	2.18184	1.80635	2.62476	both significantly up
PPIF	19.8561	19.0776	25.9359	24.6892	8.75619	2.26766	2.17876	2.96201	2.81963	both significantly up
GTDC1	118.429	106.028	131.193	132.665	48.8783	2.42294	2.16921	2.68406	2.71418	both significantly up
SNX5	121.7	94.8929	125.402	92.7503	43.8204	2.77724	2.1655	2.86174	2.1166	both significantly up
CDC42EP3	352.167	278.059	366.998	409.15	128.442	2.74183	2.16486	2.8573	3.18548	both significantly up
DNAJB9	31.5571	32.3496	31.691	48.96	14.9575	2.10978	2.16276	2.11873	3.27327	both significantly up
SEC24C	142.102	143.897	130.965	156.518	66.5686	2.13466	2.16164	1.96736	2.35123	both significantly up
ABHD15	46.1896	49.5399	42.5928	79.0752	23.0509	2.00381	2.14915	1.84777	3.43046	both significantly up
GSR	108.706	73.8326	106.137	120.327	34.5657	3.14492	2.13601	3.0706	3.4811	both significantly up
PLD1	1.9143	2.12322	4.68647	34.9928	1	1.9143	2.12322	4.68647	34.9928	both significantly up
RAPGEF1	213.249	164.399	258.303	200.84	77.9089	2.73716	2.11014	3.31544	2.57788	both significantly up
DTD1	55.783	75.2387	79.907	73.4286	35.6565	1.56445	2.1101	2.24102	2.05933	both significantly up
PDZD8	158.856	160.639	187.583	195.494	76.4896	2.07683	2.10014	2.45239	2.55582	both significantly up
ALOX5AP	80.8185	123.508	111.747	223.076	58.873	1.37276	2.09787	1.89811	3.7891	both significantly up
DGKH	185.783	174.573	159.647	170.137	83.2423	2.23183	2.09717	1.91786	2.04387	both significantly up
RALB	31.3646	36.8857	41.7274	37.5573	17.5988	1.7822	2.09593	2.37104	2.13409	both significantly up
SH3BP2	181.134	100.056	147.028	122.382	47.9384	3.77848	2.08717	3.06701	2.55291	both significantly up
RUNX2	98.446	295.696	48.5273	438.161	141.834	-1.44073	2.0848	-2.92277	3.08925	both significantly up
RHBDF2	42.7339	14.2047	34.9657	23.5175	6.85104	6.23758	2.07336	5.10371	3.43269	both significantly up
IL32	381.302	305.524	346.255	404.085	147.538	2.58443	2.07081	2.34688	2.73885	both significantly up
CD81	197.995	83.7903	186.572	165.724	40.6586	4.8697	2.06082	4.58874	4.076	both significantly up
REEP3	73.6231	98.9592	66.6523	102.027	48.2682	1.52529	2.05019	1.38087	2.11374	both significantly up
KPNA2	22.0624	14.9058	23.2477	17.557	7.29237	3.0254	2.04402	3.18795	2.40759	both significantly up
MCTP2	238.668	91.9988	245.082	129.795	45.0193	5.30145	2.04354	5.44393	2.8831	both significantly up
MRPL10	65.5265	52.2765	85.0493	55.782	25.5932	2.56032	2.0426	3.32313	2.17957	both significantly up
IKZF2	180.296	180.705	150.212	415.046	88.6155	2.03459	2.0392	1.6951	4.68368	both significantly up
SH2D2A	68.5698	27.1675	75.7925	69.8731	13.3333	5.14276	2.03757	5.68447	5.24051	both significantly up
CKLF	124.625	91.5529	114.643	138.732	44.937	2.77332	2.03736	2.55119	3.08726	both significantly up
MGAT2	61.2419	44.8065	60.3919	54.6216	21.9996	2.78378	2.0367	2.74514	2.48285	both significantly up
P2RY8	466.134	469.404	493.661	468.997	230.612	2.02129	2.03548	2.14066	2.03371	both significantly up
CR1	1	43.189	1	90.0621	21.2446	-21.2446	2.03294	-21.2446	4.23929	both significantly up
DNAJC1	79.5544	34.7126	88.4806	74.4549	17.0804	4.65765	2.03231	5.18026	4.35909	both significantly up
TCIRG1	96.5707	87.642	99.1755	100.515	43.154	2.23782	2.03091	2.29818	2.32923	both significantly up
DYNLT1	95.4323	104.348	107.842	116.196	51.5682	1.8506	2.0235	2.09125	2.25325	both significantly up
CTSA	59.7586	129.416	45.8684	202.896	64.0309	-1.07149	2.02115	-1.39597	3.16872	both significantly up
IFNGR1	130.094	90.6702	115.86	163.156	44.9491	2.89425	2.01717	2.57758	3.6298	both significantly up
NCALD	150.596	86.1475	106.692	102.513	42.7761	3.52056	2.01392	2.49419	2.3965	both significantly up
PHC2	25.3862	26.2798	31.2476	29.6076	13.0649	1.94308	2.01148	2.39172	2.2662	both significantly up
DCLRE1A	56.5224	32.1354	57.2775	36.6739	16.0015	3.53233	2.00828	3.57951	2.2919	both significantly up
DIAPH2	55.3442	71.3189	76.2898	71.3258	35.5761	1.55566	2.00468	2.14441	2.00488	both significantly up
GALNT3	28.6698	13.332	43.6729	23.5667	6.6513	4.31041	2.00442	6.56606	3.54316	both significantly up
SESN3	160.081	542.375	135.66	176.801	560.691	-3.50254	-1.03377	-4.13305	-3.17131	same direction down
OSER1-AS1	6.48875	11.7408	5.39491	4.2602	12.3806	-1.90802	-1.0545	-2.29488	-2.90611	same direction down
SFMBT1	37.1051	136.398	41.9879	71.6545	144.418	-3.89213	-1.0588	-3.43951	-2.01548	same direction down
CHURC1-FNTB	13.9161	38.2798	16.9659	19.0277	40.8369	-2.93451	-1.0668	-2.407	-2.14618	same direction down
DAPP1	38.2117	48.0814	15.2685	24.907	51.3647	-1.34421	-1.06829	-3.3641	-2.06226	same direction down
STXBP1	6.97722	23.1831	2.75077	9.23149	25.4637	-3.64954	-1.09837	-9.25692	-2.75835	same direction down
SELL	694.024	1026.19	26.7834	18.8331	1136.53	-1.63759	-1.10752	-42.434	-60.3474	same direction down
TECPR1	29.109	46.6221	30.0205	26.0507	52.4598	-1.80219	-1.12521	-1.74747	-2.01376	same direction down
CENPF	35.1721	35.0775	13.097	11.3575	40.3041	-1.14591	-1.149	-3.07736	-3.54868	same direction down
MYEF2	54.2128	60.4986	37.6644	30.4975	70.1244	-1.2935	-1.15911	-1.86182	-2.29935	same direction down
GYPC	41.6273	48.6673	21.3708	27.3654	56.7118	-1.36237	-1.1653	-2.65371	-2.0724	same direction down
TSHZ2	3.34809	12.9391	1.8424	3.55888	15.1698	-4.53087	-1.1724	-8.23371	-4.26252	same direction down
LDHB	592.457	1587.92	529.038	697.007	1862.76	-3.14412	-1.17308	-3.52102	-2.67251	same direction down
ITK	565.279	876.397	583.451	486.012	1030.77	-1.82348	-1.17615	-1.76668	-2.12088	same direction down
CASS4	2.99467	22.5808	2.44705	10.4301	26.654	-8.90048	-1.18038	-10.8923	-2.55549	same direction down
FHIT	1	11.5843	1.09491	2.25097	13.7706	-13.7706	-1.18873	-12.5769	-6.11762	same direction down
BAG3	13.5467	26.4537	10.1025	13.5424	31.5872	-2.33173	-1.19406	-3.12668	-2.33247	same direction down
PASK	36.4486	166.677	39.7364	64.4965	200.516	-5.50133	-1.20302	-5.04614	-3.10894	same direction down
TTC12	6.229	14.7362	10.8154	8.45259	18.1191	-2.90883	-1.22956	-1.6753	-2.14361	same direction down
CTD-2201I18.1	1.14599	17.8779	1.17991	3.24078	22.0642	-19.2534	-1.23416	-18.6999	-6.8083	same direction down
TESPA1	115.13	405.015	95.8302	164.203	502.412	-4.36387	-1.24048	-5.24273	-3.05971	same direction down
MAP4K4	271.598	379.406	242.399	233.817	474.633	-1.74756	-1.25099	-1.95807	-2.02993	same direction down
SDCCAG8	31.5567	47.8706	28.2453	28.3893	60.263	-1.90967	-1.25887	-2.13356	-2.12274	same direction down
IL6R	3.89683	110.835	2.35677	26.9944	139.668	-35.8413	-1.26014	-59.2622	-5.17395	same direction down
ZNF658	4.96128	10.5546	8.83695	5.516	13.3206	-2.68492	-1.26206	-1.50738	-2.41491	same direction down
MAP3K14-AS1	9.44324	22.0904	6.54911	11.2958	27.9179	-2.95639	-1.2638	-4.26286	-2.47154	same direction down
GPR155	110.258	247.433	80.2007	125.24	313.908	-2.84703	-1.26866	-3.91403	-2.50645	same direction down
LINC00565	1.38565	10.764	3.13507	3.62651	14.2908	-10.3135	-1.32765	-4.55837	-3.94066	same direction down
CDC42BPB	1	9.27209	1.15258	3.66772	12.359	-12.359	-1.33292	-10.7229	-3.36966	same direction down
ADCY10P1	19.2851	26.9223	13.0202	17.3669	36.393	-1.88711	-1.35178	-2.79513	-2.09554	same direction down
PSMD6-AS2	63.3561	86.8923	65.0499	57.7916	118.777	-1.87476	-1.36695	-1.82594	-2.05527	same direction down
SARAF	914.063	1785.3	869.995	1153.06	2454.53	-2.6853	-1.37485	-2.82131	-2.1287	same direction down
LINC00959	3.34809	8.22693	7.85663	3.76719	11.3113	-3.37844	-1.37492	-1.43972	-3.0026	same direction down
DGKA	194.57	481.398	157.836	318.448	664.032	-3.41283	-1.37938	-4.20711	-2.08521	same direction down
HAUS4	20.3241	33.4145	18.1534	14.2341	46.4309	-2.28453	-1.38954	-2.5577	-3.26193	same direction down
APP	2.75501	37.8335	1.56815	15.2582	52.7799	-19.1578	-1.39506	-33.6574	-3.45912	same direction down
DENND5A	26.2261	126.402	8.53238	36.0695	176.685	-6.737	-1.3978	-20.7076	-4.89846	same direction down
SETD6	64.1978	97.9475	79.8628	66.8089	137.035	-2.13457	-1.39906	-1.71588	-2.05114	same direction down
RPARP-AS1	19.9054	35.2834	22.2504	18.7188	49.4363	-2.48356	-1.40112	-2.22181	-2.641	same direction down
CUBN	28.3809	88.3455	50.8698	61.4058	124.055	-4.37107	-1.4042	-2.43867	-2.02024	same direction down
UXS1	41.278	83.2074	34.2958	53.983	116.978	-2.83392	-1.40587	-3.41087	-2.16695	same direction down
LINC00969	5.46069	18.5015	15.4495	10.6872	26.0524	-4.7709	-1.40812	-1.68629	-2.43772	same direction down
CASP6	13.5777	33.9611	19.0304	18.3748	47.9166	-3.52905	-1.41092	-2.5179	-2.60774	same direction down
TMEM25	3.47399	8.70422	4.67131	5.25831	12.316	-3.5452	-1.41494	-2.63652	-2.3422	same direction down
C12orf79	6.36286	13.3175	4.31926	8.58285	18.9978	-2.98573	-1.42653	-4.39838	-2.21346	same direction down
PIAS2	72.1358	72.144	70.1305	51.3379	103.852	-1.43967	-1.4395	-1.48083	-2.0229	same direction down
LOC100131564	55.7607	101.875	60.7936	64.2726	146.846	-2.63351	-1.44143	-2.41549	-2.28474	same direction down
RAB3GAP1	26.8622	110.656	21.4738	52.916	159.826	-5.94986	-1.44434	-7.44282	-3.02037	same direction down
COL6A3	1	7.53258	1	1.82055	10.8828	-10.8828	-1.44477	-10.8828	-5.97778	same direction down
RASGRP2	81.8118	125.065	63.2607	66.441	182.36	-2.22901	-1.45812	-2.88267	-2.74468	same direction down
CELF6	6.46866	11.3691	5.9821	5.36357	16.621	-2.56946	-1.46194	-2.77845	-3.09887	same direction down
FBXO32	160.728	177.347	152.714	99.6913	260.629	-1.62155	-1.46959	-1.70665	-2.61436	same direction down
MPP6	22.6626	28.482	21.7488	20.5012	41.9406	-1.85066	-1.47253	-1.92841	-2.04577	same direction down
DNASE1	4.6723	8.15668	5.32332	3.59675	12.017	-2.57196	-1.47327	-2.25742	-3.34106	same direction down
NSUN5P2	18.9581	36.4957	22.8603	25.4178	53.7724	-2.83638	-1.47339	-2.35222	-2.11554	same direction down
CLHC1	6.37418	10.5251	6.32534	5.03604	15.629	-2.45192	-1.48493	-2.47085	-3.10342	same direction down
ZNF738	39.6004	34.7553	38.4135	24.1454	52.0923	-1.31545	-1.49883	-1.35609	-2.15745	same direction down
PTPDC1	12.9081	18.6919	10.452	14.0313	28.0708	-2.17467	-1.50176	-2.6857	-2.00059	same direction down
PI4KAP2	23.4379	29.2568	25.9818	19.4447	43.9714	-1.87608	-1.50295	-1.69239	-2.26136	same direction down
NAP1L3	5.51002	9.32925	5.86067	6.39748	14.0264	-2.54561	-1.50348	-2.3933	-2.19248	same direction down
CNST	157.265	237.462	129.002	173.45	357.345	-2.27224	-1.50485	-2.77007	-2.06022	same direction down
IL17RA	131.29	188.613	120.851	129.234	284.732	-2.16872	-1.50961	-2.35607	-2.20323	same direction down
CRTAM	145.573	84.4113	90.0323	51.8462	127.656	1.14035	-1.51231	-1.41789	-2.46221	same direction down
MTERF4	116.158	207.869	99.731	140.348	314.898	-2.71095	-1.51489	-3.15747	-2.24369	same direction down
SLC2A11	6.79783	12.5175	5.36015	8.53229	19.1453	-2.81638	-1.52948	-3.57178	-2.24386	same direction down
PFN2	6.99731	10.5915	3.51404	6.51264	16.2178	-2.31772	-1.53121	-4.61515	-2.49021	same direction down
ZSWIM7	42.8365	57.4921	47.4766	43.2604	88.2043	-2.05909	-1.5342	-1.85785	-2.03892	same direction down
ZNF439	11.2506	19.9828	11.4753	10.6319	30.6999	-2.72875	-1.53632	-2.67531	-2.88753	same direction down
BTLA	41.7189	76.2867	21.4685	40.7599	117.678	-2.82073	-1.54258	-5.48142	-2.8871	same direction down
LRRC39	6.94799	10.3356	5.78229	7.54366	15.9621	-2.29737	-1.54437	-2.76051	-2.11596	same direction down
VIPR1	2.5597	21.9161	1.27482	10.3729	33.9463	-13.2618	-1.54892	-26.6282	-3.2726	same direction down
BEX4	39.0896	43.7284	23.5454	29.0359	67.7451	-1.73307	-1.54923	-2.87721	-2.33315	same direction down
CLN5	19.1956	46.1308	22.109	23.7546	71.8821	-3.74472	-1.55822	-3.25125	-3.02603	same direction down
HSPB1	7.67113	11.9259	6.96283	6.92435	18.5946	-2.42397	-1.55918	-2.67055	-2.68539	same direction down
LEPROTL1	217.554	422.801	209.159	312.112	659.992	-3.03369	-1.561	-3.15546	-2.1146	same direction down
ZNF397	15.1235	12.1783	15.4897	7.77027	19.0502	-1.25964	-1.56427	-1.22986	-2.45167	same direction down
KIAA1524	7.13832	15.5526	11.7332	8.75993	24.385	-3.41607	-1.5679	-2.07829	-2.78369	same direction down
RPL22	578.375	1036.38	569.55	765.538	1625.48	-2.81043	-1.56842	-2.85397	-2.12332	same direction down
UAP1L1	2.58395	10.5551	5.93795	7.75985	16.5724	-6.41358	-1.57008	-2.79093	-2.13566	same direction down
RGCC	15.4234	46.2843	17.009	25.6701	72.9427	-4.72934	-1.57597	-4.28847	-2.84154	same direction down
SUSD3	12.5274	44.0017	11.422	33.1576	69.5739	-5.55373	-1.58117	-6.09121	-2.09828	same direction down
PABPC1L	4.91196	15.2449	13.6091	9.29945	24.1296	-4.91242	-1.58279	-1.77305	-2.59473	same direction down
PCYOX1L	27.5523	40.3061	22.6438	23.927	63.9399	-2.32068	-1.58636	-2.82373	-2.67229	same direction down
SBSPON	10.2718	8.87428	8.74778	5.97619	14.0912	-1.37183	-1.58787	-1.61083	-2.35789	same direction down
EIF2S3	382.705	490.31	332.487	389.327	779.063	-2.03568	-1.58892	-2.34314	-2.00105	same direction down
TPCN1	21.1329	45.6723	11.9162	31.3444	72.6651	-3.43847	-1.59101	-6.098	-2.31828	same direction down
GUSBP1	25.0168	32.9402	21.3331	24.9938	52.4902	-2.09819	-1.5935	-2.4605	-2.10012	same direction down
AMIGO2	29.6175	39.7275	25.731	29.0264	63.3199	-2.13792	-1.59385	-2.46084	-2.18146	same direction down
RPS3A	1523.31	2593.08	1511.65	1981.33	4138.81	-2.71699	-1.5961	-2.73794	-2.0889	same direction down
LOC102606465	14.7651	15.2275	12.1376	10.5993	24.3853	-1.65155	-1.6014	-2.00908	-2.30065	same direction down
ZSCAN30	41.495	35.5344	30.9262	25.7287	56.99	-1.37342	-1.6038	-1.84277	-2.21504	same direction down
NOSIP	43.455	117.465	34.2483	75.9969	188.503	-4.33789	-1.60476	-5.50401	-2.48041	same direction down
C14orf132	1	6.3135	1	1.28527	10.1462	-10.1462	-1.60706	-10.1462	-7.89417	same direction down
MSH2	96.0936	118.073	102	93.0534	189.837	-1.97554	-1.6078	-1.86114	-2.04009	same direction down
RGMB	6.79783	36.8087	2.46144	13.2089	59.3702	-8.73369	-1.61294	-24.1201	-4.4947	same direction down
PAICS	46.4113	85.993	34.0808	68.3838	138.755	-2.98968	-1.61356	-4.07136	-2.02906	same direction down
ZNF234	39.4502	29.044	29.1159	22.4412	46.8815	-1.18837	-1.61415	-1.61017	-2.08908	same direction down
KLHL6	33.2797	132.007	14.5975	61.0397	213.628	-6.41917	-1.61831	-14.6345	-3.49982	same direction down
RAB15	5.4406	14.0729	9.8931	10.8071	22.8564	-4.20108	-1.62415	-2.31034	-2.11494	same direction down
TBC1D4	78.1047	148.192	56.0398	76.8037	240.812	-3.08319	-1.62499	-4.29716	-3.13542	same direction down
PPP2R3A	18.398	18.0771	21.1992	14.1964	29.4175	-1.59895	-1.62734	-1.38767	-2.07219	same direction down
PRKCA	47.5249	313.34	50.6944	111.364	510.534	-10.7424	-1.62933	-10.0708	-4.58437	same direction down
SPIN3	7.23697	41.9236	6.86965	28.2688	68.3095	-9.43896	-1.62938	-9.94367	-2.41643	same direction down
RCAN3	49.3724	685.98	33.8779	405.565	1117.75	-22.6392	-1.62942	-32.9935	-2.75603	same direction down
EEF1B2	157.22	281.078	177.33	224.395	458.737	-2.9178	-1.63206	-2.58691	-2.04432	same direction down
TAPT1-AS1	13.9453	13.6862	6.32206	9.31077	22.3413	-1.60207	-1.63239	-3.53386	-2.39951	same direction down
SPPL2B	11.2104	13.8926	9.92041	8.66297	22.7306	-2.02764	-1.63616	-2.2913	-2.62388	same direction down
SNED1	26.3536	49.7411	23.0213	30.3847	81.5351	-3.09389	-1.63919	-3.54173	-2.68343	same direction down
HPCAL4	12.6776	31.9712	7.37405	14.0102	52.7671	-4.16224	-1.65046	-7.15578	-3.76633	same direction down
LOC100507424	13.7751	20.2158	14.1438	14.6049	33.4525	-2.42848	-1.65477	-2.36516	-2.29049	same direction down
BCL9	19.406	40.2737	17.1461	29.7825	66.7207	-3.43815	-1.65668	-3.89131	-2.24026	same direction down
ALDH5A1	28.9117	34.7228	21.5034	24.1136	57.674	-1.99483	-1.66098	-2.68209	-2.39176	same direction down
ST13	189.035	273.529	183.83	206.03	454.423	-2.40391	-1.66133	-2.47197	-2.20562	same direction down
ZNF818P	5.6932	6.24373	2.67906	3.86155	10.4019	-1.82708	-1.66598	-3.88268	-2.69371	same direction down
LINC00476	40.6821	41.6881	36.7323	29.4975	69.465	-1.70751	-1.66631	-1.89111	-2.35495	same direction down
HERC2P7	41.6678	36.1308	31.9713	29.9034	60.2508	-1.44598	-1.66757	-1.88453	-2.01485	same direction down
BNIP3L	85.5324	66.5428	74.5188	52.9346	111.477	-1.30333	-1.67527	-1.49596	-2.10594	same direction down
DIP2B	93.1482	106.214	82.9774	85.1674	178.436	-1.91561	-1.67997	-2.15041	-2.09512	same direction down
ZNF93	7.59755	12.4473	7.83238	9.64354	20.9207	-2.75361	-1.68075	-2.67105	-2.1694	same direction down
ANTXRLP1	21.442	52.5213	24.2305	42.426	88.3069	-4.1184	-1.68135	-3.64445	-2.08143	same direction down
LINC01128	47.7847	74.8711	39.1267	50.742	125.931	-2.63539	-1.68197	-3.21855	-2.48179	same direction down
PLEKHB1	10.4019	35.249	12.2648	23.6142	59.3887	-5.70941	-1.68483	-4.84219	-2.51496	same direction down
PIGL	12.9172	14.1916	12.9313	11.4171	23.9568	-1.85464	-1.6881	-1.85263	-2.09833	same direction down
C22orf29	14.615	27.1839	17.0738	21.3792	45.9035	-3.14086	-1.68863	-2.68854	-2.14711	same direction down
USP11	59.1967	57.9345	66.5793	44.2031	97.8955	-1.65373	-1.68976	-1.47036	-2.21468	same direction down
TUB	8.85395	15.8051	4.35651	6.49656	26.749	-3.02114	-1.69243	-6.14001	-4.11742	same direction down
MINOS1P1	6.20891	12.6168	11.9611	9.90758	21.3708	-3.44196	-1.69384	-1.78669	-2.15702	same direction down
SYPL1	45.8517	40.9112	25.9724	31.4096	69.3584	-1.51267	-1.69534	-2.67047	-2.2082	same direction down
MSL3	170.046	177.313	152.03	135.152	301.361	-1.77223	-1.6996	-1.98224	-2.22979	same direction down
BZW2	28.1346	36.2379	26.6977	28.5895	61.65	-2.19125	-1.70126	-2.30919	-2.15638	same direction down
TMPO-AS1	8.95478	9.43585	7.348	5.15159	16.1007	-1.798	-1.70633	-2.19116	-3.12538	same direction down
CCDC125	15.2532	21.6568	20.2108	17.1283	36.9961	-2.42547	-1.70829	-1.83051	-2.15994	same direction down
BCL7A	3.99766	10.2561	3.45684	5.06118	17.5555	-4.39144	-1.7117	-5.07847	-3.46866	same direction down
ATG9B	5.03487	11.4254	1.67299	5.17045	19.5868	-3.89023	-1.71433	-11.7077	-3.78822	same direction down
MLLT3	105.867	113.603	99.6909	96.4819	195.002	-1.84194	-1.71652	-1.95607	-2.02113	same direction down
FOXP1	410.11	641.303	450.695	436.822	1102.6	-2.68855	-1.71931	-2.44644	-2.52414	same direction down
LDLRAD4	49.5723	73.8302	42.3407	45.656	127.093	-2.56379	-1.72142	-3.00167	-2.7837	same direction down
FOXO1	179.607	322.617	193.521	244.156	558.222	-3.10801	-1.73029	-2.88455	-2.28634	same direction down
LRRC75A-AS1	220.301	327.679	175.666	270.924	567.628	-2.5766	-1.73227	-3.2313	-2.09516	same direction down
AQP11	6.24909	16.3536	11.8216	13.7163	28.3641	-4.53891	-1.73443	-2.39934	-2.06791	same direction down
DMXL2	38.8522	29.8566	37.7424	19.7572	51.7933	-1.33309	-1.73473	-1.37228	-2.62149	same direction down
SPINT2	4.26239	65.7598	1.43982	23.4041	114.193	-26.7908	-1.73652	-79.3103	-4.87918	same direction down
C1orf228	2.99467	16.6356	1.09427	4.63273	28.9189	-9.6568	-1.73838	-26.4276	-6.24231	same direction down
DPEP2	29.2701	58.0571	36.3706	41.1159	100.957	-3.44917	-1.73893	-2.7758	-2.45544	same direction down
KCNN4	2.08037	15.1883	3.36657	4.71445	26.4323	-12.7056	-1.74031	-7.85142	-5.60666	same direction down
NELL2	191.715	1280.38	50.0196	393.556	2233.91	-11.6522	-1.74472	-44.6607	-5.67621	same direction down
ZSWIM1	7.08184	24.7031	6.73559	14.749	43.1526	-6.09342	-1.74685	-6.40666	-2.92579	same direction down
FXN	35.5777	42.7788	38.5139	31.0987	74.8263	-2.10318	-1.74915	-1.94284	-2.40609	same direction down
SYDE2	5.57446	15.9543	4.567	7.89671	28.015	-5.0256	-1.75595	-6.13422	-3.54768	same direction down
ARHGEF11	4.0269	13.7133	1.3868	7.77381	24.0951	-5.98355	-1.75706	-17.3747	-3.09953	same direction down
MPP1	11.2999	8.42899	8.12051	5.92861	14.8187	-1.31141	-1.75807	-1.82485	-2.49953	same direction down
GAS5	52.412	94.5929	54.7849	82.9973	167.04	-3.18706	-1.76588	-3.04902	-2.0126	same direction down
TIGD6	3.71365	8.40573	6.78923	4.35863	14.9015	-4.01263	-1.77278	-2.19488	-3.41886	same direction down
LOC100506603	8.15046	10.7673	9.85724	8.92396	19.1364	-2.34789	-1.77726	-1.94135	-2.14438	same direction down
SCCPDH	21.4241	27.055	20.2423	24.0475	48.1076	-2.24549	-1.77814	-2.37658	-2.00052	same direction down
AKTIP	65.3698	101.19	58.1841	62.1088	179.969	-2.7531	-1.77853	-3.0931	-2.89765	same direction down
HRH2	1	6.29703	1	2.29394	11.2374	-11.2374	-1.78455	-11.2374	-4.89874	same direction down
PLXDC1	38.2249	76.9084	18.0937	52.398	137.547	-3.59838	-1.78846	-7.60196	-2.62505	same direction down
CRLF3	199.148	225.952	206.525	183.157	404.367	-2.03049	-1.78962	-1.95796	-2.20776	same direction down
LOC101928020	34.8298	43.0971	40.6959	30.9484	77.143	-2.21486	-1.78998	-1.8956	-2.49263	same direction down
LOC100506985	4.26239	86.3143	3.76224	42.6524	154.502	-36.2478	-1.78999	-41.0665	-3.62236	same direction down
CHMP7	55.1024	117.422	42.8685	74.5428	210.582	-3.82166	-1.79338	-4.91229	-2.82498	same direction down
RIN3	59.8349	54.1866	54.865	44.675	97.1802	-1.62414	-1.79344	-1.77126	-2.17527	same direction down
NUAK2	39.8112	43.8994	20.6743	23.4685	78.7424	-1.9779	-1.7937	-3.8087	-3.35524	same direction down
STARD5	9.31318	13.9585	8.19071	10.8669	25.0781	-2.69275	-1.79661	-3.06177	-2.30774	same direction down
GINS4	4.98137	5.71221	6.15325	3.63971	10.285	-2.06468	-1.80052	-1.67147	-2.82576	same direction down
ZNF890P	1.9143	6.78542	1.67299	3.2479	12.2384	-6.39317	-1.80364	-7.3153	-3.76811	same direction down
HBS1L	153.065	173.947	138.893	151.982	314.316	-2.05348	-1.80697	-2.26301	-2.06811	same direction down
INF2	4.61581	12.0664	1.55701	6.00251	21.8209	-4.72742	-1.8084	-14.0146	-3.6353	same direction down
PLA2G12A	12.8387	47.5679	25.8788	40.3525	86.1064	-6.7068	-1.81018	-3.3273	-2.13385	same direction down
DIRC2	26.1344	22.229	22.3551	17.0767	40.3901	-1.54547	-1.81699	-1.80675	-2.36521	same direction down
NFKBIZ	112.445	192.402	111.262	156.385	350.194	-3.11435	-1.82011	-3.14746	-2.23931	same direction down
CDON	3.34809	9.37869	2.98163	6.5042	17.0713	-5.09882	-1.82023	-5.72551	-2.62466	same direction down
THUMPD3-AS1	68.9892	41.4336	46.657	33.2906	75.4861	-1.09417	-1.82186	-1.61789	-2.26749	same direction down
C9orf91	44.0012	34.9757	34.7338	31.5561	63.7525	-1.44888	-1.82277	-1.83546	-2.02029	same direction down
GUSBP3	2.32004	8.69885	8.06989	4.67918	15.888	-6.84819	-1.82645	-1.9688	-3.39548	same direction down
KIAA0513	12.2585	15.0918	6.10509	11.3257	27.5812	-2.24996	-1.82756	-4.51774	-2.43528	same direction down
FAM120C	25.7939	18.7186	17.3986	16.6476	34.2539	-1.32799	-1.82994	-1.96878	-2.05759	same direction down
PET112	6.41934	9.42857	6.98486	7.48226	17.2782	-2.69159	-1.83254	-2.47366	-2.30922	same direction down
ZC3H12B	19.4553	19.9207	16.8393	13.2738	36.5065	-1.87643	-1.83259	-2.16793	-2.75028	same direction down
MYH10	10.0928	9.60786	11.3019	6.82739	17.6204	-1.74584	-1.83396	-1.55907	-2.58084	same direction down
ASB16-AS1	10.2718	15.8661	15.431	13.6552	29.1098	-2.83394	-1.83471	-1.88645	-2.13178	same direction down
C14orf64	8.5198	17.8522	9.47864	16.1634	32.756	-3.84469	-1.83484	-3.45577	-2.02655	same direction down
LYRM4	13.596	17.8052	12.475	13.3831	32.7472	-2.40858	-1.83919	-2.62502	-2.44691	same direction down
CHML	25.1286	41.4981	30.8167	27.7121	76.416	-3.04099	-1.84143	-2.47969	-2.75749	same direction down
SRP14-AS1	6.24909	14.8229	11.1624	10.3386	27.3557	-4.37755	-1.8455	-2.45069	-2.64597	same direction down
ISYNA1	15.3025	13.6731	8.7972	10.0029	25.2423	-1.64955	-1.84612	-2.86935	-2.52349	same direction down
USP6NL	3.63708	12.6338	2.59598	8.25984	23.5407	-6.4724	-1.86331	-9.06811	-2.85001	same direction down
SLC40A1	1.14599	16.1011	1	6.6951	30.0625	-26.2328	-1.8671	-30.0625	-4.49022	same direction down
MMAB	8.14629	14.3214	16.7147	12.3855	26.7709	-3.28626	-1.86929	-1.60163	-2.16147	same direction down
CACNB2	19.7151	26.1906	18.8913	20.4765	49.1428	-2.49265	-1.87635	-2.60135	-2.39997	same direction down
SLC12A6	180.415	283.014	219.531	216.38	532.948	-2.95402	-1.88312	-2.42767	-2.46302	same direction down
PYGB	23.5475	32.2124	28.8742	21.0355	60.9289	-2.58749	-1.89147	-2.11015	-2.89649	same direction down
CARF	54.1569	73.4789	51.085	63.3804	139.075	-2.568	-1.89272	-2.72242	-2.19428	same direction down
TBC1D32	15.9813	20.054	19.3128	15.9939	37.9917	-2.37726	-1.89448	-1.96718	-2.3754	same direction down
BMS1P6	85.6511	92.7198	71.7593	81.9573	175.911	-2.0538	-1.89723	-2.4514	-2.14637	same direction down
LOC100506548	74.5482	140.819	73.2688	93.8318	268.107	-3.59643	-1.90392	-3.65923	-2.85732	same direction down
PAIP2B	16.8011	28.2208	13.5367	21.5744	53.8028	-3.20233	-1.90649	-3.97457	-2.49382	same direction down
ZNF609	171.17	270.3	158.48	230.796	515.902	-3.01398	-1.90863	-3.25531	-2.23532	same direction down
EPB41L5	17.5691	19.0243	14.9878	11.2554	36.3371	-2.06824	-1.91003	-2.42445	-3.2284	same direction down
TTC3P1	2.99467	5.82848	4.84033	4.63635	11.151	-3.72362	-1.91319	-2.30377	-2.40512	same direction down
EIF3E	332.444	368.587	283.903	322.457	705.515	-2.12221	-1.91411	-2.48506	-2.18794	same direction down
NPY6R	3.95331	5.35656	3.38966	2.21641	10.2631	-2.59608	-1.91599	-3.02778	-4.63052	same direction down
ERCC6L	8.60552	11.953	12.7854	11.0692	22.9516	-2.66708	-1.92015	-1.79514	-2.07348	same direction down
EFHC1	14.5434	12.0717	14.4318	9.11708	23.2509	-1.59873	-1.92606	-1.61109	-2.55026	same direction down
MAL	2.72278	70.7409	1	14.7855	136.536	-50.1456	-1.93008	-136.536	-9.23444	same direction down
C6orf48	214.517	389.179	174.728	336.6	752.306	-3.50697	-1.93306	-4.30559	-2.23502	same direction down
SERINC5	78.66	460.602	44.1737	182.483	891.442	-11.3329	-1.93538	-20.1804	-4.88507	same direction down
ZFYVE9	6.41934	28.4248	10.6795	20.6306	55.1099	-8.58498	-1.9388	-5.16036	-2.67127	same direction down
LOC101929760	5.74968	5.31777	1.17991	4.02751	10.3371	-1.79785	-1.94387	-8.76088	-2.56661	same direction down
TNK1	2.79936	14.0288	3.63165	8.3436	27.2858	-9.74715	-1.94498	-7.51332	-3.27026	same direction down
GTF2H5	30.2287	31.02	31.2944	23.6618	60.4325	-1.99918	-1.94818	-1.9311	-2.55401	same direction down
RASA2	108.475	108.16	129.555	97.4851	211.591	-1.9506	-1.95627	-1.63321	-2.17049	same direction down
INPP5A	5.27036	8.71101	4.762	7.80965	17.0622	-3.23739	-1.9587	-3.583	-2.18476	same direction down
TMEM41B	167.289	188.14	140.77	176.842	369.302	-2.20757	-1.96291	-2.62344	-2.08832	same direction down
GABPB1-AS1	25.7358	37.8674	21.3	34.2533	74.4554	-2.89306	-1.96621	-3.49555	-2.17367	same direction down
MTUS1	6.13452	28.2035	13.3835	17.409	55.4667	-9.04174	-1.96666	-4.14442	-3.18609	same direction down
FGFBP3	17.2311	15.9882	16.5994	12.0516	31.4651	-1.82606	-1.96801	-1.89555	-2.61087	same direction down
RPS14P3	5.74968	6.89495	2.69038	3.35402	13.5764	-2.36124	-1.96903	-5.04626	-4.0478	same direction down
LOC100270804	32.1731	37.0355	22.338	31.3267	73.0452	-2.27038	-1.9723	-3.27	-2.33172	same direction down
RAB43	4.7789	25.255	2.90365	5.4862	49.9457	-10.4513	-1.97765	-17.201	-9.10387	same direction down
YPEL2	40.4582	90.1799	36.8083	47.9659	178.629	-4.41514	-1.9808	-4.85295	-3.72408	same direction down
BMP2K	24.8868	25.1411	26.3627	19.7834	49.843	-2.00279	-1.98253	-1.89066	-2.51943	same direction down
NGFRAP1	2.32004	7.13721	1	2.73569	14.1525	-6.10013	-1.98292	-14.1525	-5.17328	same direction down
ZNF154	34.1506	59.5475	20.2767	48.7568	118.079	-3.4576	-1.98294	-5.82338	-2.4218	same direction down
COQ9	15.4527	21.212	23.0768	20.3271	42.1099	-2.72509	-1.98519	-1.82477	-2.07162	same direction down
DLL1	1.14599	7.35573	1	2.26041	14.6239	-12.761	-1.9881	-14.6239	-6.4696	same direction down
PFKFB2	3.73791	11.5247	4.2232	9.16122	22.9734	-6.14604	-1.99341	-5.4398	-2.50767	same direction down
TSGA10	9.67376	24.0596	10.2306	20.3813	48.0175	-4.96369	-1.99577	-4.6935	-2.35596	same direction down
SALL2	7.0174	7.12461	5.31902	3.09779	14.2301	-2.02783	-1.99731	-2.67532	-4.59362	same direction down
C7orf31	12.8478	15.5754	17.0024	18.9414	31.2362	-2.43124	-2.00548	-1.83717	-1.6491	same direction down
SMPD1	29.3395	24.723	30.6818	41.7749	49.7482	-1.6956	-2.01223	-1.62142	-1.19086	same direction down
ZMAT1	48.8555	79.1853	51.4975	83.321	160.585	-3.28693	-2.02796	-3.1183	-1.9273	same direction down
PRMT3	27.2026	19.6281	27.7884	26.9792	40.369	-1.48401	-2.0567	-1.45273	-1.4963	same direction down
ATP8A1	326.22	217.8	369.228	265.459	448.737	-1.37557	-2.06032	-1.21534	-1.69042	same direction down
PRR3	4.91196	13.3407	12.6657	21.6703	27.5073	-5.60007	-2.0619	-2.1718	-1.26936	same direction down
NLGN2	4.06708	9.54826	3.38374	13.4111	20.1501	-4.95445	-2.11034	-5.95499	-1.50249	same direction down
LOC729683	15.822	19.3063	15.0819	22.7323	41.2044	-2.60424	-2.13424	-2.73205	-1.81259	same direction down
ZNF275	81.0976	47.3731	52.2287	63.0793	101.24	-1.24837	-2.13707	-1.93839	-1.60496	same direction down
THRA	29.539	25.6533	32.2651	47.2447	55.9674	-1.8947	-2.18169	-1.73461	-1.18463	same direction down
ZNF204P	5.22103	15.8559	5.09252	18.8615	34.648	-6.63623	-2.18517	-6.80371	-1.83697	same direction down
STARD4	41.746	25.1052	31.0899	30.0896	55.1624	-1.32138	-2.19725	-1.77428	-1.83327	same direction down
IPO5P1	17.211	17.7747	18.2036	24.6675	39.1173	-2.2728	-2.20073	-2.14888	-1.58578	same direction down
C2orf88	17.4394	13.192	17.1517	15.4565	29.0538	-1.66599	-2.20239	-1.69393	-1.87972	same direction down
PJA1	13.5577	17.2829	28.0658	24.577	38.264	-2.82232	-2.21398	-1.36337	-1.5569	same direction down
ZSCAN18	7.92672	26.5419	6.55768	30.6961	59.0033	-7.4436	-2.22303	-8.99759	-1.92218	same direction down
HIC2	14.2858	14.8888	11.7529	22.5122	33.3322	-2.33324	-2.23873	-2.83609	-1.48063	same direction down
LOC646719	40.5499	38.8491	40.7179	47.4286	87.3709	-2.15465	-2.24898	-2.14576	-1.84216	same direction down
PDE7A	314.172	440.611	340.938	561.407	1015.32	-3.23171	-2.30434	-2.97801	-1.80852	same direction down
MTERF2	18.0889	18.9444	25.9558	23.1609	43.8243	-2.42271	-2.31332	-1.68842	-1.89216	same direction down
SYNGAP1	39.421	42.4618	32.2395	66.1363	99.2926	-2.51877	-2.3384	-3.07984	-1.50133	same direction down
CTPS2	27.541	17.814	13.2804	21.897	41.8667	-1.52016	-2.35022	-3.15251	-1.91198	same direction down
LOC100506469	1.69473	9.23624	5.62321	12.0101	22.0122	-12.9886	-2.38324	-3.91452	-1.83281	same direction down
KAT2A	20.6043	26.7987	21.1943	34.1251	64.0913	-3.11058	-2.39158	-3.02399	-1.87813	same direction down
RBM43	18.8481	12.2554	13.7848	17.1748	29.7817	-1.58009	-2.43009	-2.16046	-1.73403	same direction down
RNF157	10.422	60.663	20.227	76.3036	151.451	-14.5319	-2.4966	-7.48758	-1.98485	same direction down
ATHL1	146.915	192.751	119.78	247.057	487.632	-3.31915	-2.52985	-4.07106	-1.97377	same direction down
TCEAL3	5.75385	6.4666	5.60951	9.88608	16.7113	-2.90436	-2.58424	-2.97909	-1.69038	same direction down
HK2	5.96925	21.072	2.58606	28.2853	55.2146	-9.24983	-2.62028	-21.3509	-1.95206	same direction down
FAM184A	3.63708	10.3162	2.64547	14.1324	27.0318	-7.43228	-2.62032	-10.2182	-1.91275	same direction down
FAM171A1	5.09514	9.42857	4.80725	15.1127	24.7921	-4.86584	-2.62947	-5.15724	-1.64048	same direction down
WDR27	3.49825	4.89866	5.65412	7.49608	13.4375	-3.84121	-2.7431	-2.37658	-1.7926	same direction down
ZRANB3	5.63094	9.72462	9.44463	15.3062	26.78	-4.75586	-2.75383	-2.83547	-1.74962	same direction down
LGALS3BP	4.47698	13.2423	4.834	19.6666	37.1262	-8.29269	-2.8036	-7.68024	-1.88778	same direction down
LTBP3	7.23697	20.6582	4.05389	36.0272	60.3985	-8.34583	-2.92371	-14.8989	-1.67647	same direction down
C1orf198	6.05378	7.06452	9.21517	10.7441	21.2664	-3.51292	-3.01031	-2.30776	-1.97935	same direction down
ATP6V0A1	2.06028	5.75872	2.99287	9.15264	17.4386	-8.46418	-3.02821	-5.82672	-1.90531	same direction down
RHPN1	1.84071	4.59	2.802	7.15096	14.0175	-7.61526	-3.05392	-5.00268	-1.96023	same direction down
CDH23	11.9494	14.0254	4.46589	25.9128	46.0335	-3.85235	-3.28216	-10.3078	-1.77648	same direction down
BTBD11	18.8481	19.784	10.9827	54.9906	68.4127	-3.62968	-3.45797	-6.22912	-1.24408	same direction down
ZNF880	7.18765	4.2707	7.56557	10.7145	15.3608	-2.13711	-3.59678	-2.03035	-1.43364	same direction down
CYSLTR1	1.69473	12.2491	1.36533	2.10303	1.15619	1.46578	10.5943	1.18089	1.81893	same direction up
TIAM1	3.03902	189.808	1.11782	50.3942	28.4956	-9.37657	6.66097	-25.492	1.76849	same direction up
CXCR5	12.3685	19.4013	6.22443	5.60716	3.96658	3.11818	4.8912	1.56922	1.4136	same direction up
CD82	3.47399	13.0762	5.38296	4.21592	2.79298	1.24383	4.68179	1.92732	1.50947	same direction up
MAP3K1	152.902	553.158	154.194	226.485	180.015	-1.17732	3.07284	-1.16746	1.25814	same direction up
BIRC3	284.634	848.075	198.882	453.09	284.086	1.00193	2.98528	-1.42842	1.59491	same direction up
CNTNAP1	2.72278	12.6638	2.9615	5.63286	4.46904	-1.64135	2.83368	-1.50905	1.26042	same direction up
ZC3H12D	33.1518	60.5685	25.8925	25.7313	21.8175	1.51951	2.77615	1.18678	1.17939	same direction up
DYNLL1	104.148	76.4486	92.6809	53.6832	27.5467	3.78078	2.77523	3.3645	1.94881	same direction up
ETV6	89.1427	147.128	68.0459	97.2992	54.2351	1.64363	2.71278	1.25465	1.79403	same direction up
TRAT1	254.475	439.685	236.962	319.716	169.935	1.49749	2.58738	1.39443	1.8814	same direction up
CD84	937.588	801.404	794.004	522.211	309.917	3.02529	2.58587	2.56199	1.685	same direction up
INPP4B	230.43	590.027	178.24	247.67	231.361	-1.00404	2.55025	-1.29802	1.07049	same direction up
AP3M2	40.7581	65.8388	23.9079	34.5621	25.9261	1.57209	2.53948	-1.08441	1.3331	same direction up
AGFG2	67.5198	80.526	49.0499	60.384	33.721	2.00231	2.38801	1.45458	1.7907	same direction up
VOPP1	198.514	294.778	218.447	210.649	125.216	1.58537	2.35415	1.74455	1.68228	same direction up
CACNA1I	2.08037	36.3528	1	17.8723	15.5729	-7.48561	2.33437	-15.5729	1.14765	same direction up
CRELD2	45.0231	50.9901	50.0393	37.9292	21.9164	2.05431	2.32657	2.28319	1.73063	same direction up
MICAL3	26.6831	34.2683	24.1707	27.4577	15.6632	1.70355	2.18782	1.54315	1.75301	same direction up
SLC4A7	145.26	148.181	162.463	94.4216	68.4271	2.12284	2.16553	2.37425	1.37989	same direction up
CRTAP	86.5024	130.925	87.7112	118.058	60.6014	1.4274	2.16044	1.44735	1.94811	same direction up
TMEM116	20.0464	38.5685	25.7724	26.1777	18.0885	1.10824	2.13221	1.42479	1.4472	same direction up
APLP2	153.109	119.861	189.689	109.548	56.5644	2.7068	2.11902	3.35351	1.9367	same direction up
HYOU1	50.513	80.3114	76.829	74.8837	38.1776	1.32311	2.10363	2.01241	1.96146	same direction up
CDC14B	25.2163	38.9208	29.1444	26.8197	18.5044	1.36272	2.10333	1.575	1.44937	same direction up
CGRRF1	20.0756	28.4422	24.6385	21.8601	13.5241	1.48444	2.10308	1.82182	1.61639	same direction up
MBP	834.368	593.463	787.761	447.341	283.047	2.94781	2.0967	2.78315	1.58045	same direction up
TNIP1	113.45	112.844	103.426	101.339	54.4135	2.08496	2.07383	1.90074	1.86238	same direction up
ARHGAP35	529.76	488.362	522.967	463.24	236.259	2.24229	2.06707	2.21354	1.96073	same direction up
HECTD3	49.5138	50.7028	43.0223	49.1122	24.9615	1.98361	2.03124	1.72355	1.96752	same direction up
ARFGAP3	93.2491	80.2707	112.648	103.842	40.1993	2.31967	1.99682	2.80224	2.58319	same direction up
TANK	95.7578	78.0204	105.756	101.535	39.1052	2.44873	1.99514	2.70439	2.59647	same direction up
RASSF1	194.904	91.6964	220.681	140.133	46.1447	4.22375	1.98715	4.78235	3.03681	same direction up
IQGAP1	1467.07	905.173	1566.02	958.558	456.97	3.21043	1.98081	3.42696	2.09764	same direction up
MAP4	247.135	199.167	232.332	207.261	100.633	2.45581	1.97915	2.30872	2.05958	same direction up
P4HB	108.971	96.1294	114.454	121.449	48.5793	2.24316	1.97881	2.35602	2.50001	same direction up
SIK3	178.389	188.232	158.618	218.448	95.2751	1.87236	1.97567	1.66484	2.29281	same direction up
CAPN1	39.5419	36.2283	47.8047	42.1501	18.4435	2.14395	1.96429	2.59196	2.28537	same direction up
RAP2B	566.644	364.323	588.534	396.507	185.67	3.0519	1.96221	3.16979	2.13555	same direction up
TNFSF12	35.62	34.9065	35.9601	50.4582	17.9286	1.98678	1.94698	2.00575	2.81441	same direction up
CTSC	454.783	166.166	514.081	286.214	85.678	5.30804	1.93942	6.00015	3.34057	same direction up
YWHAH	52.3609	54.5936	48.8392	72.8848	28.1916	1.85732	1.93652	1.7324	2.58534	same direction up
PTPN22	377.184	154.891	409.566	293.262	80.4481	4.68854	1.92535	5.09106	3.64535	same direction up
SLC43A3	53.5859	25.8165	36.5496	44.9097	13.4162	3.99411	1.92428	2.72429	3.34741	same direction up
LOC101927181	19.9346	10.4887	19.2234	19.6905	5.45223	3.65623	1.92375	3.52578	3.61145	same direction up
ELK3	67.3609	103.545	67.3004	150.039	54.0189	1.24699	1.91683	1.24587	2.77752	same direction up
PPP3CA	134.538	122.405	163.455	153.679	63.9399	2.10413	1.91437	2.55638	2.4035	same direction up
PIAS3	36.617	34.9186	38.6433	42.947	18.2577	2.00557	1.91254	2.11655	2.35227	same direction up
RBM24	1	1.91193	1.13152	23.7783	1	1	1.91193	1.13152	23.7783	same direction up
CHST12	33.432	15.4509	41.5697	38.0687	8.09367	4.13064	1.909	5.13608	4.70352	same direction up
MPZL3	56.061	97.2934	51.1655	157.921	51.0995	1.09709	1.904	1.00129	3.09045	same direction up
LPP	415.361	311.084	426.396	350.312	163.607	2.53877	1.90141	2.60622	2.14118	same direction up
STT3A	79.196	88.3217	81.6946	100.96	46.4705	1.70422	1.9006	1.75799	2.17256	same direction up
TLN1	511.065	379.171	499.11	407.02	199.53	2.56134	1.90032	2.50143	2.03989	same direction up
TTC39C	291.37	433.202	261.412	495.034	228.344	1.27601	1.89715	1.14482	2.16793	same direction up
ARL4A	10.711	19.85	14.6519	34.1596	10.4668	1.02332	1.89646	1.39984	3.2636	same direction up
CASP1	178.609	113.453	195.86	195.584	59.8256	2.9855	1.8964	3.27384	3.26923	same direction up
BCL2L1	27.7627	19.8912	40.0906	38.9853	10.5748	2.62537	1.881	3.79115	3.68663	same direction up
P2RX5	30.2466	26.446	18.6356	37.1038	14.066	2.15033	1.88013	1.32487	2.63783	same direction up
YARS	122.49	81.4097	113.888	99.1143	43.3647	2.82464	1.87733	2.62628	2.2856	same direction up
C17orf59	8.21571	13.2249	14.5205	14.1428	7.06719	1.16251	1.87131	2.05464	2.0012	same direction up
ARF6	405.862	267.25	419.182	329.595	142.964	2.8389	1.86935	2.93207	2.30543	same direction up
BCORL1	29.1784	32.0545	23.8929	39.6369	17.1793	1.69847	1.86588	1.3908	2.30725	same direction up
ZMPSTE24	57.0712	29.39	41.6475	35.2275	15.7675	3.61955	1.86396	2.64136	2.23419	same direction up
PVRIG	41.6163	26.0981	41.7984	51.147	14.0139	2.96964	1.8623	2.98264	3.64973	same direction up
PRNP	114.746	102.951	114.274	170.519	55.3094	2.07461	1.86137	2.06609	3.08301	same direction up
MYO5A	399.255	375.487	421.669	434.884	201.734	1.97912	1.8613	2.09023	2.15574	same direction up
RNF165	2.10463	1.87416	1.09427	20.5008	1.0088	2.08628	1.85782	1.08473	20.3221	same direction up
ZBTB49	53.017	31.2055	43.8639	38.0041	16.8029	3.15524	1.85715	2.6105	2.26176	same direction up
NDRG1	161.587	122.152	171.694	154.148	65.8324	2.45452	1.8555	2.60805	2.34152	same direction up
ARHGAP26	429.219	269.408	457.95	351.255	145.484	2.95027	1.8518	3.14776	2.41438	same direction up
NFKBIA	147.842	139.403	94.579	211.958	75.341	1.96231	1.8503	1.25535	2.81331	same direction up
CTSH	13.4367	14.9087	10.1844	21.8677	8.07194	1.66462	1.84698	1.2617	2.7091	same direction up
SPIN4	39.9719	25.1852	35.1933	33.0284	13.6538	2.92754	1.84456	2.57756	2.419	same direction up
GAPDH	530.085	331.993	408.091	412.175	180.868	2.93079	1.83555	2.25629	2.27887	same direction up
ARF1	464.036	356.07	419.493	418.714	195.145	2.3779	1.82464	2.14964	2.14565	same direction up
GALC	118.059	101.041	146.242	260.951	55.9161	2.11135	1.80701	2.61538	4.66683	same direction up
CFLAR	931.428	837.701	990.997	963.18	465.182	2.00229	1.8008	2.13034	2.07054	same direction up
PLXNC1	124.467	110.495	134.831	175.858	61.4711	2.02481	1.79751	2.1934	2.86083	same direction up
FYCO1	189.186	142.172	173.564	204.519	79.1313	2.39079	1.79665	2.19337	2.58456	same direction up
TRMT61A	6.96808	7.52921	4.74442	12.1149	4.20076	1.65876	1.79234	1.12942	2.88397	same direction up
ELL	21.9213	29.1337	19.4983	47.5476	16.2607	1.34812	1.79166	1.1991	2.92408	same direction up
PKP4	25.2474	51.4282	43.1059	60.9936	28.8288	-1.14185	1.78392	1.49524	2.11572	same direction up
RGS3	46.7701	21.6016	51.4252	50.4655	12.1341	3.85444	1.78024	4.23808	4.15898	same direction up
SYVN1	45.9119	50.1577	56.4722	64.5925	28.2005	1.62805	1.77861	2.00253	2.29047	same direction up
TLE1	5.6932	1.79131	1.9922	29.3543	1.0088	5.64356	1.77569	1.97483	29.0983	same direction up
TSR3	20.1944	25.9459	25.9682	30.5285	14.6155	1.38171	1.77523	1.77676	2.08878	same direction up
C11orf63	29.0597	21.0409	29.233	28.3254	11.8567	2.4509	1.7746	2.46552	2.38897	same direction up
SIAH2	77.4175	66.1822	84.9674	104.993	37.3978	2.07011	1.76968	2.27199	2.80747	same direction up
DOCK7	37.0449	34.8081	27.2693	48.3515	19.6692	1.88339	1.76967	1.3864	2.45823	same direction up
PPP1R18	215.643	144.545	237.054	203.733	81.7952	2.63638	1.76715	2.89814	2.49078	same direction up
PARP8	1327.6	1047.52	1350.88	1608.6	592.922	2.23907	1.76671	2.27835	2.713	same direction up
CREM	20.0957	21.5308	39.4673	35.7221	12.2203	1.64445	1.76189	3.22965	2.92318	same direction up
SEC61A1	231.662	196.045	190.844	223.703	111.398	2.07959	1.75987	1.71317	2.00815	same direction up
COL5A1	1	1.75496	1	10.2055	1	1	1.75496	1	10.2055	same direction up
SLC9A3R1	491.351	250.959	491.214	319.203	143.866	3.41534	1.7444	3.41438	2.21875	same direction up
SURF4	144.815	105.4	134.723	145.666	60.4811	2.39438	1.74269	2.22752	2.40845	same direction up
DAB2IP	1	2.35145	1.67299	14.6466	1.35092	-1.35092	1.74062	1.23841	10.8419	same direction up
LCP1	5163.85	3323.13	4918.74	4396.6	1911.42	2.70158	1.73857	2.57335	2.30018	same direction up
RUNX3	792.28	353.561	831.684	505.051	203.539	3.89252	1.73706	4.08611	2.48135	same direction up
TESK1	51.1491	31.8781	45.8087	51.8362	18.3569	2.78637	1.73657	2.49545	2.8238	same direction up
SNTB2	159.559	133.859	164.153	166.019	77.1006	2.06949	1.73616	2.12908	2.15328	same direction up
ODF2L	74.0447	119.362	80.3227	218.044	68.7867	1.07644	1.73525	1.16771	3.16985	same direction up
CAPN15	25.1871	17.7617	24.5024	29.1506	10.2418	2.45925	1.73424	2.39241	2.84625	same direction up
NCR3	8.93469	15.8119	18.4851	113.433	9.14161	-1.02316	1.72966	2.02208	12.4084	same direction up
MANF	55.9514	49.5714	54.7017	59.7175	28.7243	1.94788	1.72576	1.90437	2.07899	same direction up
TMEM64	36.4979	18.2331	35.4	30.8775	10.5839	3.44844	1.72272	3.34471	2.91741	same direction up
MVB12B	70.6694	58.5004	60.9323	81.5298	34.0721	2.07411	1.71696	1.78833	2.39286	same direction up
ZFP36	293.459	179.916	247.86	272.532	104.889	2.79781	1.71531	2.36308	2.59829	same direction up
ARNTL	60.2047	42.9488	70.6075	70.561	25.2509	2.38426	1.70088	2.79623	2.79439	same direction up
UBC	767.883	540.969	705.661	710.414	319.005	2.40712	1.6958	2.21207	2.22697	same direction up
TRAPPC2P1	12.9081	16.7848	13.396	22.9764	9.89944	1.30392	1.69553	1.35321	2.32098	same direction up
METTL21B	7.13832	12.6769	8.81654	18.8085	7.56064	-1.05916	1.6767	1.16611	2.48769	same direction up
CRIM1	93.3762	30.8605	78.6026	55.7505	18.4179	5.06985	1.67557	4.26772	3.02697	same direction up
S100A6	291.343	257.993	324.784	312.401	155.325	1.8757	1.66099	2.091	2.01128	same direction up
RRAS2	56.6835	25.5951	44.7831	53.6188	15.4257	3.67461	1.65925	2.90315	3.47594	same direction up
B3GALTL	12.0503	16.6923	13.7882	24.8599	10.0812	1.19532	1.65578	1.36771	2.46596	same direction up
GPD1L	72.1742	81.2998	62.7753	111.168	49.1858	1.46738	1.65291	1.27629	2.26017	same direction up
CHD9	417.918	338.215	387.449	476.547	205.353	2.03512	1.64699	1.88674	2.32062	same direction up
MAPKAPK2	93.5402	65.7044	103.409	119.44	39.978	2.33979	1.64352	2.58665	2.98764	same direction up
EHD1	174.932	126.796	137.501	192.737	77.3328	2.26206	1.63961	1.77804	2.4923	same direction up
GLCCI1	109.32	79.4401	138.371	144.913	48.5237	2.25293	1.63714	2.85161	2.98643	same direction up
ZNF831	211.42	144.714	198.847	204.548	88.4796	2.38948	1.63557	2.24737	2.31181	same direction up
TMEM214	61.5239	50.9592	64.9649	67.235	31.3045	1.96534	1.62786	2.07526	2.14778	same direction up
PPIB	251.037	153.372	226.31	214.904	94.2222	2.66431	1.62777	2.40188	2.28082	same direction up
GALNT10	190.29	137.598	225.165	213.6	84.6979	2.24669	1.62457	2.65844	2.5219	same direction up
TMEM109	76.8648	59.0528	73.5897	79.5895	36.3626	2.11384	1.624	2.02377	2.18877	same direction up
MKNK1	58.7667	49.4789	55.1529	89.9168	30.5858	1.92137	1.61771	1.80322	2.93982	same direction up
VKORC1	18.4382	16.7257	19.9662	25.7573	10.4021	1.77255	1.60792	1.91944	2.47617	same direction up
YWHAQ	528.088	259.744	462.401	372.154	161.923	3.26136	1.60412	2.85569	2.29834	same direction up
TMEM117	5.50504	5.95447	6.64531	11.6343	3.72004	1.47984	1.60065	1.78636	3.12748	same direction up
BSG	87.9765	63.1316	90.2615	84.5499	39.5062	2.22691	1.59802	2.28475	2.14017	same direction up
KDELR1	37.8734	33.917	35.4046	46.0115	21.2973	1.77832	1.59255	1.6624	2.16044	same direction up
UAP1	48.9048	37.2894	54.7703	54.7469	23.7438	2.05969	1.57049	2.30672	2.30573	same direction up
SPTY2D1	108.899	88.4699	128.912	132.967	56.3411	1.93285	1.57025	2.28807	2.36004	same direction up
MXI1	48.7564	66.4842	63.3679	111.935	42.3404	1.15153	1.57023	1.49663	2.6437	same direction up
NEK7	530.429	341.08	512.582	520.658	217.71	2.4364	1.56667	2.35443	2.39152	same direction up
TMEM164	26.3047	34.3783	22.4043	47.6024	21.9813	1.19668	1.56398	1.01924	2.16558	same direction up
DOLK	5.94418	8.64848	7.20169	12.4401	5.53853	1.07324	1.56151	1.30029	2.2461	same direction up
RNPEPL1	89.6432	70.2509	98.7519	94.1706	45.0808	1.9885	1.55833	2.19055	2.08893	same direction up
FKBP11	62.3817	51.0502	59.2462	93.1646	32.99	1.89093	1.54744	1.79588	2.82402	same direction up
CAST	607.167	400.24	655.077	554.275	259.421	2.34047	1.54282	2.52515	2.13659	same direction up
PMVK	12.1288	6.60955	8.03129	15.1584	4.28715	2.82911	1.54171	1.87334	3.53576	same direction up
AP3S1	47.0679	29.4618	38.0618	41.4738	19.2014	2.45127	1.53436	1.98224	2.15994	same direction up
FURIN	37.2728	27.9858	24.9351	58.7809	18.3477	2.03147	1.5253	1.35903	3.20372	same direction up
IRF1	186.978	115.603	161.472	165.643	75.9539	2.46174	1.52201	2.12591	2.18083	same direction up
GNG2	455.44	192.854	468.145	282.998	127.384	3.57532	1.51396	3.67506	2.22161	same direction up
SLC17A5	40.7877	30.8606	34.0582	41.2666	20.4923	1.9904	1.50596	1.662	2.01377	same direction up
LUZP1	124.858	126.24	152.88	184.451	84.3835	1.47965	1.49603	1.81173	2.18587	same direction up
PTPRE	202.862	90.4788	233.457	128.12	60.7261	3.3406	1.48995	3.84442	2.1098	same direction up
SCART1	2.32004	3.12187	1.35146	36.3407	2.10872	1.10021	1.48045	-1.56033	17.2335	same direction up
PDE4D	232.262	144.981	209.053	330.573	98.5806	2.35606	1.47068	2.12063	3.35333	same direction up
NEDD9	125.214	89.471	151.578	125.037	61.2247	2.04515	1.46135	2.47576	2.04226	same direction up
BCL6	28.9409	22.5842	31.6433	41.4632	15.4686	1.87094	1.46	2.04565	2.68047	same direction up
SPSB3	44.714	40.5145	46.2448	58.3919	27.7849	1.60929	1.45815	1.66439	2.10157	same direction up
IL2RG	1124.32	711.512	964.124	998.092	487.975	2.30406	1.45809	1.97576	2.04537	same direction up
TPD52	50.0848	56.7993	49.34	97.461	38.9915	1.2845	1.45671	1.2654	2.49954	same direction up
SLC20A1	297.792	177.201	292.818	247.586	123.484	2.41157	1.43501	2.37129	2.005	same direction up
GPR65	154.551	87.591	208.455	269.587	61.1776	2.52626	1.43175	3.40738	4.40663	same direction up
CAMTA1	29.7472	50.2672	34.9513	73.6823	35.2283	-1.18425	1.4269	-1.00793	2.09156	same direction up
LOC101928784	58.1979	65.6537	63.6672	124.022	46.1074	1.26222	1.42393	1.38084	2.68985	same direction up
KIAA1324	15.1458	34.5072	18.0565	51.0493	24.3674	-1.60886	1.41612	-1.34951	2.09498	same direction up
CERK	134.476	146.655	157.243	284.726	103.567	1.29844	1.41604	1.51827	2.7492	same direction up
DERL2	25.3259	17.4699	26.7399	26.9596	12.3466	2.05124	1.41495	2.16576	2.18356	same direction up
PRSS35	1	1.41383	1	21.7908	1	1	1.41383	1	21.7908	same direction up
KAT2B	244.326	176.726	293.884	271.515	125.485	1.94705	1.40834	2.34198	2.16372	same direction up
PLXDC2	4.85548	1.41383	1.41813	23.677	1.0088	4.81314	1.4015	1.40576	23.4706	same direction up
DPP4	23.8898	239.089	11.5708	574.93	173.109	-7.24618	1.38114	-14.9608	3.32119	same direction up
TBC1D31	87.7098	68.2526	101.609	161.865	49.8269	1.76029	1.36979	2.03925	3.24855	same direction up
ARL8A	7.18765	4.16459	13.3939	9.33459	3.07907	2.33436	1.35255	4.34997	3.03163	same direction up
B3GALT2	11.9988	20.7769	18.4126	113.755	15.4903	-1.29099	1.34129	1.18866	7.34364	same direction up
RORA	1100.92	845.895	1134.93	1623.01	632.563	1.74041	1.33725	1.79418	2.56577	same direction up
GPR137B	50.1232	13.5103	57.3971	23.7212	10.1247	4.95058	1.33439	5.66901	2.3429	same direction up
SELT	151.87	86.0928	160.677	129.597	64.785	2.34422	1.3289	2.48016	2.00042	same direction up
LOC100130872	95.6544	34.482	116.878	52.3522	26.1732	3.65467	1.31745	4.46558	2.00022	same direction up
HSP90B2P	10.2517	8.77785	11.8618	14.119	6.70361	1.52929	1.30942	1.76946	2.10618	same direction up
TRIQK	1.84071	3.73673	1	26.1213	2.85772	-1.55251	1.30759	-2.85772	9.14058	same direction up
CYP2E1	1.14599	1.2932	1.48171	15.5751	1	1.14599	1.2932	1.48171	15.5751	same direction up
TNFRSF1A	72.8936	50.0564	85.1574	92.0165	38.7843	1.87946	1.29064	2.19567	2.37252	same direction up
LPCAT4	20.2547	20.9765	23.4205	42.3592	16.551	1.22377	1.26739	1.41505	2.55931	same direction up
ELOVL4	8.41519	7.35915	5.12938	44.2771	5.83778	1.44151	1.26061	-1.13811	7.58459	same direction up
PELO	12.458	12.1449	14.7322	21.6626	9.653	1.29058	1.25815	1.52618	2.24413	same direction up
PLOD3	4.43264	12.8494	17.3623	29.4615	10.4361	-2.35437	1.23125	1.66368	2.82304	same direction up
KIT	1	1.21128	1	11.8004	1	1	1.21128	1	11.8004	same direction up
CMIP	35.0402	24.6585	52.1649	61.6284	20.3968	1.71792	1.20894	2.5575	3.02147	same direction up
USP13	53.2362	64.8499	52.7479	116.186	54.5989	-1.0256	1.18775	-1.03509	2.12798	same direction up
SSNA1	19.4462	16.0178	26.7914	30.7493	13.5151	1.43885	1.18518	1.98234	2.27519	same direction up
NDUFB7	26.8534	13.6663	28.1213	26.0655	11.5794	2.31906	1.18023	2.42856	2.25102	same direction up
CCDC71L	16.9915	5.74563	10.4987	14.3767	4.92822	3.44779	1.16586	2.13032	2.91722	same direction up
SESN1	92.1516	164.101	99.6186	320.274	143.23	-1.55429	1.14571	-1.43779	2.23608	same direction up
TSPAN15	1.9143	1.12843	1	14.3173	1	1.9143	1.12843	1	14.3173	same direction up
DUSP7	117.336	97.4316	103.889	192.853	87.6873	1.33811	1.11112	1.18476	2.19933	same direction up

## Sheet: -+ vs --
Symbol	Mean (CD62L+ CX3CR1+)	Mean (CD62L+ CX3CR1-)	Mean (CD62L-CX3CR1+)	Mean (CD62L-CX3CR1-)	Mean (Naive)	FoldChange (CD62L+ CX3CR1+ vs. Naive)	FoldChange (CD62L+ CX3CR1- vs. Naive)	FoldChange (CD62L- CX3CR1+ vs. Naive)	FoldChange (CD62L- CX3CR1- vs. Naive)	Index
CHI3L2	25.2587	12.0092	25.3623	5.19545	6.21025	4.06726	1.93377	4.08393	-1.19533	a different directions
HS6ST1	13.3271	5.32021	21.4749	6.58654	8.48801	1.57011	-1.59543	2.53003	-1.28869	a different directions
BPGM	20.696	14.693	36.9568	13.9048	16.0755	1.28742	-1.09409	2.29895	-1.15611	a different directions
SLC14A1	40.8297	22.3216	58.0308	19.3021	25.6812	1.58987	-1.15051	2.25966	-1.33049	a different directions
RAP1B	353.364	189.666	456.71	187.173	210.667	1.67736	-1.11073	2.16793	-1.12552	a different directions
FAM53B-AS1	3.10843	5.03481	11.8561	5.34381	5.65548	-1.8194	-1.12328	2.09639	-1.05832	a different directions
CAMTA1	29.7472	50.2672	34.9513	73.6823	35.2283	-1.18425	1.4269	-1.00793	2.09156	a different directions
SPTSSB	1.38565	2.96388	1	14.0026	1.0088	1.37357	2.93804	-1.0088	13.8805	a different directions
ADAM12	2.29995	16.5251	1.6774	132.804	1.69305	1.35846	9.76055	-1.00933	78.4404	a different directions
P2RY14	1	9.69507	1.33249	47.223	1.35092	-1.35092	7.17662	-1.01384	34.956	a different directions
CD40LG	6.79783	40.2117	3.0936	114.537	3.19602	2.12697	12.5818	-1.03311	35.8374	a different directions
USP13	53.2362	64.8499	52.7479	116.186	54.5989	-1.0256	1.18775	-1.03509	2.12798	a different directions
TGFA	4.98137	3.82346	5.25716	23.0202	5.72041	-1.14836	-1.49614	-1.08812	4.02421	a different directions
ELOVL4	8.41519	7.35915	5.12938	44.2771	5.83778	1.44151	1.26061	-1.13811	7.58459	a different directions
DUSP16	129.977	230.712	89.8667	246.097	104.417	1.24479	2.20953	-1.16191	2.35688	a different directions
PTPN13	1.14599	4.73246	1.03661	35.4488	1.21223	-1.05781	3.90392	-1.16942	29.2426	a different directions
CRYBG3	24.8152	62.4935	11.7887	42.251	14.1308	1.75611	4.42251	-1.19867	2.99	a different directions
COLQ	3.95331	14.9654	3.95556	68.935	5.31376	-1.34413	2.81635	-1.34336	12.9729	a different directions
KIAA1324	15.1458	34.5072	18.0565	51.0493	24.3674	-1.60886	1.41612	-1.34951	2.09498	a different directions
CTSA	59.7586	129.416	45.8684	202.896	64.0309	-1.07149	2.02115	-1.39597	3.16872	a different directions
SESN1	92.1516	164.101	99.6186	320.274	143.23	-1.55429	1.14571	-1.43779	2.23608	a different directions
IL23R	1	4.41458	1.09427	43.322	1.69305	-1.69305	2.60747	-1.5472	25.5881	a different directions
SCART1	2.32004	3.12187	1.35146	36.3407	2.10872	1.10021	1.48045	-1.56033	17.2335	a different directions
PLEKHA7	1.9143	4.67286	1.11388	21.4557	2.03518	-1.06315	2.29604	-1.82711	10.5424	a different directions
LINC00824	1.84071	7.91055	1.13152	11.5565	2.25612	-1.22567	3.50627	-1.99388	5.12228	a different directions
CX3CR1	1514.26	27.039	1843.47	42.498	2.00939	753.593	13.4563	917.426	21.1497	both significantly up
GZMH	497.242	15.4635	766.011	39.8133	2.22568	223.411	6.94775	344.17	17.8882	both significantly up
S1PR5	301.71	46.4747	416.302	157.629	1.69305	178.205	27.4502	245.888	93.1034	both significantly up
CCL4	158.826	23.0547	225.572	74.9166	1	158.826	23.0547	225.572	74.9166	both significantly up
MAF	295.103	104.177	403.89	265.031	1.84045	160.343	56.6042	219.452	144.003	both significantly up
GZMB	121.082	2.02585	213.9	7.3719	1	121.082	2.02585	213.9	7.3719	both significantly up
ZEB2	794.321	91.6493	1040.15	97.9461	5.31345	149.493	17.2486	195.757	18.4336	both significantly up
PLEK	814.478	228.336	941.32	298.267	5.1532	158.053	44.3096	182.667	57.8799	both significantly up
GPR56	307.193	8.76232	455.545	15.4451	2.73694	112.24	3.2015	166.443	5.64322	both significantly up
FCRL6	231.872	29.2742	293.597	41.5998	1.87079	123.943	15.648	156.937	22.2364	both significantly up
FCGR3A	191.848	6.08819	259.971	8.91444	1.65856	115.671	3.67076	156.745	5.3748	both significantly up
KLRD1	441.364	97.6124	484.301	155.394	3.23922	136.256	30.1346	149.512	47.9728	both significantly up
ITGAM	355.479	29.9317	404.353	36.5372	2.80168	126.88	10.6835	144.325	13.0412	both significantly up
F2R	422.782	152.534	490.054	220.499	3.4211	123.581	44.5861	143.244	64.4525	both significantly up
SETBP1	81.7588	4.49499	135.872	14.6127	1	81.7588	4.49499	135.872	14.6127	both significantly up
FGR	179.68	15.8167	213.619	25.2259	1.68891	106.388	9.36503	126.484	14.9362	both significantly up
DTHD1	208.657	69.3744	252.157	102.351	2.03518	102.525	34.0876	123.899	50.2906	both significantly up
PRR5L	196.138	68.4541	247.795	71.262	2.13929	91.6838	31.9985	115.831	33.311	both significantly up
C1orf21	319.054	58.735	399.171	73.9532	3.74542	85.1852	15.6818	106.576	19.745	both significantly up
SLCO4C1	53.7364	2.39939	107.478	15.4605	1.0088	53.2679	2.37847	106.541	15.3257	both significantly up
NKG7	1623.11	330.356	1929.68	673.992	19.097	84.993	17.2989	101.046	35.2931	both significantly up
PRDM1	574.724	390.466	714.494	902.362	7.66525	74.9779	50.9398	93.2122	117.721	both significantly up
HOPX	53.4587	15.164	91.6283	78.7098	1	53.4587	15.164	91.6283	78.7098	both significantly up
TBX21	143.011	22.2426	170.678	50.791	1.90529	75.0603	11.6741	89.5813	26.658	both significantly up
PTPRM	143.098	30.4017	193.574	81.7445	2.16093	66.2203	14.0688	89.5788	37.8283	both significantly up
CST7	688.342	234.633	720.669	368.207	8.15851	84.371	28.7592	88.3334	45.1317	both significantly up
GZMA	1067.57	339.651	1173.61	620.14	13.4811	79.1901	25.1947	87.0563	46.0008	both significantly up
HLA-DRA	103.716	53.9588	86.6523	48.6777	1.0088	102.811	53.4883	85.8968	48.2533	both significantly up
NHSL2	64.234	52.9255	86.0147	85.2765	1.0088	63.674	52.464	85.2647	84.533	both significantly up
SPON2	64.7722	1.47586	97.2135	5.75321	1.15619	56.0221	1.27649	84.0809	4.97601	both significantly up
LGR6	57.1096	12.378	81.5023	13.2147	1	57.1096	12.378	81.5023	13.2147	both significantly up
PLXND1	56.7764	27.5415	78.6455	126.094	1	56.7764	27.5415	78.6455	126.094	both significantly up
SLAMF7	542.696	190.53	539.317	349.254	7.26171	74.734	26.2377	74.2687	48.0953	both significantly up
AUTS2	166.416	110.174	167.896	149.713	2.32118	71.6947	47.4648	72.3321	64.4988	both significantly up
CCR5	332.819	146.566	384.936	529.102	5.32657	62.4828	27.5159	72.2672	99.3325	both significantly up
ADRB2	242.626	56.3699	294.585	223.265	4.40429	55.0886	12.7989	66.8858	50.6927	both significantly up
MYO1F	229.18	116.32	280.109	223.401	4.30889	53.1877	26.9952	65.0072	51.8466	both significantly up
FAM129A	370.985	371.851	360.686	312.19	5.63393	65.8483	66.002	64.0203	55.4124	both significantly up
LINC00152	85.1517	62.8448	94.1533	44.2235	1.52867	55.7033	41.1109	61.5919	28.9295	both significantly up
PIK3AP1	110.451	32.13	93.5557	74.8261	1.52867	72.253	21.0184	61.2009	48.9487	both significantly up
PLEKHG3	41.3456	18.3194	59.3158	45.6542	1.0088	40.9851	18.1596	58.7987	45.2561	both significantly up
WEE1	55.5433	39.215	59.0587	17.7738	1.0088	55.0591	38.8731	58.5438	17.6188	both significantly up
MAP3K8	51.5027	23.6938	57.0496	35.3401	1	51.5027	23.6938	57.0496	35.3401	both significantly up
FOSL2	73.039	28.3056	89.0321	100.427	1.56316	46.7253	18.108	56.9566	64.2463	both significantly up
PLCG2	79.9551	33.8157	57.0139	25.8965	1.0088	79.258	33.5209	56.5168	25.6707	both significantly up
TMCC3	35.3358	6.05184	55.0058	7.58725	1	35.3358	6.05184	55.0058	7.58725	both significantly up
CCL5	2457.09	1215.36	2286.63	1780.04	43.9354	55.925	27.6624	52.0452	40.5148	both significantly up
SLC4A4	45.9521	14.3679	51.3141	38.229	1	45.9521	14.3679	51.3141	38.229	both significantly up
LAG3	40.2499	27.8036	49.6156	43.1883	1	40.2499	27.8036	49.6156	43.1883	both significantly up
DLG5	46.4808	6.62215	64.9557	43.2552	1.35092	34.4066	4.90194	48.0824	32.019	both significantly up
C10orf128	16.8839	33.6929	81.231	105.067	1.69305	9.97244	19.9007	47.979	62.0576	both significantly up
FCRL3	282.956	129.742	217.866	90.9701	4.81108	58.8134	26.9673	45.2842	18.9085	both significantly up
ATP9A	64.5339	31.7531	45.4055	12.4982	1.0088	63.9713	31.4762	45.0096	12.3893	both significantly up
PROK2	14.0549	1	44.0276	2.2539	1	14.0549	1	44.0276	2.2539	both significantly up
FAM49A	34.5518	3.979	43.4727	12.033	1	34.5518	3.979	43.4727	12.033	both significantly up
FASLG	26.9725	5.95541	41.751	16.4863	1.0088	26.7373	5.90349	41.3869	16.3426	both significantly up
MIR4435-1HG	47.1307	19.0533	49.9086	15.6595	1.21223	38.8793	15.7176	41.1709	12.9179	both significantly up
LOC100132891	40.8184	22.6206	40.8661	19.0196	1	40.8184	22.6206	40.8661	19.0196	both significantly up
CD58	48.0758	38.287	69.0856	39.0332	1.71055	28.1055	22.3829	40.3879	22.8191	both significantly up
COLGALT2	39.5083	8.19689	40.6469	11.5043	1.0088	39.1639	8.12542	40.2925	11.404	both significantly up
LINC00943	27.9399	19.5922	36.3275	14.2694	1.0088	27.6963	19.4214	36.0108	14.145	both significantly up
APOBEC3H	20.3442	8.63153	34.8591	9.76578	1.0088	20.1668	8.55628	34.5552	9.68063	both significantly up
PDZD4	40.1897	15.2585	44.7482	25.9937	1.35092	29.7498	11.2949	33.1241	19.2414	both significantly up
NMUR1	26.1235	2.50212	33.1846	14.8996	1.0088	25.8957	2.48031	32.8952	14.7697	both significantly up
ZNF365	17.4394	12.8204	32.8629	3.76761	1	17.4394	12.8204	32.8629	3.76761	both significantly up
PYHIN1	716.402	280.058	793.975	406.597	24.3977	29.3635	11.4789	32.543	16.6654	both significantly up
MYBL1	758.498	318.592	780.012	876.269	24.2901	31.2266	13.1161	32.1123	36.0751	both significantly up
SOX13	33.2797	12.5645	31.9861	19.8196	1	33.2797	12.5645	31.9861	19.8196	both significantly up
TGFBR3	371.133	106.051	464.733	179.569	14.6243	25.3778	7.25172	31.7781	12.2788	both significantly up
LILRB1	29.5996	1.59019	42.3073	4.44781	1.35963	21.7704	1.16958	31.1169	3.27135	both significantly up
TTC38	68.0916	6.6391	97.8401	16.4808	3.23931	21.0204	2.04954	30.204	5.08775	both significantly up
PPP2R2B	96.7213	46.9496	126.756	73.431	4.28715	22.5607	10.9512	29.5665	17.1281	both significantly up
SYNM	112.881	92.6317	132.441	88.8785	4.56435	24.731	20.2946	29.0163	19.4723	both significantly up
GAS7	76.8863	27.0153	65.6486	35.2098	2.30336	33.38	11.7286	28.5012	15.2862	both significantly up
ANXA2P2	158.654	113.375	156.435	142.918	5.49543	28.8701	20.6308	28.4663	26.0068	both significantly up
AGAP1	60.2226	28.3289	82.7439	106.348	2.93167	20.5421	9.66305	28.2241	36.2756	both significantly up
KLRG1	451.016	204.516	578.091	523.321	20.7429	21.7432	9.85959	27.8694	25.229	both significantly up
RAB27B	28.7911	10.4781	35.3745	10.9588	1.30764	22.0177	8.01299	27.0522	8.3806	both significantly up
ITPRIPL2	12.4602	6.60569	26.9343	8.27918	1	12.4602	6.60569	26.9343	8.27918	both significantly up
RAP1GAP2	106.338	45.8948	116.984	58.4384	4.42585	24.0267	10.3697	26.432	13.2039	both significantly up
TP53I11	57.2959	29.7543	57.5007	55.8496	2.18258	26.2515	13.6327	26.3453	25.5888	both significantly up
JAKMIP1	44.4517	34.2615	69.7152	47.7372	2.65429	16.7471	12.908	26.2651	17.9849	both significantly up
CLCF1	31.6536	9.6849	25.9167	21.4295	1	31.6536	9.6849	25.9167	21.4295	both significantly up
PDGFD	34.5828	9.14317	40.5061	8.99658	1.56316	22.1237	5.84917	25.913	5.75539	both significantly up
EOMES	386.921	194.419	341.457	282.023	13.2033	29.3049	14.725	25.8615	21.36	both significantly up
FAM179A	18.7071	6.34691	30.9957	13.1865	1.21223	15.4319	5.23572	25.5691	10.8779	both significantly up
FRMPD3	26.2331	10.1331	25.5487	9.13817	1	26.2331	10.1331	25.5487	9.13817	both significantly up
MSC	14.9843	7.72252	25.105	15.038	1	14.9843	7.72252	25.105	15.038	both significantly up
ANXA2	131.832	108.847	157.439	116.979	6.34015	20.7933	17.1679	24.8321	18.4505	both significantly up
PTGDR	219.815	52.3162	157.743	123.704	6.42641	34.205	8.14082	24.546	19.2493	both significantly up
PRF1	715.235	198.979	931.716	688.495	38.3036	18.6728	5.1948	24.3245	17.9747	both significantly up
HSPA7	10.7201	2.39552	24.1242	2.63977	1	10.7201	2.39552	24.1242	2.63977	both significantly up
VANGL1	30.0274	15.8453	36.1117	11.0025	1.49832	20.0408	10.5754	24.1015	7.34321	both significantly up
FCGR2C	15.2423	2.73422	23.8602	2.95636	1	15.2423	2.73422	23.8602	2.95636	both significantly up
MCOLN2	84.0992	56.5142	74.9519	52.5483	3.19593	26.3145	17.6832	23.4523	16.4423	both significantly up
SRXN1	18.1584	18.3459	35.0559	20.1633	1.49832	12.1192	12.2444	23.3968	13.4573	both significantly up
PDCD1	21.9301	4.77267	23.1043	12.6572	1	21.9301	4.77267	23.1043	12.6572	both significantly up
CFH	34.2401	22.0023	23.0345	90.341	1	34.2401	22.0023	23.0345	90.341	both significantly up
GZMK	718.452	657.389	512.425	1063.27	22.3453	32.1523	29.4196	22.9321	47.5835	both significantly up
CTNNA1	37.5958	24.2108	61.7264	26.6828	2.7152	13.8464	8.91675	22.7336	9.8272	both significantly up
OASL	19.6256	7.07082	22.7895	7.57111	1.0088	19.4545	7.00917	22.5908	7.5051	both significantly up
RGS9	13.0382	4.72616	27.1152	6.86436	1.21223	10.7555	3.89872	22.368	5.66258	both significantly up
TOX	219.375	93.9621	273.382	122.342	12.6923	17.2841	7.40308	21.5392	9.63905	both significantly up
CD93	16.9601	1.61202	21.5875	4.39348	1.0088	16.8122	1.59796	21.3993	4.35518	both significantly up
EFHD2	370.387	66.8282	413.237	164.797	19.3526	19.1389	3.45319	21.353	8.5155	both significantly up
STX11	58.1398	13.709	45.3616	35.6992	2.16093	26.9049	6.34402	20.9917	16.5203	both significantly up
TBKBP1	36.4647	9.43341	36.5051	17.7904	1.7578	20.7445	5.36661	20.7675	10.1209	both significantly up
ST8SIA1	34.238	46.2974	26.8871	25.2777	1.31643	26.0081	35.1688	20.4242	19.2017	both significantly up
ST8SIA6	7.21688	1	20.0895	3.047	1	7.21688	1	20.0895	3.047	both significantly up
ARHGAP18	49.664	22.7678	49.7405	28.1055	2.48133	20.0151	9.17566	20.0459	11.3268	both significantly up
TNIP3	49.3052	39.9988	51.9294	41.3684	2.6198	18.8202	15.2679	19.8219	15.7907	both significantly up
FAS	86.3967	71.0509	78.0902	64.8201	3.94502	21.9002	18.0103	19.7946	16.4308	both significantly up
PTTG1	20.696	11.1375	19.5128	8.59289	1.0088	20.5155	11.0404	19.3426	8.51797	both significantly up
CHN2	109.393	58.1238	82.1982	68.0668	4.28715	25.5165	13.5577	19.1731	15.8769	both significantly up
GPR114	85.7776	15.2982	90.273	42.4592	5.03616	17.0324	3.03768	17.925	8.43087	both significantly up
RASGEF1A	18.0195	15.6699	21.4304	17.073	1.21223	14.8647	12.9265	17.6784	14.0839	both significantly up
HLA-DPA1	356.394	128.866	336.917	151.315	19.1542	18.6066	6.72782	17.5897	7.8998	both significantly up
CACNA2D2	95.6015	14.0651	112.638	70.1678	6.41369	14.9059	2.19299	17.5622	10.9403	both significantly up
NRROS	16.4921	8.23616	17.4528	10.1564	1	16.4921	8.23616	17.4528	10.1564	both significantly up
RGS2	24.0779	30.5577	36.081	98.0732	2.07423	11.6081	14.7321	17.3949	47.2817	both significantly up
KLRB1	103.722	148.087	208.009	1607.68	12.0305	8.6216	12.3094	17.2902	133.634	both significantly up
NBEAL2	139.194	109.756	172.342	125.033	9.97348	13.9564	11.0048	17.2801	12.5366	both significantly up
PHLDB2	52.6294	28.3904	65.7352	29.5652	3.82798	13.7486	7.41655	17.1723	7.72347	both significantly up
CD300A	180.919	57.7907	241.224	124.579	14.3422	12.6144	4.02941	16.8191	8.68621	both significantly up
PZP	31.4921	25.8772	36.6832	37.6625	2.19128	14.3716	11.8092	16.7405	17.1875	both significantly up
EFNA5	3.49825	1.12843	16.4514	4.2354	1	3.49825	1.12843	16.4514	4.2354	both significantly up
CCR2	20.3354	65.2075	33.4655	196.809	2.03518	9.99193	32.0401	16.4435	96.7035	both significantly up
TNFRSF1B	257.191	142.719	317.787	179.092	19.3398	13.2985	7.37955	16.4317	9.26031	both significantly up
HDAC9	15.7238	1.48359	16.393	8.49749	1	15.7238	1.48359	16.393	8.49749	both significantly up
IL15	19.0476	10.8265	16.2419	19.6968	1.0088	18.8815	10.7321	16.1003	19.5251	both significantly up
FGFR2	11.8285	5.9748	16.0752	4.49874	1	11.8285	5.9748	16.0752	4.49874	both significantly up
EDARADD	19.0275	17.6352	18.0863	12.2254	1.15619	16.4571	15.2528	15.643	10.5739	both significantly up
STOM	724.646	415.826	636.229	639.558	40.7325	17.7904	10.2087	15.6197	15.7014	both significantly up
TNFRSF9	17.7105	4.56675	15.4719	10.3401	1	17.7105	4.56675	15.4719	10.3401	both significantly up
ADAM8	71.4958	43.2555	88.8089	72.0777	5.77262	12.3853	7.49321	15.3845	12.4861	both significantly up
TPRG1	12.8971	11.1225	15.3635	8.96551	1.0088	12.7847	11.0255	15.2295	8.88735	both significantly up
ANXA4	77.3554	44.4164	93.0711	44.9974	6.1363	12.6062	7.2383	15.1673	7.33297	both significantly up
MYO6	73.1865	43.9173	98.316	46.2577	6.57375	11.1332	6.68072	14.9559	7.03673	both significantly up
SMAD7	79.3308	26.0229	76.9198	55.0937	5.17485	15.3301	5.02873	14.8642	10.6464	both significantly up
CDCA7	24.9069	20.5748	16.7774	9.17023	1.14739	21.7073	17.9318	14.6222	7.99222	both significantly up
DOK2	56.7394	39.4291	57.6217	37.1104	3.96667	14.3041	9.94011	14.5265	9.35556	both significantly up
GNAO1	34.7107	21.1844	36.2383	18.325	2.50306	13.8673	8.46338	14.4776	7.32101	both significantly up
BMF	25.3369	11.1991	34.8407	12.7718	2.43813	10.3919	4.5933	14.2899	5.23835	both significantly up
A2M	55.1809	48.3576	74.1589	74.927	5.19649	10.6189	9.30582	14.271	14.4188	both significantly up
MS4A1	23.6212	27.1282	14.3297	27.2265	1.0088	23.4153	26.8917	14.2048	26.9891	both significantly up
TLR3	28.8803	10.7441	33.6879	18.9403	2.37317	12.1695	4.52733	14.1953	7.98105	both significantly up
A2M-AS1	190.515	104.297	238.088	247.452	16.9921	11.212	6.138	14.0117	14.5628	both significantly up
BHLHE40	298.148	140.725	307.172	346.416	21.9512	13.5823	6.41079	13.9934	15.7811	both significantly up
C12orf75	201.199	57.3462	239.924	96.3524	17.3738	11.5806	3.30073	13.8095	5.54585	both significantly up
APOBEC3G	467.881	141.561	485.455	242.578	35.3112	13.2502	4.00895	13.7479	6.86974	both significantly up
HNRNPLL	83.6198	57.2978	89.0775	61.9108	6.48745	12.8895	8.8321	13.7307	9.54317	both significantly up
UCK2	11.3291	9.21635	18.492	15.4214	1.35092	8.3862	6.82226	13.6884	11.4155	both significantly up
MB21D1	26.7346	23.7524	29.6874	25.5	2.19128	12.2005	10.8395	13.548	11.637	both significantly up
AKAP2	77.3393	44.4185	73.3235	24.2764	5.49524	14.0739	8.08309	13.3431	4.41771	both significantly up
LINC00612	88.6798	44.5555	84.9959	100.494	6.46053	13.7264	6.89658	13.1562	15.5551	both significantly up
TARP	311.955	105.171	319.482	266.416	24.7958	12.5809	4.24147	12.8845	10.7444	both significantly up
SIGLEC17P	13.3765	2.97547	28.0656	8.26376	2.21292	6.04471	1.34459	12.6826	3.73432	both significantly up
FLJ44635	10.3818	10.419	12.6325	17.1062	1	10.3818	10.419	12.6325	17.1062	both significantly up
TIGIT	311.419	161.551	275.301	109.128	21.9688	14.1755	7.35367	12.5315	4.96741	both significantly up
ACTA2	14.9441	11.9404	15.1671	9.68476	1.21223	12.3278	9.84993	12.5117	7.98919	both significantly up
CIITA	17.229	9.43922	12.494	5.10994	1	17.229	9.43922	12.494	5.10994	both significantly up
ZAK	31.5348	10.8594	18.4965	13.4042	1.49832	21.0468	7.24775	12.3449	8.94614	both significantly up
ANXA1	827.314	842.906	1054.44	798.121	87.2207	9.48529	9.66406	12.0893	9.15059	both significantly up
MXRA7	85.3559	24.1948	77.0254	51.8901	6.38312	13.3721	3.79043	12.067	8.12927	both significantly up
GAB3	235.889	100.705	261.906	166.994	21.7871	10.827	4.62223	12.0211	7.66483	both significantly up
TNF	11.3806	5.20487	11.7073	29.7124	1	11.3806	5.20487	11.7073	29.7124	both significantly up
ABHD17C	9.90248	2.3282	11.5524	6.52674	1	9.90248	2.3282	11.5524	6.52674	both significantly up
IFNG	21.159	17.3895	31.2317	15.271	2.70641	7.81812	6.42529	11.5399	5.64252	both significantly up
GCNT1	38.9932	34.4273	39.6921	18.9923	3.45158	11.2972	9.97435	11.4997	5.50249	both significantly up
ARHGEF12	158.926	79.1082	149.002	95.2441	12.991	12.2335	6.08944	11.4696	7.33152	both significantly up
ITGB1	733.823	966.677	924.661	322.664	81.1508	9.04271	11.9121	11.3943	3.9761	both significantly up
IL5RA	13.2957	7.98467	11.3473	3.26893	1	13.2957	7.98467	11.3473	3.26893	both significantly up
ITPRIPL1	28.3608	11.7078	23.8893	19.0814	2.13929	13.2571	5.47276	11.1669	8.91953	both significantly up
TNFSF14	28.8204	18.1066	34.2479	54.7781	3.07897	9.36038	5.88073	11.1232	17.791	both significantly up
LOC100129034	186.664	165.632	129.676	125.987	11.7054	15.9468	14.15	11.0783	10.7631	both significantly up
LGALS1	50.8308	30.1042	50.3413	22.0886	4.55543	11.1583	6.60843	11.0508	4.84886	both significantly up
B4GALT6	9.46333	2.77301	11.1239	2.10318	1.0088	9.38083	2.74883	11.0269	2.08484	both significantly up
FRMD4B	4.21723	16.9743	11.015	30.6616	1	4.21723	16.9743	11.015	30.6616	both significantly up
ACTN4	334.825	181.638	378.93	329.337	34.6089	9.67454	5.24832	10.9489	9.51597	both significantly up
PLA2G16	19.9748	9.96351	18.5795	8.54757	1.71055	11.6774	5.82474	10.8617	4.99697	both significantly up
PLCB1	65.1258	23.9216	62.427	111.951	5.75107	11.3241	4.15949	10.8548	19.4662	both significantly up
C3AR1	18.5482	6.7457	29.4613	33.7776	2.73694	6.77698	2.46469	10.7643	12.3414	both significantly up
AGPAT4-IT1	9.68291	4.91561	10.6724	5.87908	1.0088	9.59848	4.87275	10.5794	5.82783	both significantly up
MICAL2	158.281	80.5531	110.552	158.111	10.5966	14.937	7.60178	10.4328	14.921	both significantly up
USP28	249.005	95.0707	330.304	124.558	31.6737	7.86155	3.00156	10.4283	3.93254	both significantly up
NFIL3	18.4674	10.3657	32.5376	24.2508	3.12217	5.91494	3.32002	10.4215	7.76731	both significantly up
CXCR6	44.5525	32.0249	58.4258	136.572	5.61247	7.93812	5.70603	10.41	24.3336	both significantly up
PTMS	15.4728	7.12461	10.354	8.3352	1	15.4728	7.12461	10.354	8.3352	both significantly up
ATP2B4	1377.29	729.631	1303.57	922.369	126.168	10.9163	5.78302	10.332	7.31066	both significantly up
AHNAK	8547.88	8167.08	9064.68	7754.82	883.361	9.67655	9.24547	10.2616	8.77877	both significantly up
LPCAT1	415.253	153.455	422.744	252.331	41.6851	9.96167	3.6813	10.1414	6.05327	both significantly up
LINC00987	89.3089	51.73	82.5875	101.475	8.22316	10.8607	6.29077	10.0433	12.3402	both significantly up
PLEKHF1	15.5133	5.796	25.1182	14.5944	2.50306	6.19774	2.31556	10.035	5.8306	both significantly up
SCD5	9.87741	1.80147	12.0422	5.10429	1.21223	8.14811	1.48608	9.93388	4.21065	both significantly up
GFOD1	13.8868	2.20993	13.3981	3.19098	1.35092	10.2795	1.63587	9.9177	2.36207	both significantly up
GLUL	132.017	68.5734	109.43	56.7994	11.0466	11.9509	6.20765	9.90619	5.14181	both significantly up
SEMA4A	21.9235	10.4228	22.8715	13.6144	2.31216	9.48184	4.50784	9.89186	5.88816	both significantly up
SPATS2L	17.5603	12.6139	17.3541	29.6405	1.76659	9.9402	7.14024	9.82348	16.7784	both significantly up
GFI1	175.524	60.6067	248.513	103.053	25.3716	6.91814	2.38876	9.79492	4.06174	both significantly up
SYNE1	4190.38	1882.03	4828.82	2290.72	499.343	8.39179	3.76902	9.67036	4.58746	both significantly up
TP53INP1	85.0644	82.9485	75.4683	68.0368	7.82521	10.8706	10.6002	9.64424	8.69456	both significantly up
IL18R1	129.449	102.88	128.332	251.834	13.3637	9.68658	7.69841	9.60304	18.8446	both significantly up
RHOC	36.7153	10.8739	34.2433	30.1416	3.58135	10.2518	3.03627	9.56159	8.41627	both significantly up
ZBTB7B	21.6704	13.5602	16.8166	17.5228	1.76659	12.2667	7.67592	9.51922	9.91895	both significantly up
TTYH2	34.9189	24.3882	42.8574	24.5087	4.51233	7.73857	5.40479	9.49784	5.4315	both significantly up
PDLIM1	12.7985	8.30686	11.3018	4.48799	1.21223	10.5578	6.85253	9.32314	3.70225	both significantly up
NCKAP1	24.018	11.1492	26.3768	19.0709	2.86683	8.37789	3.88902	9.20067	6.65225	both significantly up
CYB561	78.5019	106.486	39.0358	136.145	4.24387	18.4977	25.0918	9.19817	32.0805	both significantly up
S1PR2	19.5649	14.9683	16.7275	17.7538	1.8188	10.757	8.22974	9.19698	9.76125	both significantly up
SYT11	147.056	104.608	190.419	79.0998	20.7337	7.09263	5.04531	9.18404	3.81504	both significantly up
CDHR1	20.5733	11.4016	16.8963	22.1459	1.84045	11.1784	6.19502	9.18053	12.0329	both significantly up
MAN1A1	138.501	69.4795	196.185	199.428	21.5402	6.42988	3.22557	9.10788	9.25843	both significantly up
SUSD1	87.4256	38.6485	107.145	56.1826	11.8909	7.35231	3.25026	9.01069	4.72484	both significantly up
PAM	83.4562	45.5235	95.943	72.6298	10.9781	7.60204	4.14675	8.73946	6.61587	both significantly up
SMAD3	325.114	302.254	367.123	397.336	42.7724	7.60102	7.06657	8.58317	9.28954	both significantly up
LOC102724484	8.50469	6.752	8.58079	10.5011	1	8.50469	6.752	8.58079	10.5011	both significantly up
FAS-AS1	14.7337	6.83535	11.4202	5.84598	1.35092	10.9064	5.05976	8.4536	4.32739	both significantly up
CD99	358.708	277.323	386.889	238.329	45.9106	7.81318	6.0405	8.42701	5.19114	both significantly up
LATS2	18.4967	7.82091	14.1233	35.7821	1.69305	10.925	4.61941	8.34194	21.1347	both significantly up
ADCY9	43.3433	31.1392	44.5638	49.0671	5.48271	7.90545	5.67954	8.12806	8.94944	both significantly up
SPECC1	111.991	67.7874	92.9206	82.2592	11.601	9.65355	5.84325	8.00972	7.09071	both significantly up
DUSP8	12.6977	2.67169	14.2818	5.39201	1.8188	6.98133	1.46893	7.85229	2.96459	both significantly up
APOBEC3D	47.8881	38.4256	65.9202	44.2575	8.46618	5.65639	4.53872	7.7863	5.22756	both significantly up
NPC1	241.963	126.01	278.938	196.76	35.9175	6.73664	3.50832	7.76608	5.4781	both significantly up
IER5	23.3414	31.5898	32.7213	48.6261	4.3088	5.41715	7.33146	7.59406	11.2853	both significantly up
B4GALT5	125.133	62.9125	172.747	148.937	22.8566	5.47471	2.75249	7.55788	6.51615	both significantly up
ARHGAP11A	48.8079	32.2561	46.341	20.0369	6.15804	7.92589	5.23804	7.52528	3.25378	both significantly up
ATXN1	240.821	170.217	238.158	179.999	31.7166	7.59291	5.36683	7.50896	5.67525	both significantly up
AGO4	162.527	143.274	188.1	182.308	25.0905	6.47764	5.71028	7.49684	7.26601	both significantly up
ST7	15.7438	6.72875	16.1935	7.55526	2.18258	7.21342	3.08294	7.41946	3.46163	both significantly up
HOXC4	14.2251	4.4306	12.0934	4.16772	1.63692	8.69019	2.70667	7.38789	2.54608	both significantly up
SRGN	501.833	236.784	603.462	344.724	81.8001	6.13487	2.89467	7.37727	4.21422	both significantly up
PIK3R3	44.5839	19.4551	43.3393	45.3285	5.88066	7.58146	3.30831	7.3698	7.70807	both significantly up
PMAIP1	33.2614	26.055	39.2885	47.6602	5.33509	6.23446	4.8837	7.36416	8.93335	both significantly up
ERN1	179.058	222.878	169.591	462.278	23.1897	7.72146	9.61107	7.31321	19.9346	both significantly up
PHLDA1	5.94002	16.2072	12.4793	32.1757	1.71055	3.47257	9.47487	7.29548	18.8101	both significantly up
KATNAL1	64.3863	65.1541	69.1767	68.2451	9.48355	6.78926	6.87022	7.29438	7.19615	both significantly up
CLIC1	278.122	151.276	267.6	194.021	37.1422	7.48802	4.07288	7.20475	5.22372	both significantly up
HLA-DPB1	272.334	149.8	272.737	119.479	37.93	7.17993	3.94938	7.19054	3.15	both significantly up
CYTH3	42.5165	35.1405	40.0521	85.8278	5.67731	7.48884	6.18964	7.05476	15.1177	both significantly up
IL18RAP	57.2353	61.8506	33.7599	358.46	4.78971	11.9496	12.9132	7.04843	74.8395	both significantly up
SNX24	12.2384	11.0988	12.963	6.25245	1.84045	6.64971	6.03047	7.04338	3.39725	both significantly up
DYRK1B	10.7511	6.74184	15.1612	10.2361	2.22568	4.8305	3.02912	6.81194	4.5991	both significantly up
IFNLR1	20.2437	7.63532	18.6972	7.18322	2.75849	7.3387	2.76794	6.77805	2.60404	both significantly up
GPR68	68.1676	40.2654	50.7696	53.6047	7.52637	9.05717	5.34991	6.74556	7.12225	both significantly up
HLA-DMA	36.4979	12.0635	33.6613	17.8108	4.99296	7.30987	2.4161	6.74176	3.56717	both significantly up
S100A11	110.2	127.12	109.771	160.544	16.3346	6.74644	7.78226	6.72014	9.82846	both significantly up
ABI3	85.7611	24.6968	108.629	49.3508	16.2304	5.284	1.52164	6.69293	3.04065	both significantly up
JAKMIP2	104.558	59.1884	133.18	82.0259	20.1502	5.18895	2.93736	6.60935	4.07072	both significantly up
GALNT3	28.6698	13.332	43.6729	23.5667	6.6513	4.31041	2.00442	6.56606	3.54316	both significantly up
MATK	40.7698	13.5219	34.9666	40.546	5.35683	7.61082	2.52424	6.52748	7.56904	both significantly up
KLF6	972.168	920.121	953.683	828.481	147.321	6.599	6.24571	6.47352	5.62366	both significantly up
S100A4	235.377	157.243	254.011	271.497	40.4896	5.81326	3.88354	6.27348	6.70535	both significantly up
TTC16	54.4623	20.8302	54.8356	25.8397	8.77774	6.20459	2.37307	6.24712	2.94378	both significantly up
KRTAP5-AS1	7.75647	8.36553	6.20448	10.1945	1	7.75647	8.36553	6.20448	10.1945	both significantly up
PERP	15.5627	13.1154	10.4088	27.3146	1.69305	9.19206	7.74661	6.14792	16.1334	both significantly up
KLF10	59.7991	27.1751	59.5745	23.7243	9.71774	6.1536	2.79645	6.13048	2.44133	both significantly up
SLAMF1	44.8499	80.2992	60.1754	138.497	9.82577	4.56452	8.1723	6.12425	14.0953	both significantly up
APOBEC3C	97.3412	42.8668	101.362	66.2297	16.5908	5.86718	2.58377	6.10952	3.99196	both significantly up
VCL	252.898	148.377	299.546	179.267	49.5228	5.10669	2.99614	6.04864	3.61988	both significantly up
HIVEP3	144.548	77.3026	154.843	64.66	25.6062	5.64503	3.0189	6.04707	2.52517	both significantly up
AIM2	8.40604	7.74822	8.15415	12.1083	1.35092	6.22244	5.73549	6.03598	8.963	both significantly up
PHACTR2	259.956	326.238	217.14	603.501	36.0129	7.21842	9.05892	6.0295	16.7579	both significantly up
CTSC	454.783	166.166	514.081	286.214	85.678	5.30804	1.93942	6.00015	3.34057	both significantly up
SYTL3	89.4751	41.8281	138.612	81.077	23.1517	3.86473	1.80669	5.9871	3.50199	both significantly up
PIEZO1	149.543	137.39	142.226	169.931	23.8089	6.28097	5.77051	5.97365	7.1373	both significantly up
FUT11	66.064	27.5013	71.9052	35.5629	12.3032	5.36967	2.2353	5.84444	2.89055	both significantly up
RCBTB2	71.7577	50.5071	50.9038	31.4082	8.71309	8.23562	5.79669	5.84222	3.60472	both significantly up
KIF21A	165.848	103.796	201.778	110.464	34.5922	4.79439	3.00056	5.83306	3.19331	both significantly up
SAMD3	687.852	357.492	710.234	372.564	122.473	5.61637	2.91895	5.79912	3.04202	both significantly up
TBK1	134.623	76.5591	117.479	80.5465	20.523	6.55962	3.7304	5.72427	3.92469	both significantly up
CPPED1	19.7172	8.67804	27.585	15.3137	4.83281	4.07987	1.79565	5.70786	3.16868	both significantly up
WNT1	7.19181	5.72623	12.7394	12.4518	2.23447	3.21857	2.56268	5.70131	5.57259	both significantly up
SETD7	18.3177	24.0393	11.4015	72.3268	2.0006	9.15609	12.016	5.69906	36.1526	both significantly up
SH2D2A	68.5698	27.1675	75.7925	69.8731	13.3333	5.14276	2.03757	5.68447	5.24051	both significantly up
DFNB31	8.85395	11.9898	6.88617	15.47	1.21223	7.30384	9.89072	5.68057	12.7616	both significantly up
WIPI1	21.9528	15.0656	37.7046	15.0383	6.63877	3.30675	2.26934	5.67945	2.26523	both significantly up
GPR137B	50.1232	13.5103	57.3971	23.7212	10.1247	4.95058	1.33439	5.66901	2.3429	both significantly up
HHAT	18.0597	27.6811	17.5576	24.2663	3.10062	5.82455	8.9276	5.66261	7.82628	both significantly up
ZNF532	50.8217	25.3897	56.7818	42.1466	10.1334	5.01529	2.50556	5.60346	4.1592	both significantly up
AAED1	18.6468	11.3149	18.6469	15.9113	3.33462	5.59189	3.39316	5.59192	4.77154	both significantly up
SKAP2	160.724	78.5281	140.49	134.101	25.1251	6.39694	3.12549	5.59163	5.33733	both significantly up
PTPRJ	397.997	219.728	409.15	252.706	73.2016	5.437	3.00168	5.58936	3.45218	both significantly up
TUBB4B	33.9022	26.4997	38.5887	24.5588	6.92489	4.8957	3.82674	5.57246	3.54646	both significantly up
MAP3K5	96.0844	92.0987	112.125	129.913	20.1286	4.77353	4.57552	5.57045	6.45415	both significantly up
VAV3	216.335	94.5322	182.032	79.7176	33.0712	6.54149	2.85845	5.50426	2.41048	both significantly up
TXN	26.0471	29.1613	47.1662	25.0448	8.5744	3.03777	3.40097	5.50081	2.92088	both significantly up
EPN2	8.98401	6.07802	11.3194	8.45061	2.07423	4.33125	2.93025	5.45715	4.07409	both significantly up
SYTL2	312.572	216.537	443.501	541.914	81.4463	3.83776	2.65864	5.44532	6.65364	both significantly up
MCTP2	238.668	91.9988	245.082	129.795	45.0193	5.30145	2.04354	5.44393	2.8831	both significantly up
RALGDS	79.6421	73.5356	123.383	80.589	22.687	3.51046	3.2413	5.43848	3.5522	both significantly up
BATF	21.1129	6.23015	26.8896	11.5108	4.94968	4.2655	1.2587	5.4326	2.32556	both significantly up
IL2RB	641.555	443.541	696.666	607.606	130.097	4.93136	3.40931	5.35498	4.67041	both significantly up
CAMK2N1	32.4756	20.256	46.5566	37.5097	8.73464	3.71802	2.31904	5.33011	4.29436	both significantly up
DDX43	15.9028	16.904	21.5534	12.2946	4.06207	3.91494	4.16142	5.306	3.02669	both significantly up
GABARAPL1	91.9591	62.6039	79.8683	63.1774	15.0744	6.10035	4.153	5.29828	4.19104	both significantly up
ANXA5	93.1413	126.95	122.047	119.454	23.1067	4.03091	5.49405	5.28189	5.16964	both significantly up
GBP5	860.812	578.367	822.035	1271.51	157.145	5.47782	3.68046	5.23106	8.09132	both significantly up
MIAT	415.632	237.488	448.04	226.597	85.7744	4.84564	2.76876	5.22347	2.64178	both significantly up
SLC7A5	15.932	19.3403	16.3692	31.3716	3.13511	5.0818	6.16893	5.22125	10.0065	both significantly up
APMAP	378.675	192.469	404.527	240.183	77.5793	4.88114	2.48093	5.21436	3.09596	both significantly up
HERPUD1	98.9779	100.363	148.192	89.6616	28.4256	3.482	3.53072	5.21332	3.15426	both significantly up
SLAMF6	639.063	315.285	668.717	393.365	128.431	4.97594	2.45491	5.20683	3.06286	both significantly up
DNAJC1	79.5544	34.7126	88.4806	74.4549	17.0804	4.65765	2.03231	5.18026	4.35909	both significantly up
YPEL1	120.378	64.1947	106.752	79.5238	20.6091	5.841	3.11487	5.17985	3.85867	both significantly up
CRIP1	56.6233	62.7067	63.835	57.6515	12.3592	4.58147	5.07369	5.16498	4.66467	both significantly up
CHST12	33.432	15.4509	41.5697	38.0687	8.09367	4.13064	1.909	5.13608	4.70352	both significantly up
CXXC5	17.2691	11.3847	10.1263	44.6417	1.97905	8.72599	5.7526	5.11674	22.5572	both significantly up
RHBDF2	42.7339	14.2047	34.9657	23.5175	6.85104	6.23758	2.07336	5.10371	3.43269	both significantly up
PTPN22	377.184	154.891	409.566	293.262	80.4481	4.68854	1.92535	5.09106	3.64535	both significantly up
CDK2AP2	53.8683	41.6793	74.7141	44.8284	14.7755	3.64577	2.82083	5.0566	3.03396	both significantly up
F8	16.8906	11.3061	15.1216	15.0457	2.99642	5.63695	3.77322	5.04656	5.02124	both significantly up
ENPP4	139.408	57.7949	157.802	74.609	31.3103	4.45246	1.84587	5.03995	2.38289	both significantly up
ARAP2	582.267	397.468	680.943	530.183	137.581	4.23217	2.88897	4.94939	3.8536	both significantly up
ENPP5	33.1522	16.2237	37.7818	26.8956	7.65234	4.33229	2.1201	4.93729	3.51469	both significantly up
FOSB	17.1796	20.8786	17.1309	30.0037	3.49486	4.91568	5.97409	4.90175	8.58509	both significantly up
SLAMF8	31.8461	16.2271	30.9411	15.116	6.3185	5.04013	2.56818	4.8969	2.39233	both significantly up
CD74	754.863	482.761	619.4	536.186	126.958	5.94577	3.80252	4.87878	4.22333	both significantly up
LLGL2	40.521	16.4534	40.6128	25.2139	8.32768	4.86583	1.97575	4.87685	3.02773	both significantly up
IL10RA	711.568	543.562	692.596	516.074	142.359	4.99839	3.81824	4.86512	3.62515	both significantly up
ABCA2	87.3872	56.8714	109.858	122.771	22.6749	3.85392	2.50812	4.84491	5.41442	both significantly up
RASSF1	194.904	91.6964	220.681	140.133	46.1447	4.22375	1.98715	4.78235	3.03681	both significantly up
CASZ1	27.0014	15.8094	29.4992	17.6519	6.1795	4.36951	2.55837	4.77372	2.85652	both significantly up
ARSD	13.6764	5.59589	11.9433	9.40599	2.50306	5.46387	2.23562	4.77146	3.75779	both significantly up
OGFRL1	30.0881	22.152	33.4038	33.2816	7.07621	4.25201	3.13049	4.72058	4.70331	both significantly up
HEG1	138.272	85.9969	154.05	137.861	32.6877	4.2301	2.63087	4.71278	4.21754	both significantly up
PLCD1	23.0703	19.2302	20.9262	16.1711	4.4473	5.18748	4.32402	4.70537	3.63615	both significantly up
PLD1	1.9143	2.12322	4.68647	34.9928	1	1.9143	2.12322	4.68647	34.9928	both significantly up
LYST	1289.96	738.254	1554.27	882.569	334.827	3.85263	2.20488	4.64199	2.63589	both significantly up
BLVRA	25.2565	29.6376	42.2956	24.8953	9.11997	2.76936	3.24975	4.63769	2.72976	both significantly up
EOGT	74.3425	39.2707	80.458	44.9743	17.3612	4.28212	2.26198	4.63437	2.59051	both significantly up
LOC285740	25.6438	41.4163	19.0574	59.0859	4.127	6.21365	10.0354	4.61773	14.3169	both significantly up
OPTN	317.424	358.27	383.559	233.582	83.3315	3.80917	4.29934	4.60281	2.80305	both significantly up
CD81	197.995	83.7903	186.572	165.724	40.6586	4.8697	2.06082	4.58874	4.076	both significantly up
SH2D1A	359.207	133.006	280.229	156.03	61.1732	5.87197	2.17425	4.58092	2.55063	both significantly up
LGALS3	2.86877	11.3716	4.49825	29.3002	1	2.86877	11.3716	4.49825	29.3002	both significantly up
SSBP4	41.1969	23.218	53.6403	32.4227	11.9431	3.44943	1.94405	4.49132	2.71476	both significantly up
SLC15A4	111.169	35.4418	96.0787	63.1929	21.4322	5.187	1.65367	4.48292	2.94851	both significantly up
LYAR	154.112	125.169	149.542	145.778	33.4003	4.61408	3.74755	4.47727	4.36458	both significantly up
LOC100130872	95.6544	34.482	116.878	52.3522	26.1732	3.65467	1.31745	4.46558	2.00022	both significantly up
ITGAL	2039.55	1002	2013.16	1103.64	451.121	4.52107	2.22112	4.46257	2.44644	both significantly up
MANEAL	4.74588	3.74304	11.4307	5.26411	2.58954	1.83271	1.44544	4.41419	2.03283	both significantly up
LAMA2	4.00264	2.71434	4.41	20.1822	1	4.00264	2.71434	4.41	20.1822	both significantly up
FAM53B	103.665	70.9908	117.011	76.6991	26.5982	3.89744	2.66901	4.39921	2.88362	both significantly up
RXRA	7.42731	10.0275	13.4213	8.61581	3.05733	2.42934	3.27981	4.38988	2.81808	both significantly up
PTGER2	116.707	115.055	117.539	174.802	26.8824	4.34139	4.27994	4.37235	6.50245	both significantly up
ARL8A	7.18765	4.16459	13.3939	9.33459	3.07907	2.33436	1.35255	4.34997	3.03163	both significantly up
DPY19L1	71.4172	50.6224	72.4594	61.0142	16.7289	4.26909	3.02604	4.33138	3.64723	both significantly up
SRGAP2	53.9556	48.1037	53.1203	28.8167	12.3807	4.35803	3.88537	4.29056	2.32754	both significantly up
WSB2	87.7204	43.9454	73.9303	67.7742	17.2438	5.08706	2.54847	4.28735	3.93034	both significantly up
APOBR	48.6743	29.765	47.191	58.3779	11.0122	4.42002	2.70291	4.28534	5.30119	both significantly up
KLF11	40.8389	33.3618	46.2778	30.1054	10.7999	3.78139	3.08907	4.285	2.78755	both significantly up
OAS1	22.2907	17.9283	24.6557	26.703	5.77262	3.86145	3.10575	4.27115	4.62579	both significantly up
MIDN	80.7636	28.4844	74.7806	47.7264	17.5123	4.61182	1.62654	4.27018	2.72531	both significantly up
CRIM1	93.3762	30.8605	78.6026	55.7505	18.4179	5.06985	1.67557	4.26772	3.02697	both significantly up
GALM	45.4107	35.0348	35.3072	41.4493	8.27547	5.48739	4.23358	4.26649	5.0087	both significantly up
RGS3	46.7701	21.6016	51.4252	50.4655	12.1341	3.85444	1.78024	4.23808	4.15898	both significantly up
CARD6	16.3306	9.82057	14.3498	7.57475	3.39946	4.80388	2.88886	4.2212	2.22822	both significantly up
ACOT9	40.4984	42.8436	36.8543	39.9256	8.74338	4.63189	4.90012	4.21511	4.56638	both significantly up
SYNE2	5467.82	4198.23	5732.01	5339.93	1360.69	4.01842	3.08538	4.21259	3.92444	both significantly up
RAB27A	451.08	230.532	423.647	338.946	100.576	4.48495	2.29211	4.21219	3.37004	both significantly up
NFATC2	1124.44	681.04	1108.15	631.462	263.509	4.26718	2.58451	4.20535	2.39636	both significantly up
SLFN11	143.902	109.231	135.404	124.658	32.2226	4.46588	3.38988	4.20215	3.86866	both significantly up
UBE2E4P	11.141	5.64919	10.4056	8.20844	2.49012	4.47406	2.26864	4.17874	3.2964	both significantly up
MFSD10	39.5401	23.4927	33.9544	31.0783	8.13316	4.86159	2.88851	4.17481	3.82118	both significantly up
TIPARP	170.724	161.19	171.906	197.418	41.1917	4.14461	3.91316	4.17332	4.79267	both significantly up
FLNA	1315.62	672.76	1262.82	917.638	304.031	4.32725	2.2128	4.15359	3.01823	both significantly up
CLSTN3	61.3807	36.8348	64.7512	51.0856	15.6417	3.92418	2.35492	4.13966	3.26599	both significantly up
FOXP4	13.896	9.01044	9.86432	20.7375	2.38592	5.82415	3.7765	4.13439	8.69163	both significantly up
OSBPL3	259.213	235.412	274.773	222.413	66.7317	3.8844	3.52774	4.11758	3.33294	both significantly up
GLIPR1	347.859	298.626	328.982	333.72	79.9344	4.35181	3.73589	4.11565	4.17492	both significantly up
TUBA1C	58.2494	37.7599	59.5989	44.2629	14.563	3.99982	2.59286	4.09249	3.03941	both significantly up
SCNM1	23.0298	8.59807	30.2727	28.2482	7.40553	3.10981	1.16103	4.08785	3.81448	both significantly up
RUNX3	792.28	353.561	831.684	505.051	203.539	3.89252	1.73706	4.08611	2.48135	both significantly up
ZBTB38	798.015	473.244	851.699	494.3	208.559	3.82633	2.26911	4.08373	2.37007	both significantly up
MUC12	26.952	12.6367	17.7219	13.9033	4.40429	6.11949	2.86918	4.02377	3.15675	both significantly up
LOC643733	27.4938	27.7222	32.6034	40.9037	8.21072	3.34853	3.37634	3.97084	4.98175	both significantly up
LINC00426	26.9944	54.6456	32.0269	45.3651	8.07203	3.34419	6.76975	3.96765	5.62003	both significantly up
GYG1	70.4494	64.2499	84.3399	110.366	21.2847	3.30986	3.01859	3.96246	5.18522	both significantly up
RMDN3	36.2988	31.7865	53.7487	37.7214	13.6067	2.66772	2.3361	3.95017	2.77228	both significantly up
CD72	11.739	3.76629	9.02633	5.75538	2.31216	5.07708	1.62891	3.90385	2.48918	both significantly up
PDGFB	8.93469	10.4417	5.94462	14.1843	1.52867	5.84476	6.83063	3.88876	9.27891	both significantly up
ELOVL6	17.3499	4.99847	19.5821	32.352	5.03616	3.44506	-1.00754	3.88831	6.42394	both significantly up
ECT2	18.7765	13.6193	13.4761	13.7105	3.48594	5.38636	3.90694	3.86584	3.93308	both significantly up
PTPRE	202.862	90.4788	233.457	128.12	60.7261	3.3406	1.48995	3.84442	2.1098	both significantly up
IQGAP2	527.626	479.827	679.208	475.28	177.01	2.98077	2.71073	3.83711	2.68504	both significantly up
SLCO3A1	62.0639	72.6388	68.3251	82.1519	17.8418	3.47857	4.07127	3.8295	4.60446	both significantly up
DUSP10	27.2118	15.8056	23.799	20.4647	6.22279	4.37293	2.53995	3.82449	3.28868	both significantly up
BCL2L1	27.7627	19.8912	40.0906	38.9853	10.5748	2.62537	1.881	3.79115	3.68663	both significantly up
CHST11	218.531	239.862	256.386	258.789	67.9534	3.21589	3.5298	3.77297	3.80833	both significantly up
CAPN12	7.42731	4.63314	6.65892	17.4778	1.76659	4.20431	2.62264	3.76936	9.89351	both significantly up
ZFYVE28	25.4447	18.1696	32.9245	25.7667	8.74347	2.91013	2.07808	3.76561	2.94696	both significantly up
CIDEB	40.7983	20.6223	30.3303	50.218	8.05922	5.06232	2.55885	3.76343	6.23113	both significantly up
TSPAN5	28.9702	24.7293	33.893	31.8884	9.04593	3.20256	2.73374	3.74677	3.52517	both significantly up
GPR171	197.496	215.815	143.574	343.92	38.3518	5.14958	5.62724	3.74362	8.96751	both significantly up
BTG3	24.0783	19.1251	26.0315	18.3481	6.95916	3.45994	2.74818	3.74061	2.63655	both significantly up
CAPN2	774.694	584.333	734.392	613.041	196.377	3.94493	2.97556	3.7397	3.12175	both significantly up
PLEKHO2	40.5813	21.0051	41.1857	23.2565	11.0212	3.6821	1.90588	3.73694	2.11016	both significantly up
MAST2	11.1209	10.2295	11.7002	8.25084	3.14381	3.53738	3.25386	3.72166	2.62447	both significantly up
SIRT2	23.9486	16.3507	32.2263	21.1722	8.6698	2.7623	1.88593	3.71707	2.44206	both significantly up
PRDM8	15.1436	25.2579	15.2243	23.9437	4.10527	3.68882	6.15256	3.70849	5.83244	both significantly up
PHPT1	15.213	7.29711	21.3749	12.7019	5.78525	2.62962	1.26133	3.69472	2.19556	both significantly up
MYO1G	207.398	145.253	231.651	150.324	62.748	3.30525	2.31486	3.69177	2.39568	both significantly up
PPP1R16B	181.451	149.036	166.613	123.74	45.2661	4.00854	3.29244	3.68075	2.73362	both significantly up
GNG2	455.44	192.854	468.145	282.998	127.384	3.57532	1.51396	3.67506	2.22161	both significantly up
DCLRE1A	56.5224	32.1354	57.2775	36.6739	16.0015	3.53233	2.00828	3.57951	2.2919	both significantly up
SH3BGRL3	1230.28	735.717	1199.66	930.852	336.827	3.65255	2.18426	3.56164	2.76359	both significantly up
ABHD17A	32.7532	15.4775	35.6501	26.6624	10.06	3.2558	1.53853	3.54376	2.65035	both significantly up
CTSW	786.856	214.807	607.917	477.316	172.247	4.56818	1.24709	3.52932	2.77111	both significantly up
DLG3	77.1147	66.5432	64.7384	59.1409	18.3441	4.20379	3.6275	3.52912	3.22398	both significantly up
LOC101927181	19.9346	10.4887	19.2234	19.6905	5.45223	3.65623	1.92375	3.52578	3.61145	both significantly up
HIST1H2BK	45.9232	39.9151	71.5739	50.5383	20.3143	2.26064	1.96488	3.52334	2.48783	both significantly up
GCLM	72.6331	41.6711	56.5346	42.8445	16.0881	4.51472	2.59019	3.51408	2.66313	both significantly up
ARL4C	1160.82	728.46	1138.35	1256.84	326.055	3.56021	2.23417	3.49128	3.8547	both significantly up
DLEU7	7.16756	12.3111	7.07972	21.0235	2.03518	3.52183	6.04914	3.47867	10.33	both significantly up
MICALL1	15.3339	21.4591	24.1236	23.6254	6.93761	2.21026	3.09316	3.47722	3.40541	both significantly up
PHTF1	22.3422	26.0738	29.5342	30.0747	8.50947	2.62557	3.0641	3.47074	3.53426	both significantly up
MDFIC	206.737	261.028	263.21	312.252	75.8918	2.7241	3.43948	3.46822	4.11444	both significantly up
IQGAP1	1467.07	905.173	1566.02	958.558	456.97	3.21043	1.98081	3.42696	2.09764	both significantly up
RAB9A	100.296	65.7597	86.9917	70.0763	25.4416	3.94219	2.58473	3.41926	2.75439	both significantly up
ZNRF2	67.7525	38.1683	64.6054	38.9506	18.9204	3.58093	2.01731	3.41459	2.05866	both significantly up
SLC9A3R1	491.351	250.959	491.214	319.203	143.866	3.41534	1.7444	3.41438	2.21875	both significantly up
GPR65	154.551	87.591	208.455	269.587	61.1776	2.52626	1.43175	3.40738	4.40663	both significantly up
CYBA	68.6308	27.7174	62.6558	49.847	18.431	3.72366	1.50385	3.39947	2.70452	both significantly up
PRKCD	25.8345	16.9709	23.2452	15.7827	6.86376	3.7639	2.47253	3.38666	2.29943	both significantly up
KIF13B	100.699	88.1879	148.641	90.4297	43.9894	2.28915	2.00475	3.37901	2.05571	both significantly up
SH3BP5	270.292	248.292	272.559	222.418	80.7547	3.34708	3.07465	3.37514	2.75424	both significantly up
SAMSN1	156.606	139.024	165.012	112.12	49.035	3.19376	2.83521	3.36518	2.28652	both significantly up
PREX1	282.336	223.764	339.147	321.494	100.943	2.79698	2.21673	3.35977	3.1849	both significantly up
TMEM64	36.4979	18.2331	35.4	30.8775	10.5839	3.44844	1.72272	3.34471	2.91741	both significantly up
REEP5	188.946	126.04	187.617	173.58	56.1582	3.36453	2.24438	3.34086	3.09091	both significantly up
KIF1B	141.002	122.184	124.805	87.446	37.4626	3.76382	3.26148	3.33146	2.33422	both significantly up
MRPL10	65.5265	52.2765	85.0493	55.782	25.5932	2.56032	2.0426	3.32313	2.17957	both significantly up
RAPGEF1	213.249	164.399	258.303	200.84	77.9089	2.73716	2.11014	3.31544	2.57788	both significantly up
SNX10	23.9687	19.9803	26.0484	25.8663	7.87742	3.04271	2.5364	3.30672	3.28359	both significantly up
F2RL2	24.9383	42.7162	47.7412	36.1751	14.4422	1.72676	2.95773	3.30566	2.50481	both significantly up
MXD4	46.4589	29.812	44.6434	44.2662	13.5367	3.43207	2.20231	3.29795	3.27009	both significantly up
VPS37B	13.7166	6.8116	18.7775	13.2531	5.70779	2.40313	1.19339	3.28981	2.32193	both significantly up
RAB29	259.976	170.617	252.033	182.592	76.6371	3.3923	2.22629	3.28866	2.38256	both significantly up
SLC16A6	38.0729	20.7885	41.648	27.0825	12.6795	3.00272	1.63954	3.28468	2.13593	both significantly up
ERRFI1	18.8573	7.86791	13.5126	8.57969	4.12691	4.56934	1.90649	3.27425	2.07896	both significantly up
CASP1	178.609	113.453	195.86	195.584	59.8256	2.9855	1.8964	3.27384	3.26923	both significantly up
FYN	830.458	619.57	880.482	674.262	269.002	3.08718	2.30322	3.27314	2.50653	both significantly up
PRKCE	21.2024	24.8668	27.4318	22.5838	8.42308	2.51717	2.95222	3.25674	2.68118	both significantly up
PEA15	48.8935	44.4474	59.4881	52.6398	18.348	2.66479	2.42247	3.24222	2.86898	both significantly up
LTBP4	42.9224	12.0858	36.5866	29.7462	11.2986	3.79891	1.06967	3.23814	2.63273	both significantly up
CREM	20.0957	21.5308	39.4673	35.7221	12.2203	1.64445	1.76189	3.22965	2.92318	both significantly up
SLC26A6	13.1076	15.1219	17.7296	13.8056	5.49533	2.38522	2.75177	3.22631	2.51223	both significantly up
RILPL2	35.19	26.4067	30.5433	20.5992	9.53586	3.69028	2.7692	3.20299	2.16018	both significantly up
KEAP1	18.828	19.6881	26.3576	22.5849	8.2411	2.28465	2.38902	3.19831	2.74052	both significantly up
KPNA2	22.0624	14.9058	23.2477	17.557	7.29237	3.0254	2.04402	3.18795	2.40759	both significantly up
CDCA4	34.9887	20.7241	27.6406	24.9748	8.67882	4.03151	2.38789	3.18484	2.87767	both significantly up
SEC24D	72.5147	65.0101	83.2224	86.451	26.1911	2.76868	2.48215	3.17751	3.30078	both significantly up
RAP2B	566.644	364.323	588.534	396.507	185.67	3.0519	1.96221	3.16979	2.13555	both significantly up
ARHGAP26	429.219	269.408	457.95	351.255	145.484	2.95027	1.8518	3.14776	2.41438	both significantly up
LIMS1	171.559	172.247	125.809	185.198	40.178	4.26998	4.2871	3.1313	4.60944	both significantly up
HSPA1A	52.7664	60.8015	75.5769	63.6292	24.2714	2.17402	2.50507	3.11383	2.62158	both significantly up
SPN	216.038	111.961	228.049	148.746	73.388	2.94378	1.5256	3.10744	2.02685	both significantly up
PTPN9	61.8845	56.5206	78.7937	81.0007	25.4545	2.43118	2.22046	3.09548	3.18218	both significantly up
RPS6KA4	10.7804	7.62515	10.5187	12.034	3.39955	3.17112	2.24299	3.09413	3.53988	both significantly up
SEC11C	23.4309	41.3522	41.5948	35.8509	13.4897	1.73695	3.06547	3.08344	2.65765	both significantly up
GPRIN3	385.025	411.147	357.642	547.547	116.033	3.31825	3.54338	3.08226	4.71891	both significantly up
ITM2A	183.619	136.625	210.397	137.239	68.367	2.68579	1.99841	3.07747	2.00738	both significantly up
GSR	108.706	73.8326	106.137	120.327	34.5657	3.14492	2.13601	3.0706	3.4811	both significantly up
SH3BP2	181.134	100.056	147.028	122.382	47.9384	3.77848	2.08717	3.06701	2.55291	both significantly up
RRBP1	20.125	18.941	27.6115	20.8651	9.05865	2.22163	2.09093	3.04809	2.30334	both significantly up
HSPA1L	18.3286	29.8183	24.5384	24.2325	8.09339	2.26464	3.68428	3.0319	2.99411	both significantly up
TGFB1	92.1761	63.8628	88.3159	107.901	29.1661	3.16038	2.18962	3.02803	3.69953	both significantly up
2008-09-01	64.4875	59.5087	53.526	52.0117	17.721	3.63906	3.3581	3.02049	2.93504	both significantly up
CLIC5	15.1235	48.3198	14.432	54.417	4.79845	3.15175	10.0699	3.00764	11.3405	both significantly up
LRP8	59.8455	52.1235	66.8148	48.9018	22.2242	2.69281	2.34535	3.0064	2.20039	both significantly up
STK39	140.879	104.601	138.186	98.7623	46.1339	3.05369	2.26734	2.99533	2.14077	both significantly up
LRIG1	103.585	141.318	109.215	173.174	36.6056	2.82976	3.86056	2.98354	4.73079	both significantly up
PVRIG	41.6163	26.0981	41.7984	51.147	14.0139	2.96964	1.8623	2.98264	3.64973	both significantly up
PPIF	19.8561	19.0776	25.9359	24.6892	8.75619	2.26766	2.17876	2.96201	2.81963	both significantly up
SIPA1L2	4.47698	13.3378	2.94855	40.4633	1	4.47698	13.3378	2.94855	40.4633	both significantly up
PPP4R1	58.7196	66.178	78.7559	73.8304	26.7275	2.19697	2.47603	2.94663	2.76234	both significantly up
HIP1	28.9278	26.0947	16.0794	28.2256	5.47369	5.28488	4.76729	2.93757	5.1566	both significantly up
MYO1D	14.2544	29.0955	14.391	42.4876	4.90648	2.90521	5.93001	2.93306	8.65948	both significantly up
ARF6	405.862	267.25	419.182	329.595	142.964	2.8389	1.86935	2.93207	2.30543	both significantly up
TP53I13	13.4166	10.1893	13.2557	24.961	4.5428	2.95339	2.24296	2.91795	5.49463	both significantly up
FEN1	14.3059	8.82436	15.6526	11.7959	5.3873	2.65548	1.63799	2.90546	2.18958	both significantly up
RRAS2	56.6835	25.5951	44.7831	53.6188	15.4257	3.67461	1.65925	2.90315	3.47594	both significantly up
PPP1R18	215.643	144.545	237.054	203.733	81.7952	2.63638	1.76715	2.89814	2.49078	both significantly up
ARPC5L	88.4763	52.1025	79.9883	55.698	27.6243	3.20285	1.88611	2.89558	2.01627	both significantly up
PDZD11	58.5088	40.2833	41.918	29.4929	14.5071	4.03312	2.7768	2.88948	2.033	both significantly up
AGTRAP	18.3085	4.52654	19.0504	13.9577	6.61722	2.7668	-1.46187	2.87892	2.10931	both significantly up
ANKRD32	63.4006	44.7716	50.9866	35.9655	17.786	3.56464	2.51724	2.86667	2.02213	both significantly up
SNX5	121.7	94.8929	125.402	92.7503	43.8204	2.77724	2.1655	2.86174	2.1166	both significantly up
SP140	146.902	207.672	150.735	163.327	52.6931	2.78787	3.94117	2.86063	3.0996	both significantly up
CDC42EP3	352.167	278.059	366.998	409.15	128.442	2.74183	2.16486	2.8573	3.18548	both significantly up
YWHAQ	528.088	259.744	462.401	372.154	161.923	3.26136	1.60412	2.85569	2.29834	both significantly up
GLCCI1	109.32	79.4401	138.371	144.913	48.5237	2.25293	1.63714	2.85161	2.98643	both significantly up
SCAF1	4.96128	8.15038	7.27147	12.7267	2.55496	1.94182	3.19002	2.84602	4.98118	both significantly up
GPR183	333.548	391.95	176.955	275.703	62.2564	5.35765	6.29574	2.84236	4.42851	both significantly up
EMP3	110.149	78.3843	105.325	87.9453	37.0742	2.97104	2.11426	2.84093	2.37214	both significantly up
CD244	86.57	39.0701	88.0921	67.1357	31.1536	2.77881	1.25411	2.82767	2.15499	both significantly up
GSK3A	60.8922	30.956	58.611	42.3309	20.804	2.92695	1.48798	2.8173	2.03475	both significantly up
ZBP1	50.1122	32.5613	53.074	38.8657	18.8592	2.65718	1.72655	2.81423	2.06084	both significantly up
ARFGAP3	93.2491	80.2707	112.648	103.842	40.1993	2.31967	1.99682	2.80224	2.58319	both significantly up
ARNTL	60.2047	42.9488	70.6075	70.561	25.2509	2.38426	1.70088	2.79623	2.79439	both significantly up
RNF19B	62.301	42.9725	40.7354	46.0173	14.7284	4.23	2.91767	2.76578	3.1244	both significantly up
MYADM	186.346	141.639	166.52	166.57	60.3248	3.08905	2.34794	2.76039	2.76121	both significantly up
UNG	17.5603	27.0333	23.6188	29.6102	8.57431	2.04801	3.15282	2.7546	3.45336	both significantly up
CD63	205.582	157.424	216.24	158.217	78.5227	2.61812	2.00482	2.75385	2.01493	both significantly up
MGAT2	61.2419	44.8065	60.3919	54.6216	21.9996	2.78378	2.0367	2.74514	2.48285	both significantly up
SLC10A3	29.0776	19.4522	22.3203	26.4415	8.16743	3.56018	2.38168	2.73285	3.23743	both significantly up
SLC43A3	53.5859	25.8165	36.5496	44.9097	13.4162	3.99411	1.92428	2.72429	3.34741	both significantly up
VIM-AS1	25.2474	21.2183	31.7809	26.3926	11.6712	2.16321	1.818	2.72302	2.26134	both significantly up
EMBP1	13.2577	27.3879	11.4052	33.1654	4.20067	3.1561	6.51988	2.71509	7.89527	both significantly up
ZDHHC18	52.6765	55.052	59.6066	59.3548	22.012	2.39308	2.501	2.70791	2.69647	both significantly up
TANK	95.7578	78.0204	105.756	101.535	39.1052	2.44873	1.99514	2.70439	2.59647	both significantly up
GPR108	44.2029	36.819	36.767	48.6175	13.6071	3.24851	2.70586	2.70204	3.57294	both significantly up
BLOC1S3	29.1985	22.4277	33.1778	24.8352	12.3068	2.37255	1.82239	2.69589	2.01801	both significantly up
NEK6	41.5107	63.8531	39.0584	39.6613	14.5073	2.86137	4.40146	2.69234	2.73389	both significantly up
GTDC1	118.429	106.028	131.193	132.665	48.8783	2.42294	2.16921	2.68406	2.71418	both significantly up
STBD1	7.97604	8.4159	7.02293	10.5593	2.6198	3.04453	3.21242	2.68072	4.03058	both significantly up
MAP2K3	42.7273	34.4727	46.8311	39.0982	17.5557	2.43382	1.96362	2.66758	2.2271	both significantly up
GLB1	37.1859	54.8316	44.595	48.4258	16.7292	2.22281	3.2776	2.6657	2.89469	both significantly up
GALNT10	190.29	137.598	225.165	213.6	84.6979	2.24669	1.62457	2.65844	2.5219	both significantly up
FHL3	5.05079	2.28941	9.53024	19.3715	3.60299	1.40183	-1.57376	2.64509	5.37651	both significantly up
ZMPSTE24	57.0712	29.39	41.6475	35.2275	15.7675	3.61955	1.86396	2.64136	2.23419	both significantly up
NRM	12.6977	11.4215	11.6777	13.7089	4.43838	2.86088	2.57335	2.63108	3.08872	both significantly up
YARS	122.49	81.4097	113.888	99.1143	43.3647	2.82464	1.87733	2.62628	2.2856	both significantly up
GALC	118.059	101.041	146.242	260.951	55.9161	2.11135	1.80701	2.61538	4.66683	both significantly up
ZBTB49	53.017	31.2055	43.8639	38.0041	16.8029	3.15524	1.85715	2.6105	2.26176	both significantly up
NDRG1	161.587	122.152	171.694	154.148	65.8324	2.45452	1.8555	2.60805	2.34152	both significantly up
SLC25A24	48.8171	45.7532	60.0843	50.3889	23.0386	2.11893	1.98594	2.60799	2.18715	both significantly up
LPP	415.361	311.084	426.396	350.312	163.607	2.53877	1.90141	2.60622	2.14118	both significantly up
VIMP	73.4021	59.9705	78.9503	64.0873	30.2997	2.42254	1.97924	2.60564	2.11511	both significantly up
CSF1	2.10463	7.22348	5.56449	11.0179	2.13929	-1.01647	3.37658	2.60109	5.15026	both significantly up
COX8A	43.0543	28.1515	44.5313	39.3724	17.1581	2.50927	1.64071	2.59535	2.29468	both significantly up
CAPN1	39.5419	36.2283	47.8047	42.1501	18.4435	2.14395	1.96429	2.59196	2.28537	both significantly up
MAPKAPK2	93.5402	65.7044	103.409	119.44	39.978	2.33979	1.64352	2.58665	2.98764	both significantly up
IFNGR1	130.094	90.6702	115.86	163.156	44.9491	2.89425	2.01717	2.57758	3.6298	both significantly up
SPIN4	39.9719	25.1852	35.1933	33.0284	13.6538	2.92754	1.84456	2.57756	2.419	both significantly up
LCP1	5163.85	3323.13	4918.74	4396.6	1911.42	2.70158	1.73857	2.57335	2.30018	both significantly up
EIF5A2	60.1462	33.0362	60.6718	48.0969	23.6054	2.54798	1.39952	2.57025	2.03754	both significantly up
CMIP	35.0402	24.6585	52.1649	61.6284	20.3968	1.71792	1.20894	2.5575	3.02147	both significantly up
PDIA6	211.707	210.512	210.863	198.522	82.4817	2.56672	2.55223	2.55648	2.40686	both significantly up
PPP3CA	134.538	122.405	163.455	153.679	63.9399	2.10413	1.91437	2.55638	2.4035	both significantly up
CKLF	124.625	91.5529	114.643	138.732	44.937	2.77332	2.03736	2.55119	3.08726	both significantly up
KCNRG	12.8164	13.647	11.9973	16.7839	4.70304	2.72513	2.90173	2.55097	3.56874	both significantly up
TPM4	267.03	200.657	266.533	230.123	104.543	2.55427	1.91938	2.54951	2.20123	both significantly up
IER2	88.3437	75.1587	78.8892	105.508	30.9536	2.85407	2.42811	2.54863	3.40858	both significantly up
CREB3L2	234.832	221.228	231.402	405.383	90.8061	2.58609	2.43627	2.54831	4.46428	both significantly up
MMP24-AS1	18.5971	14.6	32.8798	30.3409	12.9139	1.44009	1.13057	2.54608	2.34948	both significantly up
CNNM4	20.7632	14.4212	26.9324	21.9691	10.5838	1.96179	1.36258	2.54468	2.07573	both significantly up
ICAM1	18.9983	14.4106	13.4328	16.8473	5.28279	3.59626	2.72784	2.54275	3.1891	both significantly up
TMX4	151.697	178.233	203.705	209.594	80.3553	1.88783	2.21807	2.53506	2.60834	both significantly up
NACC2	91.292	64.4849	94.8354	84.664	37.4501	2.4377	1.72189	2.53232	2.26072	both significantly up
CAST	607.167	400.24	655.077	554.275	259.421	2.34047	1.54282	2.52515	2.13659	both significantly up
RIPK3	19.9145	15.7595	29.9823	24.7583	11.8785	1.67653	1.32673	2.52409	2.0843	both significantly up
EZR	568.049	559.857	555.444	477.668	220.777	2.57295	2.53584	2.51585	2.16357	both significantly up
TLN1	511.065	379.171	499.11	407.02	199.53	2.56134	1.90032	2.50143	2.03989	both significantly up
XBP1	120.6	139.075	130.641	167.098	52.2955	2.30613	2.65942	2.49812	3.19526	both significantly up
DUSP1	157.421	189.511	133.183	457.039	53.3293	2.95187	3.5536	2.49736	8.57013	both significantly up
TESK1	51.1491	31.8781	45.8087	51.8362	18.3569	2.78637	1.73657	2.49545	2.8238	both significantly up
NCALD	150.596	86.1475	106.692	102.513	42.7761	3.52056	2.01392	2.49419	2.3965	both significantly up
SELT	151.87	86.0928	160.677	129.597	64.785	2.34422	1.3289	2.48016	2.00042	both significantly up
ICMT	65.7352	57.6293	64.1267	72.8759	25.8575	2.5422	2.22872	2.48	2.81836	both significantly up
NEDD9	125.214	89.471	151.578	125.037	61.2247	2.04515	1.46135	2.47576	2.04226	both significantly up
TGIF1	51.6821	52.4902	52.7036	60.4159	21.3618	2.41937	2.4572	2.46719	2.82822	both significantly up
C11orf63	29.0597	21.0409	29.233	28.3254	11.8567	2.4509	1.7746	2.46552	2.38897	both significantly up
EAF1	159.148	123.307	122.193	208.322	49.6969	3.20238	2.48117	2.45877	4.19185	both significantly up
PDZD8	158.856	160.639	187.583	195.494	76.4896	2.07683	2.10014	2.45239	2.55582	both significantly up
GRAMD1B	34.1214	29.1637	26.241	35.017	10.7007	3.18869	2.72539	2.45226	3.27239	both significantly up
ALCAM	22.8102	40.2935	15.7965	37.8072	6.48726	3.51615	6.21118	2.435	5.82791	both significantly up
LDOC1L	58.0883	65.0291	67.4062	57.2029	27.7108	2.09624	2.34671	2.43249	2.06428	both significantly up
NDUFB7	26.8534	13.6663	28.1213	26.0655	11.5794	2.31906	1.18023	2.42856	2.25102	both significantly up
RAB3D	5.50504	16.949	15.4289	18.4335	6.39195	-1.16111	2.65162	2.41381	2.88386	both significantly up
PPIB	251.037	153.372	226.31	214.904	94.2222	2.66431	1.62777	2.40188	2.28082	both significantly up
SLC2A3	224.08	220.658	226.66	191.164	94.6131	2.36838	2.33221	2.39565	2.02048	both significantly up
CAPN15	25.1871	17.7617	24.5024	29.1506	10.2418	2.45925	1.73424	2.39241	2.84625	both significantly up
PHC2	25.3862	26.2798	31.2476	29.6076	13.0649	1.94308	2.01148	2.39172	2.2662	both significantly up
PTGER4	83.7032	85.1102	104.156	96.8252	43.5601	1.92156	1.95386	2.39109	2.2228	both significantly up
FAM43A	1.86497	5.23492	2.39217	16.9647	1.0088	1.84871	5.18927	2.37131	16.8167	both significantly up
SLC20A1	297.792	177.201	292.818	247.586	123.484	2.41157	1.43501	2.37129	2.005	both significantly up
RALB	31.3646	36.8857	41.7274	37.5573	17.5988	1.7822	2.09593	2.37104	2.13409	both significantly up
ZFP36	293.459	179.916	247.86	272.532	104.889	2.79781	1.71531	2.36308	2.59829	both significantly up
P4HB	108.971	96.1294	114.454	121.449	48.5793	2.24316	1.97881	2.35602	2.50001	both significantly up
NEK7	530.429	341.08	512.582	520.658	217.71	2.4364	1.56667	2.35443	2.39152	both significantly up
IL32	381.302	305.524	346.255	404.085	147.538	2.58443	2.07081	2.34688	2.73885	both significantly up
KAT2B	244.326	176.726	293.884	271.515	125.485	1.94705	1.40834	2.34198	2.16372	both significantly up
ELOVL1	27.8906	19.8035	32.713	29.97	13.9834	1.99454	1.41621	2.33941	2.14325	both significantly up
RDX	68.629	57.6399	58.7536	57.1809	25.2334	2.71977	2.28427	2.32841	2.26608	both significantly up
FGFR1	12.1087	16.3201	6.74091	18.5918	2.89718	4.17949	5.63311	2.32671	6.41722	both significantly up
MAP4	247.135	199.167	232.332	207.261	100.633	2.45581	1.97915	2.30872	2.05958	both significantly up
UAP1	48.9048	37.2894	54.7703	54.7469	23.7438	2.05969	1.57049	2.30672	2.30573	both significantly up
SH2B3	101.852	106.977	112.166	106.857	48.6528	2.09345	2.19879	2.30543	2.19633	both significantly up
TCIRG1	96.5707	87.642	99.1755	100.515	43.154	2.23782	2.03091	2.29818	2.32923	both significantly up
BAK1	11.6404	8.42655	14.8742	13.3873	6.47853	1.79676	1.30069	2.29593	2.06642	both significantly up
NABP1	173.948	174.287	158.675	180.125	69.1633	2.51504	2.51993	2.2942	2.60435	both significantly up
FGFRL1	12.5073	16.7528	11.8724	17.889	5.18377	2.41279	3.23179	2.2903	3.45096	both significantly up
SPTY2D1	108.899	88.4699	128.912	132.967	56.3411	1.93285	1.57025	2.28807	2.36004	both significantly up
EMC3	21.1644	21.0928	25.4281	24.1409	11.1295	1.90165	1.89523	2.28476	2.1691	both significantly up
BSG	87.9765	63.1316	90.2615	84.5499	39.5062	2.22691	1.59802	2.28475	2.14017	both significantly up
TMPPE	40.3687	37.5171	28.1244	39.6616	12.3247	3.27542	3.04405	2.28195	3.21805	both significantly up
PARP8	1327.6	1047.52	1350.88	1608.6	592.922	2.23907	1.76671	2.27835	2.713	both significantly up
SIAH2	77.4175	66.1822	84.9674	104.993	37.3978	2.07011	1.76968	2.27199	2.80747	both significantly up
IFFO2	126.679	146.715	143.165	177.293	63.0562	2.00899	2.32673	2.27043	2.81166	both significantly up
CACNB1	14.3661	16.1307	13.8054	23.6059	6.08419	2.36123	2.65125	2.26906	3.87988	both significantly up
ANTXR2	96.9876	156.325	156.897	163.207	69.3518	1.39849	2.25409	2.26233	2.35332	both significantly up
GAPDH	530.085	331.993	408.091	412.175	180.868	2.93079	1.83555	2.25629	2.27887	both significantly up
ZNF831	211.42	144.714	198.847	204.548	88.4796	2.38948	1.63557	2.24737	2.31181	both significantly up
B4GALT1	612.435	575.543	577.944	821.2	257.383	2.37947	2.23613	2.24546	3.19057	both significantly up
DTD1	55.783	75.2387	79.907	73.4286	35.6565	1.56445	2.1101	2.24102	2.05933	both significantly up
LINC00324	25.2565	31.6475	20.9799	29.8366	9.37543	2.6939	3.37557	2.23775	3.18243	both significantly up
SURF4	144.815	105.4	134.723	145.666	60.4811	2.39438	1.74269	2.22752	2.40845	both significantly up
UBC	767.883	540.969	705.661	710.414	319.005	2.40712	1.6958	2.21207	2.22697	both significantly up
RAPGEF2	99.3301	120.477	109.057	128.682	49.4492	2.00873	2.43639	2.20544	2.6023	both significantly up
PRR14	34.4199	29.4035	43.1287	39.8928	19.5741	1.75844	1.50217	2.20336	2.03804	both significantly up
ELOVL5	171.213	186.017	157.018	194.816	71.4058	2.39774	2.60506	2.19895	2.72829	both significantly up
TNFRSF1A	72.8936	50.0564	85.1574	92.0165	38.7843	1.87946	1.29064	2.19567	2.37252	both significantly up
PLXNC1	124.467	110.495	134.831	175.858	61.4711	2.02481	1.79751	2.1934	2.86083	both significantly up
FYCO1	189.186	142.172	173.564	204.519	79.1313	2.39079	1.79665	2.19337	2.58456	both significantly up
RNPEPL1	89.6432	70.2509	98.7519	94.1706	45.0808	1.9885	1.55833	2.19055	2.08893	both significantly up
CD69	102.698	190.971	126.021	236.204	57.8474	1.77532	3.30129	2.17851	4.08323	both significantly up
IGFBP4	5.46069	8.37276	2.94252	14.6008	1.35092	4.04219	6.1978	2.17815	10.808	both significantly up
CCR1	7.19181	5.24752	5.1621	48.1787	2.37731	3.02519	2.20733	2.1714	20.266	both significantly up
DERL2	25.3259	17.4699	26.7399	26.9596	12.3466	2.05124	1.41495	2.16576	2.18356	both significantly up
ARF1	464.036	356.07	419.493	418.714	195.145	2.3779	1.82464	2.14964	2.14565	both significantly up
DIAPH2	55.3442	71.3189	76.2898	71.3258	35.5761	1.55566	2.00468	2.14441	2.00488	both significantly up
P2RY8	466.134	469.404	493.661	468.997	230.612	2.02129	2.03548	2.14066	2.03371	both significantly up
CFLAR	931.428	837.701	990.997	963.18	465.182	2.00229	1.8008	2.13034	2.07054	both significantly up
CCDC71L	16.9915	5.74563	10.4987	14.3767	4.92822	3.44779	1.16586	2.13032	2.91722	both significantly up
SNTB2	159.559	133.859	164.153	166.019	77.1006	2.06949	1.73616	2.12908	2.15328	both significantly up
IRF1	186.978	115.603	161.472	165.643	75.9539	2.46174	1.52201	2.12591	2.18083	both significantly up
PDE4D	232.262	144.981	209.053	330.573	98.5806	2.35606	1.47068	2.12063	3.35333	both significantly up
DNAJB9	31.5571	32.3496	31.691	48.96	14.9575	2.10978	2.16276	2.11873	3.27327	both significantly up
PIAS3	36.617	34.9186	38.6433	42.947	18.2577	2.00557	1.91254	2.11655	2.35227	both significantly up
IL15RA	15.4929	13.3645	10.4702	20.7324	4.94986	3.12996	2.69997	2.11525	4.18849	both significantly up
DYNLT1	95.4323	104.348	107.842	116.196	51.5682	1.8506	2.0235	2.09125	2.25325	both significantly up
S100A6	291.343	257.993	324.784	312.401	155.325	1.8757	1.66099	2.091	2.01128	both significantly up
MYO5A	399.255	375.487	421.669	434.884	201.734	1.97912	1.8613	2.09023	2.15574	both significantly up
S100A10	235.723	202.644	231.55	229.273	111.429	2.11545	1.81859	2.078	2.05757	both significantly up
TMEM214	61.5239	50.9592	64.9649	67.235	31.3045	1.96534	1.62786	2.07526	2.14778	both significantly up
PRNP	114.746	102.951	114.274	170.519	55.3094	2.07461	1.86137	2.06609	3.08301	both significantly up
CREB3	29.3286	23.7573	20.6871	24.9081	10.0254	2.92542	2.3697	2.06347	2.48449	both significantly up
C17orf59	8.21571	13.2249	14.5205	14.1428	7.06719	1.16251	1.87131	2.05464	2.0012	both significantly up
BCL6	28.9409	22.5842	31.6433	41.4632	15.4686	1.87094	1.46	2.04565	2.68047	both significantly up
TBC1D31	87.7098	68.2526	101.609	161.865	49.8269	1.76029	1.36979	2.03925	3.24855	both significantly up
LAX1	59.4477	65.174	60.3441	76.2024	29.6768	2.00317	2.19613	2.03338	2.56774	both significantly up
TMEM109	76.8648	59.0528	73.5897	79.5895	36.3626	2.11384	1.624	2.02377	2.18877	both significantly up
NCR3	8.93469	15.8119	18.4851	113.433	9.14161	-1.02316	1.72966	2.02208	12.4084	both significantly up
MINK1	47.5253	66.5258	52.7936	62.341	26.1819	1.8152	2.54091	2.01642	2.38107	both significantly up
TNFSF12	35.62	34.9065	35.9601	50.4582	17.9286	1.98678	1.94698	2.00575	2.81441	both significantly up
SYVN1	45.9119	50.1577	56.4722	64.5925	28.2005	1.62805	1.77861	2.00253	2.29047	both significantly up
PDCD2L	19.7151	24.5563	19.0745	10.7003	22.6096	-1.14682	1.0861	-1.18533	-2.11299	same direction down
ZNF397	15.1235	12.1783	15.4897	7.77027	19.0502	-1.25964	-1.56427	-1.22986	-2.45167	same direction down
ZNF738	39.6004	34.7553	38.4135	24.1454	52.0923	-1.31545	-1.49883	-1.35609	-2.15745	same direction down
DMXL2	38.8522	29.8566	37.7424	19.7572	51.7933	-1.33309	-1.73473	-1.37228	-2.62149	same direction down
PPP2R3A	18.398	18.0771	21.1992	14.1964	29.4175	-1.59895	-1.62734	-1.38767	-2.07219	same direction down
CRTAM	145.573	84.4113	90.0323	51.8462	127.656	1.14035	-1.51231	-1.41789	-2.46221	same direction down
LINC00959	3.34809	8.22693	7.85663	3.76719	11.3113	-3.37844	-1.37492	-1.43972	-3.0026	same direction down
USP11	59.1967	57.9345	66.5793	44.2031	97.8955	-1.65373	-1.68976	-1.47036	-2.21468	same direction down
PIAS2	72.1358	72.144	70.1305	51.3379	103.852	-1.43967	-1.4395	-1.48083	-2.0229	same direction down
BNIP3L	85.5324	66.5428	74.5188	52.9346	111.477	-1.30333	-1.67527	-1.49596	-2.10594	same direction down
ZNF658	4.96128	10.5546	8.83695	5.516	13.3206	-2.68492	-1.26206	-1.50738	-2.41491	same direction down
MYH10	10.0928	9.60786	11.3019	6.82739	17.6204	-1.74584	-1.83396	-1.55907	-2.58084	same direction down
MMAB	8.14629	14.3214	16.7147	12.3855	26.7709	-3.28626	-1.86929	-1.60163	-2.16147	same direction down
ZNF234	39.4502	29.044	29.1159	22.4412	46.8815	-1.18837	-1.61415	-1.61017	-2.08908	same direction down
SBSPON	10.2718	8.87428	8.74778	5.97619	14.0912	-1.37183	-1.58787	-1.61083	-2.35789	same direction down
EFHC1	14.5434	12.0717	14.4318	9.11708	23.2509	-1.59873	-1.92606	-1.61109	-2.55026	same direction down
THUMPD3-AS1	68.9892	41.4336	46.657	33.2906	75.4861	-1.09417	-1.82186	-1.61789	-2.26749	same direction down
RASA2	108.475	108.16	129.555	97.4851	211.591	-1.9506	-1.95627	-1.63321	-2.17049	same direction down
GINS4	4.98137	5.71221	6.15325	3.63971	10.285	-2.06468	-1.80052	-1.67147	-2.82576	same direction down
TTC12	6.229	14.7362	10.8154	8.45259	18.1191	-2.90883	-1.22956	-1.6753	-2.14361	same direction down
PAK1	32.8942	23.7863	35.1801	23.4957	59.1322	-1.79765	-2.48597	-1.68084	-2.51672	same direction down
LINC00969	5.46069	18.5015	15.4495	10.6872	26.0524	-4.7709	-1.40812	-1.68629	-2.43772	same direction down
PI4KAP2	23.4379	29.2568	25.9818	19.4447	43.9714	-1.87608	-1.50295	-1.69239	-2.26136	same direction down
FBXO32	160.728	177.347	152.714	99.6913	260.629	-1.62155	-1.46959	-1.70665	-2.61436	same direction down
SETD6	64.1978	97.9475	79.8628	66.8089	137.035	-2.13457	-1.39906	-1.71588	-2.05114	same direction down
EPB41L4A	91.2572	62.3535	83.2403	64.7439	143.791	-1.57567	-2.30607	-1.72742	-2.22092	same direction down
TECPR1	29.109	46.6221	30.0205	26.0507	52.4598	-1.80219	-1.12521	-1.74747	-2.01376	same direction down
PXYLP1	23.6885	17.4162	22.4705	17.0717	39.5674	-1.67032	-2.27188	-1.76086	-2.31772	same direction down
ITK	565.279	876.397	583.451	486.012	1030.77	-1.82348	-1.17615	-1.76668	-2.12088	same direction down
RIN3	59.8349	54.1866	54.865	44.675	97.1802	-1.62414	-1.79344	-1.77126	-2.17527	same direction down
PABPC1L	4.91196	15.2449	13.6091	9.29945	24.1296	-4.91242	-1.58279	-1.77305	-2.59473	same direction down
LOC100506844	3.51834	5.70298	6.47629	4.70418	11.493	-3.26661	-2.01527	-1.77463	-2.44316	same direction down
MINOS1P1	6.20891	12.6168	11.9611	9.90758	21.3708	-3.44196	-1.69384	-1.78669	-2.15702	same direction down
ERCC6L	8.60552	11.953	12.7854	11.0692	22.9516	-2.66708	-1.92015	-1.79514	-2.07348	same direction down
DIRC2	26.1344	22.229	22.3551	17.0767	40.3901	-1.54547	-1.81699	-1.80675	-2.36521	same direction down
COQ9	15.4527	21.212	23.0768	20.3271	42.1099	-2.72509	-1.98519	-1.82477	-2.07162	same direction down
MPP1	11.2999	8.42899	8.12051	5.92861	14.8187	-1.31141	-1.75807	-1.82485	-2.49953	same direction down
PSMD6-AS2	63.3561	86.8923	65.0499	57.7916	118.777	-1.87476	-1.36695	-1.82594	-2.05527	same direction down
CCDC125	15.2532	21.6568	20.2108	17.1283	36.9961	-2.42547	-1.70829	-1.83051	-2.15994	same direction down
C9orf91	44.0012	34.9757	34.7338	31.5561	63.7525	-1.44888	-1.82277	-1.83546	-2.02029	same direction down
PDZD2	9.89333	12.0485	14.2863	9.55057	26.252	-2.6535	-2.17886	-1.83757	-2.74873	same direction down
TAF8	45.9993	37.5559	42.2924	32.5308	77.896	-1.69342	-2.07414	-1.84184	-2.39453	same direction down
ZSCAN30	41.495	35.5344	30.9262	25.7287	56.99	-1.37342	-1.6038	-1.84277	-2.21504	same direction down
PIGL	12.9172	14.1916	12.9313	11.4171	23.9568	-1.85464	-1.6881	-1.85263	-2.09833	same direction down
ZSWIM7	42.8365	57.4921	47.4766	43.2604	88.2043	-2.05909	-1.5342	-1.85785	-2.03892	same direction down
MSH2	96.0936	118.073	102	93.0534	189.837	-1.97554	-1.6078	-1.86114	-2.04009	same direction down
MYEF2	54.2128	60.4986	37.6644	30.4975	70.1244	-1.2935	-1.15911	-1.86182	-2.29935	same direction down
HERC2P7	41.6678	36.1308	31.9713	29.9034	60.2508	-1.44598	-1.66757	-1.88453	-2.01485	same direction down
ASB16-AS1	10.2718	15.8661	15.431	13.6552	29.1098	-2.83394	-1.83471	-1.88645	-2.13178	same direction down
BMP2K	24.8868	25.1411	26.3627	19.7834	49.843	-2.00279	-1.98253	-1.89066	-2.51943	same direction down
LINC00476	40.6821	41.6881	36.7323	29.4975	69.465	-1.70751	-1.66631	-1.89111	-2.35495	same direction down
FGFBP3	17.2311	15.9882	16.5994	12.0516	31.4651	-1.82606	-1.96801	-1.89555	-2.61087	same direction down
LOC101928020	34.8298	43.0971	40.6959	30.9484	77.143	-2.21486	-1.78998	-1.8956	-2.49263	same direction down
ZNF780B	64.3352	55.0874	59.4761	51.818	114.053	-1.7728	-2.0704	-1.91763	-2.20103	same direction down
MPP6	22.6626	28.482	21.7488	20.5012	41.9406	-1.85066	-1.47253	-1.92841	-2.04577	same direction down
GTF2H5	30.2287	31.02	31.2944	23.6618	60.4325	-1.99918	-1.94818	-1.9311	-2.55401	same direction down
KCNQ5	26.7931	12.5674	26.6432	12.1322	51.4518	-1.92034	-4.09407	-1.93114	-4.24094	same direction down
LOC100506603	8.15046	10.7673	9.85724	8.92396	19.1364	-2.34789	-1.77726	-1.94135	-2.14438	same direction down
PECAM1	137.427	89.2688	105.08	78.942	204.008	-1.48448	-2.28533	-1.94145	-2.58428	same direction down
FXN	35.5777	42.7788	38.5139	31.0987	74.8263	-2.10318	-1.74915	-1.94284	-2.40609	same direction down
MLLT3	105.867	113.603	99.6909	96.4819	195.002	-1.84194	-1.71652	-1.95607	-2.02113	same direction down
CRLF3	199.148	225.952	206.525	183.157	404.367	-2.03049	-1.78962	-1.95796	-2.20776	same direction down
MAP4K4	271.598	379.406	242.399	233.817	474.633	-1.74756	-1.25099	-1.95807	-2.02993	same direction down
TBC1D32	15.9813	20.054	19.3128	15.9939	37.9917	-2.37726	-1.89448	-1.96718	-2.3754	same direction down
FAM120C	25.7939	18.7186	17.3986	16.6476	34.2539	-1.32799	-1.82994	-1.96878	-2.05759	same direction down
GUSBP3	2.32004	8.69885	8.06989	4.67918	15.888	-6.84819	-1.82645	-1.9688	-3.39548	same direction down
MSL3	170.046	177.313	152.03	135.152	301.361	-1.77223	-1.6996	-1.98224	-2.22979	same direction down
CARNS1	17.2512	17.955	24.5374	15.8821	48.7706	-2.82708	-2.71627	-1.9876	-3.07078	same direction down
IFNG-AS1	8.02537	82.8624	7.06103	61.457	15.1177	-1.88374	5.48116	-2.141	4.06524	same direction down
MATN2	1	1.88433	1.17155	19.3332	2.55496	-2.55496	-1.3559	-2.18084	7.56694	same direction down
MPPED2	1	1.16477	1.46652	14.2051	3.33855	-3.33855	-2.86626	-2.27651	4.25489	same direction down
HPGD	2.75501	15.3966	6.92864	34.1321	15.8232	-5.74343	-1.02771	-2.28374	2.15709	same direction down
ABCB1	49.8897	64.2629	41.0254	221.553	99.9083	-2.00258	-1.55468	-2.43528	2.21757	same direction down
ZBTB16	1.9143	3.09861	1.33249	24.8603	3.33855	-1.74401	-1.07743	-2.5055	7.44645	same direction down
NR1D1	18.4766	32.9873	18.2394	103.965	50.3371	-2.72438	-1.52596	-2.75981	2.06538	same direction down
TRIQK	1.84071	3.73673	1	26.1213	2.85772	-1.55251	1.30759	-2.85772	9.14058	same direction down
RUNX2	98.446	295.696	48.5273	438.161	141.834	-1.44073	2.0848	-2.92277	3.08925	same direction down
KIF5C	6.77774	46.5087	6.53958	139.432	19.1708	-2.8285	2.42602	-2.93151	7.27312	same direction down
TSPAN18	3.95331	70.7288	6.10468	69.8554	19.383	-4.90297	3.64901	-3.1751	3.60395	same direction down
LONRF3	1.9143	3.61754	1.20485	10.3171	4.78952	-2.50198	-1.32397	-3.97519	2.1541	same direction down
FLT4	1.38565	6.46274	1.64015	35.5154	7.54811	-5.44734	-1.16794	-4.60208	4.7052	same direction down
SCRN1	2.79936	20.5491	5.11533	181.113	53.066	-18.9565	-2.5824	-10.3739	3.41297	same direction down
DPP4	23.8898	239.089	11.5708	574.93	173.109	-7.24618	1.38114	-14.9608	3.32119	same direction down
CR1	1	43.189	1	90.0621	21.2446	-21.2446	2.03294	-21.2446	4.23929	same direction down
RPS6KA5	22.2706	60.7889	27.1226	63.644	55.1838	-2.47788	1.10157	-2.0346	1.15331	same direction down
CASK	85.3417	176.313	72.2677	162.174	149.796	-1.75525	1.17702	-2.07279	1.08263	same direction down
FAM115D	2.29995	6.46953	3.23557	10.1449	6.93761	-3.01642	-1.07235	-2.14417	1.46231	same direction down
ATF7IP2	46.7007	107.69	66.5845	166.791	146.784	-3.14308	-1.36303	-2.20448	1.1363	same direction down
MTM1	37.7748	75.1186	32.2358	74.9377	71.1331	-1.88308	1.05603	-2.20665	1.05349	same direction down
PRKCZ	4.23732	24.5669	10.8688	24.5955	24.1729	-5.70476	1.0163	-2.22406	1.01748	same direction down
LOC399715	1	4.55996	3.69737	10.4639	8.7561	-8.7561	-1.92021	-2.3682	1.19504	same direction down
IL7R	2756.97	6724.43	1935.43	7845.93	4717.81	-1.71123	1.42533	-2.4376	1.66305	same direction down
C10orf35	10.9415	17.6061	6.60548	21.5253	19.9377	-1.82221	-1.13243	-3.01835	1.07963	same direction down
EPB41L2	10.2024	13.597	4.88453	15.791	15.5336	-1.52254	-1.14242	-3.18016	1.01657	same direction down
A1BG-AS1	2.10463	12.5446	3.16038	11.0587	10.5836	-5.02872	1.18529	-3.34884	1.04489	same direction down
KDSR	37.8713	112.982	17.4544	122.208	76.0383	-2.00781	1.48585	-4.35639	1.60719	same direction down
TMEM14C	3.34809	25.7463	5.89089	28.3888	27.624	-8.25066	-1.07293	-4.68927	1.02769	same direction down
TNFRSF25	27.9417	106.566	24.6386	142.412	117.122	-4.19164	-1.09905	-4.75358	1.21594	same direction down
AMICA1	35.0691	133.419	30.4241	247.181	162.908	-4.64535	-1.22103	-5.35457	1.5173	same direction down
LOC100996286	20.2547	48.6803	9.80499	57.8835	52.5028	-2.59213	-1.07852	-5.3547	1.10248	same direction down
PPFIBP1	3.58776	7.82091	1.72131	10.898	9.56652	-2.66643	-1.2232	-5.55769	1.13918	same direction down
LTB	21.9031	205.228	21.3141	224.165	159.7	-7.29124	1.28508	-7.49269	1.40366	same direction down
AQP3	21.2338	186.305	16.9461	252.069	133.525	-6.28835	1.39528	-7.87943	1.8878	same direction down
SAMD12	10.2919	33.7577	5.84203	53.1297	46.701	-4.53764	-1.38342	-7.99397	1.13766	same direction down
IRS2	3.49825	14.9654	2.16626	22.5065	19.2103	-5.49141	-1.28365	-8.86797	1.17158	same direction down
TMIGD2	1	5.21117	2.12965	23.4826	19.3183	-19.3183	-3.70708	-9.07109	1.21556	same direction down
CACNA1I	2.08037	36.3528	1	17.8723	15.5729	-7.48561	2.33437	-15.5729	1.14765	same direction down
TYW3	89.8061	98.9146	67.1891	73.0104	134.453	-1.49715	-1.35929	-2.00112	-1.84156	same direction down
GRPEL2	60.6033	69.0725	47.4147	54.0122	94.9113	-1.56611	-1.37408	-2.00173	-1.75722	same direction down
POLR1E	29.0597	41.1841	32.4428	45.5815	64.996	-2.23664	-1.57818	-2.0034	-1.42593	same direction down
SRSF1	665.326	711.991	537.849	650.186	1078.09	-1.62039	-1.51419	-2.00445	-1.65812	same direction down
SNRK	351.757	409.889	358.468	438.846	718.663	-2.04307	-1.75331	-2.00482	-1.63762	same direction down
TPT1	8791.94	13870.1	7946.01	12554.8	15964	-1.81575	-1.15096	-2.00905	-1.27154	same direction down
HCG27	11.9787	18.3266	12.9854	15.0386	26.1049	-2.17928	-1.42443	-2.01033	-1.73586	same direction down
SLC4A5	18.1383	33.8603	16.9835	27.5004	34.2161	-1.8864	-1.01051	-2.01467	-1.2442	same direction down
PKI55	35.3489	49.7279	37.7759	50.8038	76.1817	-2.15513	-1.53197	-2.01667	-1.49953	same direction down
LOC154761	46.0088	69.948	38.4981	72.1279	77.6763	-1.68829	-1.11049	-2.01766	-1.07692	same direction down
FBXO41	35.049	35.5993	21.6204	29.2575	43.6387	-1.24508	-1.22583	-2.0184	-1.49154	same direction down
NEK9	199.7	283.373	181.453	216.538	366.377	-1.83464	-1.29291	-2.01913	-1.69198	same direction down
ZNF248	45.9298	41.3435	34.4865	49.545	69.7126	-1.51781	-1.68618	-2.02145	-1.40706	same direction down
RPLP2	2805.59	3329.11	2459.98	3337.41	4975.99	-1.7736	-1.49469	-2.02277	-1.49097	same direction down
PRDX6	97.1881	135.545	99.2358	116.937	200.752	-2.06561	-1.48108	-2.02298	-1.71676	same direction down
IFT74	10.6616	9.50175	8.63256	13.8539	17.4653	-1.63814	-1.83811	-2.02319	-1.26067	same direction down
SEMA4D	636.434	1051.23	619.004	774.505	1254.45	-1.97106	-1.19332	-2.02657	-1.61968	same direction down
C9orf72	41.5173	48.6939	36.5622	44.2904	74.1832	-1.7868	-1.52346	-2.02896	-1.67493	same direction down
STX17	257.268	262.545	187.772	246.908	381.426	-1.4826	-1.4528	-2.03132	-1.54481	same direction down
RSL1D1	349.491	501.289	350.437	484.85	712.035	-2.03735	-1.42041	-2.03185	-1.46857	same direction down
SLC18B1	43.7257	53.8993	31.0293	42.2192	63.0488	-1.44191	-1.16975	-2.03191	-1.49337	same direction down
SUN1	37.3356	84.4081	45.7749	62.4356	93.0499	-2.49225	-1.10238	-2.03277	-1.49033	same direction down
BBS2	118.582	128.7	89.589	109.484	182.259	-1.53699	-1.41615	-2.03439	-1.66471	same direction down
RYK	45.8294	61.7284	38.4705	54.895	78.3012	-1.70854	-1.26848	-2.03535	-1.42638	same direction down
WDR6	138.106	240.836	137.059	184.793	279.061	-2.02063	-1.15872	-2.03606	-1.51012	same direction down
LOC441454	16.2904	15.9151	12.2025	15.4138	24.853	-1.52562	-1.5616	-2.03671	-1.61238	same direction down
ZBTB25	76.2463	117.041	68.8775	105.596	140.321	-1.84037	-1.19891	-2.03726	-1.32885	same direction down
KIAA1147	257.913	281.635	192.815	208.69	392.926	-1.52348	-1.39516	-2.03783	-1.88282	same direction down
NSUN4	19.6679	41.5014	31.7104	41.5276	64.6417	-3.28666	-1.55758	-2.0385	-1.5566	same direction down
SEH1L	79.2519	102.29	69.1242	77.4115	140.962	-1.77866	-1.37807	-2.03926	-1.82095	same direction down
POLR3E	58.8069	71.5597	49.0394	67.0264	100.07	-1.70167	-1.39841	-2.04061	-1.49299	same direction down
MAP3K7CL	13.0382	17.1332	15.1809	16.7675	30.9843	-2.37643	-1.80843	-2.041	-1.84788	same direction down
RPL4	661.735	1012.54	683.35	1000.24	1395.18	-2.10836	-1.37789	-2.04168	-1.39484	same direction down
SAE1	57.5702	66.0563	46.4521	50.6137	94.8632	-1.64778	-1.4361	-2.04217	-1.87426	same direction down
PIK3CB	38.3147	87.4307	47.0623	73.4341	96.1496	-2.50947	-1.09972	-2.04303	-1.30933	same direction down
NUMA1	148.31	198.879	136.619	205.83	279.687	-1.88583	-1.40632	-2.0472	-1.35883	same direction down
MASP2	47.5563	59.4608	38.4844	52.5219	79.1222	-1.66376	-1.33066	-2.05595	-1.50646	same direction down
FUT8	67.4456	132.758	62.3682	77.7507	128.512	-1.90541	1.03304	-2.06053	-1.65287	same direction down
URB2	21.6324	36.0901	23.7451	33.2431	48.9398	-2.26234	-1.35604	-2.06104	-1.47218	same direction down
RGPD5	218.862	302.959	191.499	284.611	394.727	-1.80354	-1.3029	-2.06125	-1.3869	same direction down
CCDC39	6.89866	6.39684	5.67693	6.48736	11.7488	-1.70305	-1.83665	-2.06956	-1.81103	same direction down
ITGA2	5.68027	15.8022	9.60608	10.0096	19.8907	-3.50172	-1.25873	-2.07063	-1.98715	same direction down
RPS14	1751.1	1829.38	1460.66	2061.05	3024.58	-1.72724	-1.65333	-2.0707	-1.4675	same direction down
ST13P4	14.886	28.8812	17.453	21.9151	36.1678	-2.42965	-1.2523	-2.0723	-1.65036	same direction down
RPL23	1082.39	1583.57	1084.93	1137.85	2256.07	-2.08434	-1.42467	-2.07947	-1.98275	same direction down
IGIP	44.562	55.4255	38.8423	49.7978	81.0412	-1.81861	-1.46216	-2.08642	-1.62741	same direction down
SPTBN1	597.437	868.462	559.636	646.644	1167.91	-1.95487	-1.34481	-2.08691	-1.80611	same direction down
LPHN1	26.0741	23.6672	24.7529	41.5766	51.668	-1.98158	-2.18311	-2.08735	-1.24272	same direction down
FOXRED1	8.2358	8.94405	7.29927	11.1172	15.2435	-1.85089	-1.70432	-2.08837	-1.37117	same direction down
DHFRL1	16.8906	11.4481	9.46458	13.7448	19.7902	-1.17167	-1.72869	-2.09098	-1.43984	same direction down
ZCCHC14	77.1717	99.6032	65.4958	132.781	137.267	-1.77872	-1.37814	-2.09581	-1.03378	same direction down
SLC35D1	88.1175	97.4373	73.7069	107.543	154.504	-1.75338	-1.58568	-2.09619	-1.43668	same direction down
MCC	16.3105	40.2185	23.6433	42.631	49.6075	-3.04145	-1.23345	-2.09816	-1.16365	same direction down
N4BP2	137.72	174.349	126.771	152.471	266.498	-1.93507	-1.52854	-2.1022	-1.74787	same direction down
RPL13	566.09	808.162	560.182	869.492	1179.83	-2.08417	-1.45989	-2.10615	-1.35692	same direction down
NFE2L3	62.9257	59.9807	55.0581	60.5943	116.005	-1.84353	-1.93404	-2.10696	-1.91445	same direction down
ANKRD26	32.713	34.7863	24.2849	27.3987	51.2226	-1.56582	-1.4725	-2.10924	-1.86953	same direction down
LYRM7	58.5786	77.326	50.7794	62.0236	107.19	-1.82984	-1.3862	-2.11089	-1.72821	same direction down
JAM3	10.9214	23.5799	17.8702	27.8814	37.7309	-3.45477	-1.60013	-2.11138	-1.35326	same direction down
ZNF552	19.8853	25.0181	18.9523	26.6329	40.0301	-2.01305	-1.60005	-2.11215	-1.50303	same direction down
PIGM	19.836	20.0607	13.5446	22.3402	28.6288	-1.44328	-1.42711	-2.11367	-1.28149	same direction down
CRHR1-IT1	5.22103	17.3968	9.62959	11.6611	20.3752	-3.90252	-1.17121	-2.1159	-1.74728	same direction down
SNRK-AS1	19.7352	34.1491	26.7105	33.9265	56.5399	-2.86493	-1.65568	-2.11677	-1.66654	same direction down
TRMT2B	15.4125	30.2607	17.6402	27.1317	37.394	-2.42621	-1.23573	-2.11982	-1.37824	same direction down
MORC2	30.9368	64.8275	35.1978	37.3671	74.667	-2.41354	-1.15178	-2.12135	-1.9982	same direction down
FAN1	45.9485	82.2389	50.6261	64.8458	107.863	-2.34748	-1.31159	-2.13059	-1.66338	same direction down
PPT1	72.5418	115.459	63.8264	78.8453	136.363	-1.87979	-1.18105	-2.13647	-1.7295	same direction down
IFT88	14.9441	21.1248	12.1968	13.1111	26.1135	-1.74741	-1.23615	-2.14101	-1.99171	same direction down
LEAP2	9.99198	15.8913	8.19348	9.7155	17.5428	-1.75568	-1.10392	-2.14106	-1.80565	same direction down
RPS16	960.199	1219.85	802.778	1035.67	1721.38	-1.79274	-1.41114	-2.14428	-1.66209	same direction down
ALDOC	12.888	15.5168	12.6824	17.672	27.1996	-2.11046	-1.75292	-2.14466	-1.53913	same direction down
LOC646719	40.5499	38.8491	40.7179	47.4286	87.3709	-2.15465	-2.24898	-2.14576	-1.84216	same direction down
IPO5P1	17.211	17.7747	18.2036	24.6675	39.1173	-2.2728	-2.20073	-2.14888	-1.58578	same direction down
TRPV1	7.56614	9.85741	5.96145	11.233	12.8398	-1.69701	-1.30256	-2.15381	-1.14304	same direction down
ZNF345	18.3487	16.2072	16.2189	28.0812	35.0124	-1.90817	-2.16029	-2.15874	-1.24683	same direction down
RBM43	18.8481	12.2554	13.7848	17.1748	29.7817	-1.58009	-2.43009	-2.16046	-1.73403	same direction down
LHX4-AS1	28.4996	31.3873	21.4728	30.1998	46.4531	-1.62995	-1.48	-2.16334	-1.53819	same direction down
FAM105A	88.2534	135.637	75.6085	84.5243	163.787	-1.85588	-1.20754	-2.16626	-1.93776	same direction down
LMBR1	87.3872	86.2314	74.5211	97.4001	161.529	-1.84843	-1.87321	-2.16756	-1.65841	same direction down
LOC202181	39.7615	52.0179	30.7658	42.7809	66.7555	-1.6789	-1.28332	-2.16979	-1.5604	same direction down
ENOSF1	69.7082	106.644	75.09	100.74	163.052	-2.33906	-1.52894	-2.17142	-1.61854	same direction down
PRR3	4.91196	13.3407	12.6657	21.6703	27.5073	-5.60007	-2.0619	-2.1718	-1.26936	same direction down
ZNF14	27.2742	47.1328	28.5758	44.9406	62.1214	-2.27766	-1.31801	-2.17392	-1.3823	same direction down
NBPF15	65.9518	160.706	66.0967	105.526	143.701	-2.17888	1.11833	-2.17411	-1.36176	same direction down
IPCEF1	373.828	499.785	352.342	520.83	766.59	-2.05065	-1.53384	-2.1757	-1.47186	same direction down
DTWD2	22.88	11.2228	9.36772	10.6491	20.4617	1.11819	-1.82322	-2.18428	-1.92144	same direction down
SLC36A4	28.4009	30.5383	21.3763	30.6816	46.6925	-1.64405	-1.52898	-2.18431	-1.52184	same direction down
MRRF	26.1947	30.0073	21.6144	27.0319	47.2288	-1.80299	-1.57391	-2.18506	-1.74715	same direction down
NIFK-AS1	29.0798	33.7189	29.3591	33.4365	64.3646	-2.21338	-1.90886	-2.19233	-1.92498	same direction down
ERCC6L2	155.129	214.311	166.073	197.936	365.369	-2.35525	-1.70485	-2.20005	-1.84589	same direction down
FARSB	38.3951	29.3522	24.8087	32.8647	54.6601	-1.42362	-1.86221	-2.20326	-1.66319	same direction down
CUL9	29.3399	49.8006	35.3015	44.1679	77.9352	-2.65629	-1.56494	-2.2077	-1.76452	same direction down
WDFY2	23.4291	36.5296	23.2208	46.5302	51.3216	-2.19051	-1.40493	-2.21016	-1.10297	same direction down
ANP32B	190.07	391.683	199.599	241.178	442.396	-2.32754	-1.12948	-2.21643	-1.83432	same direction down
SMAP2	352.674	519.713	339.859	407.243	757.117	-2.14679	-1.4568	-2.22774	-1.85913	same direction down
HAUS5	38.5811	39.4553	28.6833	42.7919	64.0552	-1.66027	-1.62349	-2.23319	-1.4969	same direction down
RPL21	138.053	178.281	118.935	174.287	265.658	-1.92431	-1.49011	-2.23364	-1.52425	same direction down
TMEM38B	17.9589	15.0618	13.4111	15.672	29.9632	-1.66843	-1.98935	-2.23421	-1.91189	same direction down
RPS25	786.621	1201.72	718.378	980.36	1605.09	-2.04049	-1.33566	-2.23433	-1.63725	same direction down
ZNF382	14.2251	25.4406	15.9414	28.196	35.6225	-2.50419	-1.40022	-2.23459	-1.26339	same direction down
KIAA0355	95.7322	163.596	82.1105	107.485	183.638	-1.91824	-1.12251	-2.23647	-1.7085	same direction down
SYNJ2BP	50.5645	88.6327	65.9998	87.3547	147.824	-2.92348	-1.66783	-2.23977	-1.69223	same direction down
TMEM261	45.6412	71.9279	45.7035	64.0001	102.464	-2.24498	-1.42453	-2.24192	-1.60099	same direction down
RBM5-AS1	44.7315	50.5216	38.3189	44.4731	86.198	-1.92701	-1.70616	-2.24949	-1.9382	same direction down
TMEM106B	128.598	151.311	104.007	182.746	234.049	-1.82	-1.5468	-2.25031	-1.28073	same direction down
RPS6	3300.72	5308.75	3247.76	4412.9	7315.17	-2.21623	-1.37795	-2.25238	-1.65768	same direction down
MORC2-AS1	20.3245	31.7168	20.5961	24.3328	46.4583	-2.28583	-1.46479	-2.25568	-1.90929	same direction down
NAT9	14.6643	20.7042	15.5876	23.2054	35.1764	-2.39878	-1.69899	-2.25669	-1.51587	same direction down
ZHX3	61.3248	94.1725	63.3874	98.8047	143.158	-2.33442	-1.52017	-2.25846	-1.4489	same direction down
WDR5B	28.3202	35.7854	28.6196	34.4021	64.7628	-2.2868	-1.80976	-2.26288	-1.88252	same direction down
TSEN2	18.9559	28.3221	19.0189	21.9199	43.0458	-2.27084	-1.51987	-2.26332	-1.96378	same direction down
MBOAT4	1.38565	10.1699	6.08682	8.0862	13.8139	-9.96926	-1.35831	-2.26948	-1.70833	same direction down
PBX3	30.7866	44.3908	34.8409	40.2539	79.0972	-2.56921	-1.78184	-2.27024	-1.96495	same direction down
ZFP62	70.6957	85.4255	62.4928	71.07	141.927	-2.00758	-1.66142	-2.2711	-1.99701	same direction down
STX16	247.961	334.904	241.398	299.105	551.832	-2.22548	-1.64773	-2.28598	-1.84495	same direction down
SRSF6	601.769	750.901	494.442	625.143	1130.32	-1.87834	-1.50529	-2.28606	-1.8081	same direction down
ACVR1B	19.1459	40.6841	26.1455	34.8143	59.8164	-3.12425	-1.47027	-2.28783	-1.71816	same direction down
WNT4	11	14.2177	7.3983	10.9811	16.9453	-1.54049	-1.19184	-2.29043	-1.54312	same direction down
RPS9	506.052	644.394	434.493	697.871	995.234	-1.96666	-1.54445	-2.29057	-1.4261	same direction down
PABPC1	1304.58	2136.14	1209.19	1879.88	2771.06	-2.12409	-1.29723	-2.29167	-1.47406	same direction down
TET3	89.1675	128.437	93.1877	124.071	213.596	-2.39545	-1.66304	-2.29211	-1.72156	same direction down
SGTB	45.6723	105.5	49.0054	75.76	112.518	-2.46359	-1.06652	-2.29603	-1.48519	same direction down
LOC728554	31.4471	61.6994	34.9747	40.2349	80.3436	-2.55488	-1.30218	-2.29719	-1.99686	same direction down
AIG1	8.19561	23.6405	9.88362	17.3118	22.7054	-2.77043	1.04119	-2.29727	-1.31155	same direction down
SVIL	39.1704	54.5903	31.6533	54.0028	72.773	-1.85786	-1.33308	-2.29907	-1.34758	same direction down
DCXR	11.1903	18.3993	11.3237	13.9387	26.0434	-2.32732	-1.41546	-2.2999	-1.86843	same direction down
PAG1	475.96	872.043	366.094	776.176	842.268	-1.76962	1.03535	-2.30069	-1.08515	same direction down
MBLAC2	24.5061	17.4835	12.4386	16.7448	28.6289	-1.16824	-1.63748	-2.30163	-1.70972	same direction down
NMT2	60.0056	89.2855	52.4178	98.8958	120.829	-2.01363	-1.35329	-2.30512	-1.22178	same direction down
C1orf198	6.05378	7.06452	9.21517	10.7441	21.2664	-3.51292	-3.01031	-2.30776	-1.97935	same direction down
RFT1	55.6621	58.579	43.5773	60.0773	100.627	-1.80781	-1.71779	-2.30915	-1.67495	same direction down
ZBTB10	46.8889	47.2006	35.1521	60.5003	81.2582	-1.733	-1.72155	-2.31162	-1.3431	same direction down
RPS10	92.0511	174.542	94.6939	150.66	218.955	-2.37862	-1.25445	-2.31224	-1.45331	same direction down
FAM13A-AS1	42.1358	51.3948	39.9284	48.498	92.6567	-2.199	-1.80284	-2.32057	-1.91053	same direction down
ZNF485	10.1531	13.4701	9.36282	12.2737	21.7344	-2.14067	-1.61353	-2.32135	-1.77082	same direction down
CEP68	134.58	178.132	89.7325	116.792	208.766	-1.55124	-1.17197	-2.32654	-1.7875	same direction down
ZNF587B	59.6643	58.1574	36.3514	49.2023	84.722	-1.41998	-1.45677	-2.33064	-1.72191	same direction down
TPCN2	12.2585	28.263	12.3935	17.989	28.9281	-2.35984	-1.02353	-2.33415	-1.6081	same direction down
TMEM198B	24.1386	28.7887	18.8106	28.6093	44.0333	-1.82419	-1.52953	-2.34088	-1.53912	same direction down
ZNF551	21.0635	18.8906	13.0834	20.7667	30.6476	-1.45501	-1.62237	-2.34248	-1.47581	same direction down
ADSL	54.6051	128.65	58.4841	85.8813	137.012	-2.50913	-1.065	-2.34272	-1.59536	same direction down
POLD2	14.6643	19.9144	12.9035	17.6371	30.3036	-2.06649	-1.52169	-2.34848	-1.71817	same direction down
C12orf76	28.9588	39.3293	21.7713	32.7366	51.2859	-1.77099	-1.30401	-2.35566	-1.56662	same direction down
H2AFJ	16.8706	19.8412	11.1926	14.8793	26.4288	-1.56657	-1.33201	-2.36127	-1.77621	same direction down
LOC220729	23.4287	26.742	15.8003	20.1582	37.3253	-1.59314	-1.39576	-2.36231	-1.85162	same direction down
NIPAL3	80.7304	119.188	67.6587	83.4773	160.261	-1.98514	-1.34461	-2.36867	-1.91981	same direction down
RPS18	39.9295	75.4858	39.6106	53.7625	93.8688	-2.35086	-1.24353	-2.36979	-1.74599	same direction down
RPS5	479.432	681.016	431.125	696.828	1021.91	-2.1315	-1.50056	-2.37032	-1.46651	same direction down
MGC12916	15.213	17.4351	12.1587	14.6097	28.8756	-1.89808	-1.65618	-2.37489	-1.97646	same direction down
DPH5	45.5002	69.7596	33.3578	49.4647	79.252	-1.74179	-1.13607	-2.37581	-1.60219	same direction down
WDR27	3.49825	4.89866	5.65412	7.49608	13.4375	-3.84121	-2.7431	-2.37658	-1.7926	same direction down
FIGNL1	76.7143	69.5919	43.1419	55.2671	102.701	-1.33875	-1.47577	-2.38055	-1.85827	same direction down
FKSG29	5.74968	16.685	9.22045	14.3629	21.956	-3.81864	-1.31591	-2.38123	-1.52866	same direction down
PELI1	25.7044	53.3198	29.0766	37.94	69.266	-2.69471	-1.29907	-2.38219	-1.82567	same direction down
THBS3	11.6696	16.5348	10.0707	16.0967	24.0126	-2.0577	-1.45224	-2.38439	-1.49177	same direction down
TXNRD2	10.8319	12.2355	9.58405	13.6408	22.8565	-2.11011	-1.86805	-2.38485	-1.6756	same direction down
HIP1R	13.6655	20.8777	11.7933	14.3128	28.1266	-2.05822	-1.34721	-2.38497	-1.96513	same direction down
TNRC6C-AS1	52.4259	57.4408	36.5539	45.3379	87.1857	-1.66303	-1.51784	-2.38513	-1.92302	same direction down
AHCY	15.643	13.3771	13.945	17.923	33.419	-2.13635	-2.49823	-2.39649	-1.86459	same direction down
ZNF696	10.6616	23.1424	11.9102	17.9467	28.5678	-2.67949	-1.23444	-2.39859	-1.59181	same direction down
ZNF10	20.8527	22.5997	17.0976	24.2566	41.0402	-1.9681	-1.81596	-2.40036	-1.69192	same direction down
MID2	38.9936	52.2194	29.5859	58.7609	71.2359	-1.82686	-1.36417	-2.40776	-1.2123	same direction down
ENGASE	19.5561	22.2717	16.459	22.4943	39.6843	-2.02925	-1.78182	-2.4111	-1.76419	same direction down
HABP4	25.2159	72.6527	33.3869	57.5994	80.6385	-3.19792	-1.10992	-2.41528	-1.39999	same direction down
LYRM5	4.91196	12.1255	9.99666	13.0865	24.2123	-4.92925	-1.99681	-2.42204	-1.85017	same direction down
TACC3	52.4609	92.5431	48.4305	66.08	117.445	-2.23872	-1.26909	-2.42503	-1.77732	same direction down
ALKBH7	8.60552	12.5941	10.1254	12.8344	24.5796	-2.85626	-1.95168	-2.42752	-1.91514	same direction down
RPL7	334.881	561.865	324.039	446.691	788.257	-2.35384	-1.40293	-2.4326	-1.76466	same direction down
TRAP1	44.2413	48.4556	31.3862	47.8532	76.6091	-1.73162	-1.58102	-2.44085	-1.60092	same direction down
WDR19	18.6578	39.3894	21.5598	34.596	52.6827	-2.82363	-1.33748	-2.44356	-1.5228	same direction down
PABPC3	272.813	532.369	292.299	473.114	714.778	-2.62003	-1.34264	-2.44536	-1.51079	same direction down
FKBP5	695.529	816.963	582.253	780.253	1423.98	-2.04733	-1.74302	-2.44563	-1.82502	same direction down
NAP1L1	265.354	430.614	249.968	330.085	612.026	-2.30646	-1.42129	-2.44842	-1.85415	same direction down
DOCK9	209.024	452.613	188.747	329	462.864	-2.21441	-1.02265	-2.4523	-1.40688	same direction down
RNF144A	123.552	116.203	91.2487	121.663	225.888	-1.82828	-1.94391	-2.47552	-1.85666	same direction down
LRRC8B	46.7566	87.0052	33.9474	49.8084	84.0524	-1.79766	1.03513	-2.47596	-1.68752	same direction down
CD7	24.8265	16.1389	16.4527	33.0277	40.8535	-1.64556	-2.53137	-2.48309	-1.23695	same direction down
SGSM3	11.5801	19.3228	11.4512	17.4945	28.46	-2.45767	-1.47287	-2.48533	-1.6268	same direction down
SEC31B	56.3814	76.0552	46.4626	66.5862	115.776	-2.05345	-1.52227	-2.49182	-1.73874	same direction down
PNPO	16.9893	17.5203	12.1185	16.5543	30.2137	-1.7784	-1.72449	-2.49319	-1.82513	same direction down
LSM5	24.029	16.2373	12.9176	22.1514	32.2195	-1.34086	-1.98429	-2.49423	-1.45451	same direction down
HSPD1	183.53	274.744	153.543	209.046	383.19	-2.08788	-1.39471	-2.49565	-1.83304	same direction down
SLC48A1	10.4936	27.4054	14.9557	21.6907	37.3636	-3.56062	-1.36337	-2.49829	-1.72256	same direction down
PAPPA	7.73638	12.3358	6.42645	8.47815	16.0663	-2.07672	-1.30242	-2.50003	-1.89503	same direction down
KDM6B	50.1228	78.3121	41.8489	67.298	104.683	-2.08853	-1.33674	-2.50145	-1.55551	same direction down
TSPYL2	49.6146	101.4	50.1797	90.7482	125.587	-2.53125	-1.23853	-2.50275	-1.38391	same direction down
CLUAP1	69.139	80.8128	45.277	80.0367	113.841	-1.64655	-1.4087	-2.51432	-1.42236	same direction down
SERTAD2	135.575	161.809	117.54	156.587	295.565	-2.18008	-1.82663	-2.51459	-1.88754	same direction down
MRPS25	43.7261	59.7312	44.2986	56.2187	111.489	-2.54972	-1.86652	-2.51677	-1.98314	same direction down
ZNF681	22.0916	23.7931	17.2423	26.9818	43.4623	-1.96737	-1.82667	-2.52067	-1.6108	same direction down
KLHL5	38.7426	52.4282	26.1102	52.2917	66.0537	-1.70494	-1.25989	-2.52981	-1.26318	same direction down
ZFHX3	8.98401	8.55884	6.56517	11.7382	16.6246	-1.85046	-1.94239	-2.53224	-1.41628	same direction down
RPS13	441.289	666.611	406.488	578.781	1031.64	-2.33778	-1.54758	-2.53792	-1.78243	same direction down
CKMT2-AS1	11.7428	14.2085	9.97385	14.9544	25.3161	-2.15588	-1.78176	-2.53825	-1.69289	same direction down
RAPH1	15.9119	15.6495	10.5008	13.4102	26.6718	-1.67621	-1.70432	-2.53997	-1.98891	same direction down
SAYSD1	23.0681	31.4071	20.5375	27.7639	52.3948	-2.2713	-1.66824	-2.55117	-1.88716	same direction down
C10orf2	9.65367	25.9648	11.8512	25.1839	30.4098	-3.15008	-1.17119	-2.56596	-1.20751	same direction down
TMEM63A	107.243	258.675	105.106	247.781	269.834	-2.5161	-1.04314	-2.56726	-1.089	same direction down
PIM2	111.178	196.738	113.145	233.521	290.514	-2.61304	-1.47665	-2.56762	-1.24406	same direction down
LOC100288069	8.43528	15.7096	8.98025	12.4299	23.0725	-2.73524	-1.46868	-2.56925	-1.8562	same direction down
ERC1	94.5636	206.271	116.901	151.64	300.907	-3.18206	-1.4588	-2.57403	-1.98435	same direction down
GRAMD1A	24.8868	22.9263	17.6873	38.6302	45.8339	-1.8417	-1.99918	-2.59135	-1.18648	same direction down
ZNF512	76.4074	120.088	71.3592	102.298	185.118	-2.42277	-1.54151	-2.59417	-1.80958	same direction down
TMEM42	12.599	23.876	13.4764	21.8255	35.003	-2.77824	-1.46604	-2.59737	-1.60377	same direction down
NME9	13.2172	12.613	9.23488	15.3687	24.0556	-1.82002	-1.90721	-2.60486	-1.56523	same direction down
SPICE1	49.4532	71.0224	40.9416	53.6568	106.742	-2.15844	-1.50293	-2.60717	-1.98934	same direction down
MATN1-AS1	5.27036	6.53592	4.65164	6.46256	12.1989	-2.31463	-1.86644	-2.6225	-1.88763	same direction down
LINC00954	6.4235	9.54196	8.82639	11.9807	23.1734	-3.60759	-2.42857	-2.62546	-1.93422	same direction down
RASA4	36.0771	62.9039	38.044	56.6734	100.851	-2.79544	-1.60326	-2.65091	-1.77952	same direction down
THTPA	17.3298	10.8143	6.03693	8.96772	16.0575	1.07923	-1.48483	-2.65988	-1.79059	same direction down
SNHG10	8.54487	10.2722	7.30316	10.2857	19.5128	-2.28356	-1.89958	-2.67183	-1.89708	same direction down
NPM1	181.316	258.958	172.78	236.39	461.88	-2.54737	-1.78361	-2.67323	-1.95389	same direction down
RIMKLB	29.4294	46.8905	22.1197	32.9494	59.2674	-2.01389	-1.26395	-2.6794	-1.79874	same direction down
RARB	7.95595	8.4285	6.65156	9.21787	17.9029	-2.25026	-2.12409	-2.69154	-1.9422	same direction down
SULT1A1	5.98934	10.7145	6.38393	10.1516	17.2134	-2.874	-1.60654	-2.69636	-1.69562	same direction down
IQCH-AS1	20.544	20.0462	12.9319	20.6741	34.96	-1.70171	-1.74397	-2.70339	-1.69101	same direction down
PEX6	5.70036	16.7456	8.61706	12.7888	23.4019	-4.10534	-1.3975	-2.71576	-1.82988	same direction down
SUPT3H	24.7165	63.7925	31.5785	65.5386	85.9095	-3.47579	-1.3467	-2.7205	-1.31082	same direction down
CBX5	514.712	559.09	343.22	525.999	933.922	-1.81445	-1.67043	-2.72106	-1.77552	same direction down
RPS8	785.83	1242.87	655.745	928.031	1790.45	-2.27841	-1.44057	-2.7304	-1.92929	same direction down
MPP7	92.0599	148.961	83.8324	123.256	228.925	-2.48669	-1.53681	-2.73074	-1.85731	same direction down
LOC729683	15.822	19.3063	15.0819	22.7323	41.2044	-2.60424	-2.13424	-2.73205	-1.81259	same direction down
AMY2B	78.2439	130.033	66.495	93.179	182.434	-2.33161	-1.40299	-2.74358	-1.95789	same direction down
C12orf66	11.2255	22.7892	15.4325	22.4936	42.4391	-3.7806	-1.86225	-2.74999	-1.88672	same direction down
CFAP44	42.7945	70.6502	38.3354	57.5845	106.08	-2.47882	-1.50148	-2.76716	-1.84216	same direction down
LIG1	19.5247	24.6401	12.0299	24.8012	33.4364	-1.71252	-1.35699	-2.77945	-1.34818	same direction down
MIR17HG	24.0377	25.6251	15.0763	28.5671	41.9714	-1.74606	-1.6379	-2.78394	-1.46922	same direction down
AMIGO1	33.9694	31.3422	16.0991	24.4355	44.8558	-1.32047	-1.43116	-2.78623	-1.83568	same direction down
STMN3	44.9022	74.9849	31.7667	63.7322	88.7664	-1.97689	-1.18379	-2.79432	-1.3928	same direction down
ZBED2	23.6684	39.7144	22.9245	43.5402	64.1619	-2.71087	-1.61558	-2.79884	-1.47363	same direction down
SIRPG	56.9743	77.5291	50.1693	76.6131	141.022	-2.47518	-1.81895	-2.81092	-1.8407	same direction down
THEM4	45.4417	127.01	60.4302	107.442	170.243	-3.7464	-1.34039	-2.81719	-1.58451	same direction down
METTL21A	13.3071	19.4158	8.27292	21.9775	23.3679	-1.75605	-1.20355	-2.82462	-1.06326	same direction down
DKFZP434I0714	17.2691	25.457	13.2905	19.3546	37.641	-2.17967	-1.47861	-2.83216	-1.94481	same direction down
SLC7A6OS	48.3732	69.1637	33.3903	60.8613	94.6141	-1.95592	-1.36797	-2.83358	-1.55459	same direction down
ZRANB3	5.63094	9.72462	9.44463	15.3062	26.78	-4.75586	-2.75383	-2.83547	-1.74962	same direction down
HIC2	14.2858	14.8888	11.7529	22.5122	33.3322	-2.33324	-2.23873	-2.83609	-1.48063	same direction down
PABPC4	118.035	206.167	104.634	173.878	296.898	-2.51534	-1.44008	-2.83749	-1.70751	same direction down
SCML4	216.371	318.465	118.83	245.419	337.222	-1.55853	-1.0589	-2.83784	-1.37407	same direction down
TMEM204	16.4113	32.163	17.9318	28.6928	51.0822	-3.11262	-1.58823	-2.84869	-1.78031	same direction down
DNHD1	68.7565	93.3579	51.417	75.0097	147.279	-2.14203	-1.57757	-2.8644	-1.96346	same direction down
APH1B	21.7219	39.5439	20.2092	30.5228	58.0035	-2.67028	-1.46681	-2.87015	-1.90033	same direction down
EEF1G	397.58	750.73	404.321	665.912	1164.1	-2.92796	-1.55062	-2.87914	-1.74813	same direction down
PFN1P2	17.6677	37.5511	14.0747	23.7187	40.6423	-2.30037	-1.08232	-2.88761	-1.71351	same direction down
IL11RA	42.4942	119.921	33.3053	52.146	97.2015	-2.2874	1.23374	-2.9185	-1.86403	same direction down
SNHG8	23.0411	52.8518	32.6086	54.8763	95.249	-4.13388	-1.80219	-2.92098	-1.7357	same direction down
BEX2	35.3362	82.7048	28.408	42.783	83.0583	-2.35052	-1.00427	-2.92377	-1.94139	same direction down
PPARD	42.1157	79.4009	32.7579	49.2072	95.8174	-2.2751	-1.20675	-2.92502	-1.94722	same direction down
CRTC1	11.4793	14.1586	7.56585	11.3623	22.1724	-1.93152	-1.566	-2.93059	-1.95141	same direction down
RAB3IP	50.8597	84.7361	41.1697	69.1258	121.362	-2.38621	-1.43224	-2.94785	-1.75567	same direction down
ACACB	12.9172	37.3936	13.652	26.0941	40.4512	-3.13157	-1.08177	-2.96303	-1.5502	same direction down
ZBED5-AS1	9.67376	16.4238	5.62112	12.0072	16.7289	-1.72931	-1.01858	-2.97608	-1.39324	same direction down
PDE7A	314.172	440.611	340.938	561.407	1015.32	-3.23171	-2.30434	-2.97801	-1.80852	same direction down
TCEAL3	5.75385	6.4666	5.60951	9.88608	16.7113	-2.90436	-2.58424	-2.97909	-1.69038	same direction down
FLT3LG	22.6692	34.9627	17.0372	41.5134	50.9223	-2.24632	-1.45648	-2.98889	-1.22665	same direction down
INTS6-AS1	3.54757	7.55925	3.56179	7.05805	10.6487	-3.00169	-1.4087	-2.98971	-1.50873	same direction down
GRIP1	10.6817	19.4987	8.34415	15.8377	25.0871	-2.3486	-1.2866	-3.00655	-1.58401	same direction down
LOC54944	2.82361	3.67957	4.67033	7.52745	14.0608	-4.97972	-3.82131	-3.01067	-1.86794	same direction down
KAT2A	20.6043	26.7987	21.1943	34.1251	64.0913	-3.11058	-2.39158	-3.02399	-1.87813	same direction down
CEP170	78.9136	149.164	72.3024	112.723	219.122	-2.77674	-1.469	-3.03064	-1.9439	same direction down
SFXN2	5.26538	12.9492	6.07487	10.7545	18.5476	-3.52256	-1.43233	-3.05317	-1.72463	same direction down
RASGEF1B	2.32004	8.26279	5.39699	11.2778	16.5472	-7.13232	-2.00262	-3.06601	-1.46724	same direction down
SYNGAP1	39.421	42.4618	32.2395	66.1363	99.2926	-2.51877	-2.3384	-3.07984	-1.50133	same direction down
LOC153684	11.9695	12.8426	6.48128	12.5783	20.0459	-1.67474	-1.56089	-3.09289	-1.59369	same direction down
STRBP	58.3984	104.451	42.5729	88.7537	132.135	-2.26265	-1.26504	-3.10374	-1.48878	same direction down
LOC100506551	13.7166	14.1853	10.145	17.218	31.5569	-2.30064	-2.22462	-3.11058	-1.83279	same direction down
PITPNA-AS1	3.47399	9.07004	5.1455	9.82572	16.036	-4.61602	-1.76802	-3.11652	-1.63205	same direction down
ZMAT1	48.8555	79.1853	51.4975	83.321	160.585	-3.28693	-2.02796	-3.1183	-1.9273	same direction down
ZNF814	31.3262	51.2823	27.1735	48.4431	84.7522	-2.70547	-1.65266	-3.11893	-1.74952	same direction down
LOC102723927	7.96012	12.3445	7.45632	13.7035	23.4326	-2.94375	-1.89822	-3.14265	-1.70997	same direction down
FGF9	2.77927	15.2968	6.16113	13.7757	19.3704	-6.9696	-1.2663	-3.14396	-1.40613	same direction down
IL24	5.68027	8.10724	5.03143	8.35087	15.8234	-2.78568	-1.95176	-3.14491	-1.89482	same direction down
SH3PXD2A	37.8731	49.9184	21.4791	42.7377	67.6416	-1.78601	-1.35505	-3.14919	-1.58272	same direction down
CTPS2	27.541	17.814	13.2804	21.897	41.8667	-1.52016	-2.35022	-3.15251	-1.91198	same direction down
TP73-AS1	19.3859	34.8464	21.442	34.2505	67.9749	-3.50641	-1.9507	-3.17018	-1.98464	same direction down
ACVR2B	32.8226	85.9002	30.0614	52.1039	95.9019	-2.92182	-1.11643	-3.1902	-1.84059	same direction down
THG1L	5.50504	11.0891	5.62529	11.6966	17.9805	-3.26619	-1.62146	-3.19637	-1.53724	same direction down
ZNF815P	4.06708	32.7115	7.98554	14.4814	25.5411	-6.27997	1.28074	-3.19842	-1.76372	same direction down
ISY1-RAB43	16.2031	28.401	12.6859	27.3551	41.0152	-2.53132	-1.44414	-3.23314	-1.49936	same direction down
CDK20	3.54757	8.61551	3.94784	7.00985	12.8184	-3.61327	-1.48782	-3.24693	-1.82862	same direction down
LINC01215	14.2967	25.005	10.5857	18.7907	34.3714	-2.40414	-1.37458	-3.24697	-1.82917	same direction down
TMEM30B	8.02537	14.7498	5.67902	17.8418	18.4651	-2.30084	-1.25189	-3.25146	-1.03494	same direction down
RPS6KA2	5.96925	8.01036	3.1558	6.20619	10.285	-1.72299	-1.28396	-3.25907	-1.65721	same direction down
LIMK2	47.0949	90.363	45.8116	76.2417	149.564	-3.1758	-1.65515	-3.26477	-1.96171	same direction down
NRIP2	13.0469	14.209	6.65758	11.7269	21.7563	-1.66754	-1.53116	-3.26789	-1.85524	same direction down
LOC101929241	3.78724	12.7171	4.97027	13.1553	16.4608	-4.3464	-1.29438	-3.31186	-1.25127	same direction down
TCEAL1	13.8466	18.9231	8.96957	19.4156	29.7973	-2.15195	-1.57465	-3.32204	-1.5347	same direction down
NFKB1	129.982	313.462	124.911	224.63	417.695	-3.21347	-1.33252	-3.34394	-1.85947	same direction down
RAPGEF6	451.181	741.717	376.045	636.507	1267.06	-2.80833	-1.70828	-3.36944	-1.99065	same direction down
TMEM123	281.358	569.367	249.144	457.207	844.965	-3.00317	-1.48404	-3.39147	-1.8481	same direction down
LOC155060	5.20094	10.4384	4.30292	8.22844	14.6764	-2.82188	-1.40601	-3.41081	-1.78362	same direction down
ZNF606	6.22402	9.62482	4.71947	9.39731	16.252	-2.61117	-1.68855	-3.44361	-1.72943	same direction down
LSR	4.37615	16.5862	3.60501	11.6983	12.5283	-2.86287	1.32389	-3.47526	-1.07095	same direction down
TMEM8B	3.01893	2.41878	2.89871	5.55854	10.1155	-3.3507	-4.18207	-3.48965	-1.81981	same direction down
TARBP1	112.312	208.49	93.9473	175.571	327.936	-2.91987	-1.57291	-3.49064	-1.86783	same direction down
FAM213A	5.3348	6.77526	5.35794	9.58831	18.7724	-3.51886	-2.77073	-3.50366	-1.95784	same direction down
EML5	6.87857	23.9511	10.2091	26.8173	36.2724	-5.27324	-1.51443	-3.55294	-1.35258	same direction down
GNAQ	45.7691	139.159	36.1984	73.137	129.798	-2.83592	1.07213	-3.58573	-1.77472	same direction down
THNSL1	17.549	37.2627	16.8277	30.9958	61.1071	-3.48209	-1.6399	-3.63134	-1.97147	same direction down
FILIP1L	9.53275	19.6058	7.12927	13.1739	25.9443	-2.7216	-1.3233	-3.63912	-1.96937	same direction down
ASB13	1.14599	8.60198	3.62735	6.99533	13.416	-11.7069	-1.55964	-3.69855	-1.91784	same direction down
CHD7	63.2976	177.082	53.7484	173.183	199.595	-3.15328	-1.12713	-3.71351	-1.15251	same direction down
ZDBF2	37.7229	72.5826	27.0601	65.2387	101.775	-2.69797	-1.4022	-3.76107	-1.56004	same direction down
NR3C2	65.9861	128.581	58.154	166.685	223.451	-3.38633	-1.73782	-3.8424	-1.34055	same direction down
MIR600HG	8.19561	12.1158	5.30504	16.4448	20.4529	-2.49559	-1.68811	-3.85536	-1.24373	same direction down
COL6A1	1.9143	5.60947	2.9333	8.0605	11.4716	-5.99258	-2.04504	-3.91081	-1.42319	same direction down
LOC100506469	1.69473	9.23624	5.62321	12.0101	22.0122	-12.9886	-2.38324	-3.91452	-1.83281	same direction down
MUC20	2.99467	7.69248	4.9798	10.2783	19.5341	-6.52296	-2.53938	-3.92268	-1.90053	same direction down
LAPTM4B	3.97757	7.84754	4.70688	16.3597	18.517	-4.65536	-2.3596	-3.93404	-1.13187	same direction down
TTC9	28.9881	97.794	38.4855	81.2093	152.018	-5.24416	-1.55447	-3.95001	-1.87193	same direction down
UBASH3B	66.1395	125.019	44.2661	91.2408	175.505	-2.65356	-1.40382	-3.96477	-1.92354	same direction down
HIPK2	128.961	238.832	97.7055	270.103	390.18	-3.02556	-1.6337	-3.99343	-1.44456	same direction down
SORBS3	7.99613	17.4263	6.11101	21.574	24.4839	-3.06197	-1.40499	-4.00652	-1.13488	same direction down
SLC7A6	176.618	396.679	136.459	308.599	550.536	-3.1171	-1.38786	-4.03443	-1.78398	same direction down
PPP1R3F	9.89333	25.4488	10.2745	21.4548	41.5679	-4.2016	-1.63339	-4.04574	-1.93746	same direction down
ATHL1	146.915	192.751	119.78	247.057	487.632	-3.31915	-2.52985	-4.07106	-1.97377	same direction down
BCAS4	8.77359	7.23365	2.92749	7.26844	11.9738	-1.36475	-1.65529	-4.09011	-1.64736	same direction down
GABBR1	19.1353	44.3666	12.0993	32.6202	49.779	-2.60143	-1.12199	-4.11422	-1.52602	same direction down
RNF144B	4.21723	5.80523	3.02096	8.05734	12.7842	-3.03142	-2.20218	-4.23183	-1.58665	same direction down
CAMK4	99.7846	287.488	91.3541	245.803	389.181	-3.90021	-1.35373	-4.26014	-1.5833	same direction down
HSBP1L1	2.08037	7.68862	3.09847	7.26278	13.5205	-6.49905	-1.7585	-4.3636	-1.86161	same direction down
NEK11	1.69473	7.03061	2.57411	6.71072	11.493	-6.78165	-1.63471	-4.46486	-1.71264	same direction down
MEGF6	5.91495	55.4416	16.9819	53.5107	76.9452	-13.0086	-1.38786	-4.53101	-1.43794	same direction down
TNFSF8	112.829	341.237	86.0476	297.405	396.304	-3.51244	-1.16137	-4.60564	-1.33254	same direction down
PLD6	4.30674	28.1564	5.91051	17.1574	27.3906	-6.35995	1.02796	-4.63423	-1.59643	same direction down
C1QTNF6	10.1823	11.9065	4.8438	14.6839	22.5485	-2.21448	-1.8938	-4.65513	-1.53559	same direction down
SYNJ2	42.2052	119.113	28.0101	109.53	133.314	-3.15871	-1.11922	-4.7595	-1.21714	same direction down
MTL5	11.5346	12.1895	3.97948	13.8197	19.1795	-1.66278	-1.57345	-4.81959	-1.38784	same direction down
DHX32	12.5095	27.4717	11.295	32.5092	54.7027	-4.37289	-1.99124	-4.84311	-1.68269	same direction down
TCF7	554.088	872.564	259.489	685.267	1275.51	-2.30199	-1.46179	-4.91544	-1.86133	same direction down
RHPN1	1.84071	4.59	2.802	7.15096	14.0175	-7.61526	-3.05392	-5.00268	-1.96023	same direction down
TRAF3IP2	21.9301	29.4501	9.9806	33.855	49.9911	-2.27957	-1.69749	-5.00883	-1.47663	same direction down
FAM171A1	5.09514	9.42857	4.80725	15.1127	24.7921	-4.86584	-2.62947	-5.15724	-1.64048	same direction down
MIR4458HG	1.9143	5.74514	2.60886	6.82447	13.6232	-7.11655	-2.37125	-5.22189	-1.99623	same direction down
FAM102A	112.527	352.586	87.8123	274.291	484.156	-4.30259	-1.37316	-5.51353	-1.76512	same direction down
INADL	68.3013	317.915	58.9845	300.979	325.52	-4.76594	-1.02392	-5.51874	-1.08154	same direction down
ATP6V0A1	2.06028	5.75872	2.99287	9.15264	17.4386	-8.46418	-3.02821	-5.82672	-1.90531	same direction down
GCSAM	12.169	76.8276	8.8064	28.7422	51.4383	-4.22698	1.49359	-5.84101	-1.78964	same direction down
NLGN2	4.06708	9.54826	3.38374	13.4111	20.1501	-4.95445	-2.11034	-5.95499	-1.50249	same direction down
ZIK1	3.51834	11.6909	3.32747	14.5361	20.6129	-5.8587	-1.76316	-6.19478	-1.41805	same direction down
BTBD11	18.8481	19.784	10.9827	54.9906	68.4127	-3.62968	-3.45797	-6.22912	-1.24408	same direction down
ARHGAP32	4.6723	18.205	5.93684	30.2659	37.2948	-7.98212	-2.0486	-6.28194	-1.23224	same direction down
MAST4	16.4113	76.6673	11.619	54.6766	73.7182	-4.49191	1.04	-6.3446	-1.34826	same direction down
RNF157-AS1	1.14599	3.76093	1.5341	6.21849	10.0166	-8.74056	-2.66333	-6.5293	-1.61077	same direction down
ZNF204P	5.22103	15.8559	5.09252	18.8615	34.648	-6.63623	-2.18517	-6.80371	-1.83697	same direction down
CKAP4	3.78724	16.3303	3.37323	13.6642	23.4667	-6.19626	-1.437	-6.95674	-1.71738	same direction down
PVT1	4.2423	10.2087	1.46274	7.41326	10.2722	-2.42138	-1.00622	-7.02261	-1.38566	same direction down
GCNT4	21.1753	63.983	9.09542	32.4422	64.0449	-3.02451	-1.00097	-7.04145	-1.97412	same direction down
RASGRF2	51.1713	172.338	47.6397	217.527	341.49	-6.67347	-1.98151	-7.16819	-1.56988	same direction down
RNF157	10.422	60.663	20.227	76.3036	151.451	-14.5319	-2.4966	-7.48758	-1.98485	same direction down
TEC	3.10843	8.88396	1.66306	8.20712	12.6669	-4.07503	-1.42582	-7.61663	-1.54341	same direction down
LGALS3BP	4.47698	13.2423	4.834	19.6666	37.1262	-8.29269	-2.8036	-7.68024	-1.88778	same direction down
ITM2C	1.14599	17.2877	2.65986	13.314	21.859	-19.0743	-1.26442	-8.2181	-1.6418	same direction down
ZFP28	3.73791	28.4757	5.55775	25.787	46.7732	-12.5132	-1.64256	-8.41585	-1.81383	same direction down
ZSCAN18	7.92672	26.5419	6.55768	30.6961	59.0033	-7.4436	-2.22303	-8.99759	-1.92218	same direction down
MFGE8	4.91196	14.5336	2.84139	13.6148	26.6232	-5.42009	-1.83184	-9.36981	-1.95546	same direction down
FAM184A	3.63708	10.3162	2.64547	14.1324	27.0318	-7.43228	-2.62032	-10.2182	-1.91275	same direction down
CDH23	11.9494	14.0254	4.46589	25.9128	46.0335	-3.85235	-3.28216	-10.3078	-1.77648	same direction down
ABCA1	3.16193	2.86602	1.34613	11.1971	14.1432	-4.47298	-4.93479	-10.5066	-1.26311	same direction down
MYC	52.1103	229.2	27.8006	300.001	408.728	-7.84352	-1.78328	-14.7021	-1.36242	same direction down
LTBP3	7.23697	20.6582	4.05389	36.0272	60.3985	-8.34583	-2.92371	-14.8989	-1.67647	same direction down
FSBP	4.26656	5.2528	1.59032	25.3431	26.555	-6.22398	-5.05539	-16.6979	-1.04782	same direction down
HK2	5.96925	21.072	2.58606	28.2853	55.2146	-9.24983	-2.62028	-21.3509	-1.95206	same direction down
VSIG1	7.69999	60.9014	2.10795	39.009	50.0486	-6.49983	1.21684	-23.7428	-1.283	same direction down
HAPLN3	6.71249	67.3146	2.18667	33.3836	54.1492	-8.06692	1.24313	-24.7633	-1.62203	same direction down
LOC102606465	14.7651	15.2275	12.1376	10.5993	24.3853	-1.65155	-1.6014	-2.00908	-2.30065	same direction down
TSPAN32	37.9629	23.1758	35.6718	30.2526	71.9025	-1.89402	-3.10248	-2.01567	-2.37674	same direction down
ZBTB46	18.0484	15.7886	16.625	13.6789	34.5315	-1.91327	-2.18711	-2.07709	-2.52444	same direction down
KIAA1524	7.13832	15.5526	11.7332	8.75993	24.385	-3.41607	-1.5679	-2.07829	-2.78369	same direction down
TGFBR2	685.6	591.924	687.387	667.363	1439.59	-2.09975	-2.43205	-2.09429	-2.15713	same direction down
PYGB	23.5475	32.2124	28.8742	21.0355	60.9289	-2.58749	-1.89147	-2.11015	-2.89649	same direction down
SDCCAG8	31.5567	47.8706	28.2453	28.3893	60.263	-1.90967	-1.25887	-2.13356	-2.12274	same direction down
MTA3	23.0389	22.262	25.6157	24.1203	54.9244	-2.38398	-2.46718	-2.14417	-2.2771	same direction down
DIP2B	93.1482	106.214	82.9774	85.1674	178.436	-1.91561	-1.67997	-2.15041	-2.09512	same direction down
ZC3H12B	19.4553	19.9207	16.8393	13.2738	36.5065	-1.87643	-1.83259	-2.16793	-2.75028	same direction down
MCMDC2	11.2305	14.3403	13.7667	6.47312	29.9362	-2.66563	-2.08756	-2.17454	-4.6247	same direction down
TMPO-AS1	8.95478	9.43585	7.348	5.15159	16.1007	-1.798	-1.70633	-2.19116	-3.12538	same direction down
TIGD6	3.71365	8.40573	6.78923	4.35863	14.9015	-4.01263	-1.77278	-2.19488	-3.41886	same direction down
RPARP-AS1	19.9054	35.2834	22.2504	18.7188	49.4363	-2.48356	-1.40112	-2.22181	-2.641	same direction down
ZNF540	11.4099	11.3318	12.0385	9.30365	26.7543	-2.34484	-2.36099	-2.22241	-2.87568	same direction down
LINC00861	637.026	536.54	573.637	615.705	1280.96	-2.01084	-2.38744	-2.23304	-2.08047	same direction down
DNASE1	4.6723	8.15668	5.32332	3.59675	12.017	-2.57196	-1.47327	-2.25742	-3.34106	same direction down
CIAPIN1	19.9569	22.5537	20.8111	21.009	47.0378	-2.35697	-2.08559	-2.26023	-2.23893	same direction down
HBS1L	153.065	173.947	138.893	151.982	314.316	-2.05348	-1.80697	-2.26301	-2.06811	same direction down
SPPL2B	11.2104	13.8926	9.92041	8.66297	22.7306	-2.02764	-1.63616	-2.2913	-2.62388	same direction down
OSER1-AS1	6.48875	11.7408	5.39491	4.2602	12.3806	-1.90802	-1.0545	-2.29488	-2.90611	same direction down
HSF2	38.2947	31.8936	30.9512	33.9788	71.2556	-1.86072	-2.23417	-2.30219	-2.09706	same direction down
TTC3P1	2.99467	5.82848	4.84033	4.63635	11.151	-3.72362	-1.91319	-2.30377	-2.40512	same direction down
BZW2	28.1346	36.2379	26.6977	28.5895	61.65	-2.19125	-1.70126	-2.30919	-2.15638	same direction down
RAB15	5.4406	14.0729	9.8931	10.8071	22.8564	-4.20108	-1.62415	-2.31034	-2.11494	same direction down
ILF3-AS1	20.5864	27.9882	24.4731	23.5955	56.8713	-2.76257	-2.03197	-2.32382	-2.41026	same direction down
PWARSN	14.9734	7.19051	10.3483	9.63	24.065	-1.60718	-3.34677	-2.3255	-2.49896	same direction down
ZNF879	12.3279	9.80748	8.70705	7.85261	20.2619	-1.64357	-2.06596	-2.32706	-2.58027	same direction down
EIF2S3	382.705	490.31	332.487	389.327	779.063	-2.03568	-1.58892	-2.34314	-2.00105	same direction down
NSUN5P2	18.9581	36.4957	22.8603	25.4178	53.7724	-2.83638	-1.47339	-2.35222	-2.11554	same direction down
IL17RA	131.29	188.613	120.851	129.234	284.732	-2.16872	-1.50961	-2.35607	-2.20323	same direction down
FAM175A	40.9842	48.036	42.9954	50.6092	101.65	-2.48023	-2.11612	-2.36421	-2.00853	same direction down
LOC100507424	13.7751	20.2158	14.1438	14.6049	33.4525	-2.42848	-1.65477	-2.36516	-2.29049	same direction down
SCCPDH	21.4241	27.055	20.2423	24.0475	48.1076	-2.24549	-1.77814	-2.37658	-2.00052	same direction down
NAP1L3	5.51002	9.32925	5.86067	6.39748	14.0264	-2.54561	-1.50348	-2.3933	-2.19248	same direction down
ABCG1	9.15426	20.9024	10.1113	11.8027	24.2119	-2.64488	-1.15833	-2.39455	-2.05138	same direction down
AQP11	6.24909	16.3536	11.8216	13.7163	28.3641	-4.53891	-1.73443	-2.39934	-2.06791	same direction down
CCDC152	31.7226	28.5101	22.7657	25.534	54.6235	-1.72191	-1.91593	-2.39938	-2.13925	same direction down
ADRBK2	15.8626	13.7104	14.4472	9.8575	34.6786	-2.18619	-2.52936	-2.40037	-3.51799	same direction down
BRD7P3	3.95331	9.9834	9.33211	6.17567	22.4584	-5.68089	-2.24957	-2.40657	-3.63659	same direction down
CHURC1-FNTB	13.9161	38.2798	16.9659	19.0277	40.8369	-2.93451	-1.0668	-2.407	-2.14618	same direction down
LOC100131564	55.7607	101.875	60.7936	64.2726	146.846	-2.63351	-1.44143	-2.41549	-2.28474	same direction down
AMN1	9.09995	15.9248	13.9767	12.1827	33.8563	-3.72049	-2.12601	-2.42234	-2.77905	same direction down
EPB41L5	17.5691	19.0243	14.9878	11.2554	36.3371	-2.06824	-1.91003	-2.42445	-3.2284	same direction down
SLC12A6	180.415	283.014	219.531	216.38	532.948	-2.95402	-1.88312	-2.42767	-2.46302	same direction down
CUBN	28.3809	88.3455	50.8698	61.4058	124.055	-4.37107	-1.4042	-2.43867	-2.02024	same direction down
GPR160	3.51834	7.88823	6.83188	8.09912	16.6859	-4.74255	-2.11529	-2.44236	-2.06021	same direction down
FOXP1	410.11	641.303	450.695	436.822	1102.6	-2.68855	-1.71931	-2.44644	-2.52414	same direction down
SRP14-AS1	6.24909	14.8229	11.1624	10.3386	27.3557	-4.37755	-1.8455	-2.45069	-2.64597	same direction down
BMS1P6	85.6511	92.7198	71.7593	81.9573	175.911	-2.0538	-1.89723	-2.4514	-2.14637	same direction down
GUSBP1	25.0168	32.9402	21.3331	24.9938	52.4902	-2.09819	-1.5935	-2.4605	-2.10012	same direction down
AMIGO2	29.6175	39.7275	25.731	29.0264	63.3199	-2.13792	-1.59385	-2.46084	-2.18146	same direction down
CLHC1	6.37418	10.5251	6.32534	5.03604	15.629	-2.45192	-1.48493	-2.47085	-3.10342	same direction down
ST13	189.035	273.529	183.83	206.03	454.423	-2.40391	-1.66133	-2.47197	-2.20562	same direction down
PET112	6.41934	9.42857	6.98486	7.48226	17.2782	-2.69159	-1.83254	-2.47366	-2.30922	same direction down
CHML	25.1286	41.4981	30.8167	27.7121	76.416	-3.04099	-1.84143	-2.47969	-2.75749	same direction down
EIF3E	332.444	368.587	283.903	322.457	705.515	-2.12221	-1.91411	-2.48506	-2.18794	same direction down
RPL11	1444.03	3107.8	1605.89	1969.2	3991.29	-2.76399	-1.28428	-2.4854	-2.02686	same direction down
AKAP7	10.1823	19.5181	16.4476	19.7706	40.8802	-4.01482	-2.09448	-2.48549	-2.06773	same direction down
ZNF502	7.19181	4.88219	6.00315	4.55189	14.923	-2.07499	-3.05661	-2.48585	-3.27841	same direction down
RASA4CP	7.8058	4.8885	4.20108	3.33426	10.4668	-1.34091	-2.14112	-2.49146	-3.13918	same direction down
BCORP1	88.8763	68.5975	68.4957	44.246	171.522	-1.92989	-2.50041	-2.50412	-3.87655	same direction down
MTRF1	59.196	70.0847	57.7349	46.0652	144.874	-2.44737	-2.06713	-2.5093	-3.14498	same direction down
MEGF11	3.95331	5.23057	4.6007	2.38831	11.5758	-2.92813	-2.21311	-2.5161	-4.84687	same direction down
CASP6	13.5777	33.9611	19.0304	18.3748	47.9166	-3.52905	-1.41092	-2.5179	-2.60774	same direction down
LOC101929057	19.0363	10.9098	8.87873	7.51244	22.3972	-1.17656	-2.05294	-2.52257	-2.98135	same direction down
RNF43	15.6321	14.7885	10.1284	11.167	25.6364	-1.63999	-1.73353	-2.53116	-2.29573	same direction down
KLHDC1	20.266	27.6999	22.5701	22.4315	57.2632	-2.82558	-2.06727	-2.53712	-2.5528	same direction down
HAUS4	20.3241	33.4145	18.1534	14.2341	46.4309	-2.28453	-1.38954	-2.5577	-3.26193	same direction down
MYOM1	7.25706	9.90485	10.9807	7.81795	28.2259	-3.88945	-2.84971	-2.57051	-3.6104	same direction down
EEF1B2	157.22	281.078	177.33	224.395	458.737	-2.9178	-1.63206	-2.58691	-2.04432	same direction down
MAGEF1	9.92257	12.8199	12.6183	8.43901	32.8206	-3.30767	-2.56014	-2.60102	-3.88915	same direction down
CACNB2	19.7151	26.1906	18.8913	20.4765	49.1428	-2.49265	-1.87635	-2.60135	-2.39997	same direction down
RFTN1	142.414	134.378	133.021	130.691	348.887	-2.44982	-2.59631	-2.62279	-2.66957	same direction down
TMEM41B	167.289	188.14	140.77	176.842	369.302	-2.20757	-1.96291	-2.62344	-2.08832	same direction down
LYRM4	13.596	17.8052	12.475	13.3831	32.7472	-2.40858	-1.83919	-2.62502	-2.44691	same direction down
TMEM25	3.47399	8.70422	4.67131	5.25831	12.316	-3.5452	-1.41494	-2.63652	-2.3422	same direction down
ZNF594	20.255	16.4127	13.8708	13.9265	36.7442	-1.81407	-2.23877	-2.64903	-2.63843	same direction down
GYPC	41.6273	48.6673	21.3708	27.3654	56.7118	-1.36237	-1.1653	-2.65371	-2.0724	same direction down
SYPL1	45.8517	40.9112	25.9724	31.4096	69.3584	-1.51267	-1.69534	-2.67047	-2.2082	same direction down
HSPB1	7.67113	11.9259	6.96283	6.92435	18.5946	-2.42397	-1.55918	-2.67055	-2.68539	same direction down
ZNF93	7.59755	12.4473	7.83238	9.64354	20.9207	-2.75361	-1.68075	-2.67105	-2.1694	same direction down
ZNF439	11.2506	19.9828	11.4753	10.6319	30.6999	-2.72875	-1.53632	-2.67531	-2.88753	same direction down
SALL2	7.0174	7.12461	5.31902	3.09779	14.2301	-2.02783	-1.99731	-2.67532	-4.59362	same direction down
ALDH5A1	28.9117	34.7228	21.5034	24.1136	57.674	-1.99483	-1.66098	-2.68209	-2.39176	same direction down
ALG10B	28.3721	26.8917	21.6744	23.8284	58.1944	-2.05112	-2.16403	-2.68494	-2.44223	same direction down
PTPDC1	12.9081	18.6919	10.452	14.0313	28.0708	-2.17467	-1.50176	-2.6857	-2.00059	same direction down
C22orf29	14.615	27.1839	17.0738	21.3792	45.9035	-3.14086	-1.68863	-2.68854	-2.14711	same direction down
HIVEP1	179.691	237.926	183.924	232.796	494.519	-2.75206	-2.07846	-2.68872	-2.12426	same direction down
LAMB2P1	6.20891	4.39039	3.99767	4.99218	10.7656	-1.73389	-2.45208	-2.69296	-2.15649	same direction down
TMEM263	57.819	66.7869	60.817	62.8949	163.837	-2.83362	-2.45314	-2.69394	-2.60494	same direction down
CARF	54.1569	73.4789	51.085	63.3804	139.075	-2.568	-1.89272	-2.72242	-2.19428	same direction down
PRMT2	403.554	387.396	355.961	355.464	971.321	-2.40691	-2.50731	-2.72873	-2.73255	same direction down
RPS3A	1523.31	2593.08	1511.65	1981.33	4138.81	-2.71699	-1.5961	-2.73794	-2.0889	same direction down
LRRC39	6.94799	10.3356	5.78229	7.54366	15.9621	-2.29737	-1.54437	-2.76051	-2.11596	same direction down
IPW	26.2151	39.0618	32.125	41.4625	88.6904	-3.38317	-2.27051	-2.76079	-2.13905	same direction down
CNST	157.265	237.462	129.002	173.45	357.345	-2.27224	-1.50485	-2.77007	-2.06022	same direction down
DPEP2	29.2701	58.0571	36.3706	41.1159	100.957	-3.44917	-1.73893	-2.7758	-2.45544	same direction down
CELF6	6.46866	11.3691	5.9821	5.36357	16.621	-2.56946	-1.46194	-2.77845	-3.09887	same direction down
PLCXD1	31.3445	28.4452	24.6189	29.5058	68.6707	-2.19084	-2.41414	-2.78934	-2.32736	same direction down
UAP1L1	2.58395	10.5551	5.93795	7.75985	16.5724	-6.41358	-1.57008	-2.79093	-2.13566	same direction down
ADCY10P1	19.2851	26.9223	13.0202	17.3669	36.393	-1.88711	-1.35178	-2.79513	-2.09554	same direction down
NUCB2	37.4971	32.7672	37.0013	42.3622	103.902	-2.77093	-3.17091	-2.80806	-2.4527	same direction down
SARAF	914.063	1785.3	869.995	1153.06	2454.53	-2.6853	-1.37485	-2.82131	-2.1287	same direction down
PCYOX1L	27.5523	40.3061	22.6438	23.927	63.9399	-2.32068	-1.58636	-2.82373	-2.67229	same direction down
PSMG3-AS1	3.47399	6.36294	4.99696	5.20719	14.2514	-4.10232	-2.23976	-2.85202	-2.73688	same direction down
RPL22	578.375	1036.38	569.55	765.538	1625.48	-2.81043	-1.56842	-2.85397	-2.12332	same direction down
ISYNA1	15.3025	13.6731	8.7972	10.0029	25.2423	-1.64955	-1.84612	-2.86935	-2.52349	same direction down
BEX4	39.0896	43.7284	23.5454	29.0359	67.7451	-1.73307	-1.54923	-2.87721	-2.33315	same direction down
RASGRP2	81.8118	125.065	63.2607	66.441	182.36	-2.22901	-1.45812	-2.88267	-2.74468	same direction down
FOXO1	179.607	322.617	193.521	244.156	558.222	-3.10801	-1.73029	-2.88455	-2.28634	same direction down
EYS	27.4021	30.5074	24.5717	35.0446	71.4757	-2.6084	-2.3429	-2.90886	-2.03956	same direction down
C5orf63	19.7264	26.3137	20.189	18.9245	59.4835	-3.01543	-2.26055	-2.94633	-3.1432	same direction down
NAA16	79.98	75.9903	79.9834	65.6761	237.98	-2.97549	-3.13171	-2.97536	-3.62353	same direction down
LDLRAD4	49.5723	73.8302	42.3407	45.656	127.093	-2.56379	-1.72142	-3.00167	-2.7837	same direction down
NDFIP1	97.9904	112.544	91.0847	86.1643	273.706	-2.79319	-2.43199	-3.00496	-3.17656	same direction down
MKRN3	1.84071	4.30554	4.41495	3.2479	13.3331	-7.24343	-3.09673	-3.01999	-4.10514	same direction down
SPATA6L	2.32004	4.74555	4.14626	2.62232	12.5409	-5.40547	-2.64266	-3.02463	-4.78236	same direction down
NPY6R	3.95331	5.35656	3.38966	2.21641	10.2631	-2.59608	-1.91599	-3.02778	-4.63052	same direction down
GAS5	52.412	94.5929	54.7849	82.9973	167.04	-3.18706	-1.76588	-3.04902	-2.0126	same direction down
LOC101927415	5.29045	4.02213	4.04514	2.04484	12.3374	-2.332	-3.06737	-3.04992	-6.03341	same direction down
SREBF1	9.80382	11.9336	15.3105	17.2196	46.7883	-4.77245	-3.92071	-3.05596	-2.71715	same direction down
STARD5	9.31318	13.9585	8.19071	10.8669	25.0781	-2.69275	-1.79661	-3.06177	-2.30774	same direction down
CENPF	35.1721	35.0775	13.097	11.3575	40.3041	-1.14591	-1.149	-3.07736	-3.54868	same direction down
ZNF512B	9.703	7.03789	4.77222	6.61672	14.6892	-1.51388	-2.08715	-3.07806	-2.22	same direction down
RGS10	83.5256	105.878	84.9895	73.3078	262.123	-3.13824	-2.47571	-3.08419	-3.57565	same direction down
AKTIP	65.3698	101.19	58.1841	62.1088	179.969	-2.7531	-1.77853	-3.0931	-2.89765	same direction down
LOC100129550	33.3513	39.2862	26.7118	38.3748	82.799	-2.48263	-2.10759	-3.09972	-2.15764	same direction down
FN1	1.14599	6.5393	3.62601	4.07335	11.329	-9.88579	-1.73245	-3.12437	-2.78125	same direction down
BAG3	13.5467	26.4537	10.1025	13.5424	31.5872	-2.33173	-1.19406	-3.12668	-2.33247	same direction down
CDK5R1	26.0157	17.2872	15.8387	16.0036	49.7142	-1.91093	-2.87577	-3.13878	-3.10644	same direction down
NFKBIZ	112.445	192.402	111.262	156.385	350.194	-3.11435	-1.82011	-3.14746	-2.23931	same direction down
ZNF550	23.6077	30.0402	27.2409	42.6877	85.8443	-3.63628	-2.85764	-3.1513	-2.01098	same direction down
LEPROTL1	217.554	422.801	209.159	312.112	659.992	-3.03369	-1.561	-3.15546	-2.1146	same direction down
MTERF4	116.158	207.869	99.731	140.348	314.898	-2.71095	-1.51489	-3.15747	-2.24369	same direction down
C8orf44	7.16756	8.01374	4.28562	6.55084	13.6625	-1.90616	-1.70488	-3.18799	-2.08561	same direction down
C2CD2	48.0444	43.1625	34.1494	43.6961	109.16	-2.27206	-2.52905	-3.19654	-2.49816	same direction down
LINC01128	47.7847	74.8711	39.1267	50.742	125.931	-2.63539	-1.68197	-3.21855	-2.48179	same direction down
LRRC75A-AS1	220.301	327.679	175.666	270.924	567.628	-2.5766	-1.73227	-3.2313	-2.09516	same direction down
CLN5	19.1956	46.1308	22.109	23.7546	71.8821	-3.74472	-1.55822	-3.25125	-3.02603	same direction down
ZNF609	171.17	270.3	158.48	230.796	515.902	-3.01398	-1.90863	-3.25531	-2.23532	same direction down
PGAP1	24.1473	40.6012	15.9527	24.5677	52.0398	-2.1551	-1.28173	-3.26214	-2.11822	same direction down
PCED1B-AS1	134.715	166.494	106.187	149.289	346.746	-2.57393	-2.08263	-3.26543	-2.32265	same direction down
LOC100270804	32.1731	37.0355	22.338	31.3267	73.0452	-2.27038	-1.9723	-3.27	-2.33172	same direction down
ARHGEF26	9.42315	9.89033	5.7325	5.55618	18.8553	-2.00095	-1.90643	-3.28919	-3.39357	same direction down
PLA2G12A	12.8387	47.5679	25.8788	40.3525	86.1064	-6.7068	-1.81018	-3.3273	-2.13385	same direction down
LOC100289230	12.4781	20.4154	17.5632	22.9728	58.5036	-4.6885	-2.86566	-3.33103	-2.54665	same direction down
LOC100128288	7.95595	7.80489	5.0946	5.25567	16.9972	-2.13641	-2.17776	-3.33632	-3.23407	same direction down
CCDC171	3.10843	7.47591	5.27446	5.50756	17.6384	-5.67436	-2.35936	-3.34411	-3.20257	same direction down
OCRL	4.98137	5.56296	5.21615	4.1946	17.4564	-3.50433	-3.13796	-3.3466	-4.16163	same direction down
DAPP1	38.2117	48.0814	15.2685	24.907	51.3647	-1.34421	-1.06829	-3.3641	-2.06226	same direction down
RAB30	24.6584	32.3583	30.0981	32.5163	101.918	-4.1332	-3.14968	-3.38621	-3.13438	same direction down
UXS1	41.278	83.2074	34.2958	53.983	116.978	-2.83392	-1.40587	-3.41087	-2.16695	same direction down
SFMBT1	37.1051	136.398	41.9879	71.6545	144.418	-3.89213	-1.0588	-3.43951	-2.01548	same direction down
ZNF546	14.1959	18.1144	11.0912	13.7209	38.1995	-2.69088	-2.1088	-3.44412	-2.78404	same direction down
C14orf64	8.5198	17.8522	9.47864	16.1634	32.756	-3.84469	-1.83484	-3.45577	-2.02655	same direction down
CASP10	55.7794	64.5043	57.7645	76.1621	199.87	-3.58323	-3.09856	-3.46009	-2.62427	same direction down
CAPN5	7.0174	3.43438	4.63766	4.48827	16.187	-2.30669	-4.71321	-3.49033	-3.60651	same direction down
PCED1B	61.9718	76.641	52.6261	60.2848	183.707	-2.96436	-2.39698	-3.49079	-3.04731	same direction down
ZNF844	11.9445	18.5878	8.67591	11.4585	30.3056	-2.53721	-1.6304	-3.49307	-2.64481	same direction down
GABPB1-AS1	25.7358	37.8674	21.3	34.2533	74.4554	-2.89306	-1.96621	-3.49555	-2.17367	same direction down
LDHB	592.457	1587.92	529.038	697.007	1862.76	-3.14412	-1.17308	-3.52102	-2.67251	same direction down
MYLK	7.76562	5.57313	4.75811	6.05296	16.7941	-2.16263	-3.01341	-3.52958	-2.77453	same direction down
TAPT1-AS1	13.9453	13.6862	6.32206	9.31077	22.3413	-1.60207	-1.63239	-3.53386	-2.39951	same direction down
SNED1	26.3536	49.7411	23.0213	30.3847	81.5351	-3.09389	-1.63919	-3.54173	-2.68343	same direction down
SNPH	8.65485	12.9536	8.56265	8.55993	30.3646	-3.5084	-2.34411	-3.54618	-3.5473	same direction down
ZNF185	8.26503	5.16466	3.45226	5.30198	12.2728	-1.48491	-2.3763	-3.555	-2.31475	same direction down
SLC2A11	6.79783	12.5175	5.36015	8.53229	19.1453	-2.81638	-1.52948	-3.57178	-2.24386	same direction down
INPP5A	5.27036	8.71101	4.762	7.80965	17.0622	-3.23739	-1.9587	-3.583	-2.18476	same direction down
SGK223	16.651	20.5482	24.8101	22.1517	89.9098	-5.39967	-4.37555	-3.62392	-4.05882	same direction down
ZNF542P	8.02755	16.8826	9.94822	15.8215	36.1682	-4.50551	-2.14233	-3.63565	-2.28601	same direction down
ANTXRLP1	21.442	52.5213	24.2305	42.426	88.3069	-4.1184	-1.68135	-3.64445	-2.08143	same direction down
LOC100506548	74.5482	140.819	73.2688	93.8318	268.107	-3.59643	-1.90392	-3.65923	-2.85732	same direction down
GGT7	7.1604	3.74304	4.57547	5.85758	16.7633	-2.34111	-4.47853	-3.66373	-2.86181	same direction down
PPAPDC2	16.792	31.9518	18.916	20.5324	69.8768	-4.16132	-2.18695	-3.69407	-3.40324	same direction down
MYH3	6.89866	18.5974	10.8372	10.7346	40.7287	-5.90385	-2.19001	-3.75823	-3.79413	same direction down
ZNF497	2.58395	2.75455	3.20807	3.12321	12.0603	-4.6674	-4.37834	-3.75937	-3.86152	same direction down
LOC100289019	14.2251	15.228	10.2739	17.8213	38.6799	-2.71912	-2.54005	-3.76488	-2.17043	same direction down
NUAK2	39.8112	43.8994	20.6743	23.4685	78.7424	-1.9779	-1.7937	-3.8087	-3.35524	same direction down
ZNF793	16.2319	15.4732	6.97542	13.1239	26.6415	-1.6413	-1.72178	-3.81934	-2.02999	same direction down
WHAMMP3	38.2629	42.1395	23.4534	27.8438	89.7879	-2.34661	-2.13073	-3.82834	-3.22469	same direction down
ZNF717	7.37798	12.1919	7.23121	6.56824	27.7412	-3.76	-2.27538	-3.83632	-4.22354	same direction down
ZNF572	1	3.94558	3.26893	2.72758	12.5498	-12.5498	-3.18073	-3.83912	-4.60108	same direction down
AGMAT	9.39392	5.55617	4.64678	5.6837	17.8546	-1.90066	-3.21347	-3.84236	-3.14137	same direction down
LINC01089	13.6563	28.4107	15.4298	17.4254	59.3576	-4.34653	-2.08927	-3.84694	-3.40638	same direction down
ALKBH2	3.34809	9.95286	5.37774	7.03905	20.7298	-6.19151	-2.08279	-3.85474	-2.94497	same direction down
MFSD4	11.6897	9.90391	6.42575	9.6168	24.9088	-2.13083	-2.51505	-3.8764	-2.59014	same direction down
ZNF818P	5.6932	6.24373	2.67906	3.86155	10.4019	-1.82708	-1.66598	-3.88268	-2.69371	same direction down
BCL9	19.406	40.2737	17.1461	29.7825	66.7207	-3.43815	-1.65668	-3.89131	-2.24026	same direction down
GPR155	110.258	247.433	80.2007	125.24	313.908	-2.84703	-1.26866	-3.91403	-2.50645	same direction down
PAIP2B	16.8011	28.2208	13.5367	21.5744	53.8028	-3.20233	-1.90649	-3.97457	-2.49382	same direction down
ZNF347	5.64387	10.2222	6.84267	8.65981	27.2516	-4.82853	-2.66591	-3.9826	-3.1469	same direction down
PITPNM2	8.78453	8.89754	8.87803	10.4239	35.5216	-4.04365	-3.99229	-4.00106	-3.40772	same direction down
EFCAB13	3.73791	10.5779	7.58093	10.3493	30.4561	-8.14789	-2.87922	-4.01746	-2.9428	same direction down
ZNF391	2.10463	2.58884	3.23904	2.60826	13.0343	-6.19316	-5.03482	-4.02413	-4.99732	same direction down
SIRPB1	13.3196	8.21384	8.27952	12.6799	33.5446	-2.51844	-4.08391	-4.05152	-2.6455	same direction down
PAICS	46.4113	85.993	34.0808	68.3838	138.755	-2.98968	-1.61356	-4.07136	-2.02906	same direction down
PRKXP1	143.404	172.999	91.3485	142.704	374.069	-2.60851	-2.16226	-4.09497	-2.6213	same direction down
N6AMT1	2.75501	10.057	5.53641	7.06573	22.8779	-8.30409	-2.27481	-4.13226	-3.23786	same direction down
SESN3	160.081	542.375	135.66	176.801	560.691	-3.50254	-1.03377	-4.13305	-3.17131	same direction down
MTUS1	6.13452	28.2035	13.3835	17.409	55.4667	-9.04174	-1.96666	-4.14442	-3.18609	same direction down
DGKA	194.57	481.398	157.836	318.448	664.032	-3.41283	-1.37938	-4.20711	-2.08521	same direction down
ZNF239	8.94383	6.88816	3.57165	7.46222	15.0617	-1.68403	-2.1866	-4.21701	-2.01839	same direction down
MAP3K14-AS1	9.44324	22.0904	6.54911	11.2958	27.9179	-2.95639	-1.2638	-4.26286	-2.47154	same direction down
ACSM3	1.9143	4.14134	4.24397	4.472	18.1444	-9.47838	-4.3813	-4.27534	-4.05734	same direction down
PWAR5	112.647	164.673	78.7279	132.16	336.817	-2.99001	-2.04537	-4.27824	-2.54855	same direction down
RGCC	15.4234	46.2843	17.009	25.6701	72.9427	-4.72934	-1.57597	-4.28847	-2.84154	same direction down
TBC1D4	78.1047	148.192	56.0398	76.8037	240.812	-3.08319	-1.62499	-4.29716	-3.13542	same direction down
SSBP2	21.583	30.0354	18.387	32.6614	79.1006	-3.66494	-2.63358	-4.30198	-2.42184	same direction down
KRT73	1.9143	1.54225	2.73644	1	11.7739	-6.15053	-7.63424	-4.30265	-11.7739	same direction down
C6orf48	214.517	389.179	174.728	336.6	752.306	-3.50697	-1.93306	-4.30559	-2.23502	same direction down
PDE3B	210.413	454.771	245.487	423.226	1063.26	-5.05319	-2.33801	-4.33123	-2.51228	same direction down
LMLN	31.3646	30.7341	20.1099	28.8567	88.2476	-2.81361	-2.87132	-4.38826	-3.05813	same direction down
C12orf79	6.36286	13.3175	4.31926	8.58285	18.9978	-2.98573	-1.42653	-4.39838	-2.21346	same direction down
PRKCQ-AS1	50.0943	85.4726	46.1482	63.3649	203.518	-4.06269	-2.38109	-4.41009	-3.21183	same direction down
ZNF711	6.39925	4.08653	5.81709	6.54532	25.7625	-4.02586	-6.30425	-4.42876	-3.93602	same direction down
PPARGC1B	11.2305	15.6297	12.8807	13.3463	57.0499	-5.07993	-3.65011	-4.42912	-4.27457	same direction down
DISC1	26.8826	53.7143	24.5428	53.0428	108.761	-4.04576	-2.0248	-4.43146	-2.05043	same direction down
SOX12	4.26239	5.45392	2.84489	4.01082	12.7536	-2.99213	-2.33843	-4.48299	-3.1798	same direction down
PPFIBP2	12.2183	16.2281	11.84	7.62601	53.2427	-4.3576	-3.2809	-4.49683	-6.98173	same direction down
KIAA0513	12.2585	15.0918	6.10509	11.3257	27.5812	-2.24996	-1.82756	-4.51774	-2.43528	same direction down
LOC642852	16.1022	20.6597	10.913	17.2994	49.5066	-3.07452	-2.39629	-4.53647	-2.86175	same direction down
SIAE	8.04546	7.97739	4.83649	6.06867	21.9938	-2.73369	-2.75701	-4.54747	-3.62415	same direction down
LINC00565	1.38565	10.764	3.13507	3.62651	14.2908	-10.3135	-1.32765	-4.55837	-3.94066	same direction down
MLXIP	152.826	201.924	112.539	154.848	515.763	-3.37483	-2.55425	-4.58299	-3.33077	same direction down
LOC100507316	2.10463	4.66026	2.87766	4.1821	13.2161	-6.27954	-2.83592	-4.59267	-3.16016	same direction down
PFN2	6.99731	10.5915	3.51404	6.51264	16.2178	-2.31772	-1.53121	-4.61515	-2.49021	same direction down
PDCD4-AS1	12.7378	18.3833	12.866	22.5319	59.6965	-4.68655	-3.24733	-4.63987	-2.64942	same direction down
TSGA10	9.67376	24.0596	10.2306	20.3813	48.0175	-4.96369	-1.99577	-4.6935	-2.35596	same direction down
MORF4L2-AS1	6.00943	5.20101	3.30299	5.06622	15.5118	-2.58125	-2.98246	-4.6963	-3.06181	same direction down
SLC8B1	9.22367	22.4912	13.0995	16.0953	62.125	-6.73539	-2.76219	-4.74256	-3.85983	same direction down
SEC14L2	4.74171	5.88178	4.39631	6.22925	20.955	-4.4193	-3.5627	-4.76651	-3.36397	same direction down
LOC100507053	2.79936	5.54987	2.91096	3.3691	13.9182	-4.97194	-2.50785	-4.78131	-4.13114	same direction down
ZNF69	1	3.13496	2.19226	1.53249	10.4975	-10.4975	-3.34853	-4.78845	-6.84998	same direction down
ZNF772	6.17968	11.0038	7.15942	16.6305	34.4669	-5.57745	-3.13227	-4.8142	-2.07251	same direction down
GPX2	3.23433	7.60527	2.15656	4.8158	10.4234	-3.22273	-1.37054	-4.83334	-2.16441	same direction down
PLEKHB1	10.4019	35.249	12.2648	23.6142	59.3887	-5.70941	-1.68483	-4.84219	-2.51496	same direction down
YPEL2	40.4582	90.1799	36.8083	47.9659	178.629	-4.41514	-1.9808	-4.85295	-3.72408	same direction down
FLNB	34.4086	56.4246	36.8548	59.9175	179.205	-5.20816	-3.17601	-4.86247	-2.99087	same direction down
SNN	3.99766	14.6528	7.98027	12.5735	39.0864	-9.77731	-2.6675	-4.89788	-3.10864	same direction down
CHMP7	55.1024	117.422	42.8685	74.5428	210.582	-3.82166	-1.79338	-4.91229	-2.82498	same direction down
DNMT3A	58.538	97.5337	43.1718	86.2889	214.48	-3.66394	-2.19903	-4.96806	-2.4856	same direction down
USP51	6.99731	7.56555	4.21089	5.55401	21.0722	-3.01147	-2.78528	-5.00421	-3.79405	same direction down
KRT72	1.14599	4.5309	5.76615	1.46194	28.8708	-25.1929	-6.37199	-5.00694	-19.7483	same direction down
APBB1	14.8144	25.4134	11.7838	28.6689	59.1538	-3.99299	-2.32766	-5.01992	-2.06334	same direction down
ZNF90	5.22022	3.69653	2.83902	5.5102	14.3164	-2.74248	-3.87292	-5.04271	-2.59816	same direction down
PASK	36.4486	166.677	39.7364	64.4965	200.516	-5.50133	-1.20302	-5.04614	-3.10894	same direction down
RPS14P3	5.74968	6.89495	2.69038	3.35402	13.5764	-2.36124	-1.96903	-5.04626	-4.0478	same direction down
CEP41	17.838	20.067	16.7257	14.4891	84.6052	-4.74299	-4.21613	-5.0584	-5.83925	same direction down
BCL7A	3.99766	10.2561	3.45684	5.06118	17.5555	-4.39144	-1.7117	-5.07847	-3.46866	same direction down
C21orf62	3.82742	8.74829	3.73462	6.18237	19.0374	-4.97397	-2.17613	-5.09756	-3.07931	same direction down
MAML2	154.378	248.127	120.131	201.619	612.795	-3.96944	-2.46968	-5.10105	-3.03938	same direction down
ZFYVE9	6.41934	28.4248	10.6795	20.6306	55.1099	-8.58498	-1.9388	-5.16036	-2.67127	same direction down
PPP1R3E	28.2804	61.0268	28.1547	58.0567	145.372	-5.14037	-2.3821	-5.16332	-2.50396	same direction down
TESPA1	115.13	405.015	95.8302	164.203	502.412	-4.36387	-1.24048	-5.24273	-3.05971	same direction down
ITGA6	264.746	495.591	232.714	518.633	1249.94	-4.72128	-2.52212	-5.37113	-2.41007	same direction down
APBA2	41.2312	37.1759	26.9042	25.9438	145.803	-3.53622	-3.92197	-5.41932	-5.61994	same direction down
MKS1	2.77927	6.39005	2.20217	5.84598	11.9431	-4.29721	-1.86902	-5.42334	-2.04296	same direction down
PROX2	4.96128	8.99007	4.49117	6.554	24.4245	-4.92301	-2.71683	-5.43833	-3.72665	same direction down
PFKFB2	3.73791	11.5247	4.2232	9.16122	22.9734	-6.14604	-1.99341	-5.4398	-2.50767	same direction down
LRRN1	3.10843	4.78576	2.07256	3.05582	11.3113	-3.63892	-2.36354	-5.45766	-3.70158	same direction down
BTLA	41.7189	76.2867	21.4685	40.7599	117.678	-2.82073	-1.54258	-5.48142	-2.8871	same direction down
NOSIP	43.455	117.465	34.2483	75.9969	188.503	-4.33789	-1.60476	-5.50401	-2.48041	same direction down
TTN	632.078	1306.03	631.353	556.092	3478.45	-5.5032	-2.66337	-5.50951	-6.25516	same direction down
KANK1	3.78724	18.3993	2.29597	4.43371	12.6799	-3.34805	1.45107	-5.52265	-2.85987	same direction down
C1orf162	15.4929	68.5988	10.2101	17.6615	56.4301	-3.64233	1.21564	-5.52691	-3.19509	same direction down
TOP1MT	5.20094	12.7234	5.04333	9.44561	28.1482	-5.41213	-2.21231	-5.58128	-2.98003	same direction down
ABLIM1	458.497	841.636	385.998	733.238	2166.87	-4.72603	-2.57459	-5.61368	-2.95521	same direction down
USP44	4.88471	6.48893	5.10742	8.361	28.6808	-5.87154	-4.41996	-5.61551	-3.4303	same direction down
GRAP	4.50205	8.93726	5.38616	6.26089	30.3307	-6.73709	-3.39374	-5.63124	-4.84448	same direction down
C17orf51	4.5464	10.3821	4.73705	7.80281	26.6843	-5.86932	-2.57021	-5.6331	-3.41983	same direction down
MAN1C1	10.852	26.1373	11.0673	13.9327	63.0217	-5.80739	-2.41117	-5.69443	-4.52328	same direction down
RIC3	27.0119	26.2958	9.57064	6.85451	54.6634	-2.02368	-2.07879	-5.71157	-7.97481	same direction down
ADPRM	11.5195	27.7489	13.8329	17.3415	79.0572	-6.86293	-2.84902	-5.71516	-4.55884	same direction down
CDON	3.34809	9.37869	2.98163	6.5042	17.0713	-5.09882	-1.82023	-5.72551	-2.62466	same direction down
GSTM3	3.71365	12.2355	5.73274	6.46585	32.999	-8.88585	-2.69699	-5.75623	-5.10357	same direction down
ZNF177	2.72278	3.35783	1.78137	4.51775	10.3281	-3.79319	-3.07581	-5.79781	-2.28611	same direction down
ZNF154	34.1506	59.5475	20.2767	48.7568	118.079	-3.4576	-1.98294	-5.82338	-2.4218	same direction down
SH3YL1	43.3027	78.541	35.1696	66.0157	205.45	-4.74452	-2.61584	-5.84171	-3.11214	same direction down
PDCL3P4	15.8759	22.2814	9.03095	13.7052	53.4459	-3.36648	-2.39868	-5.91808	-3.89967	same direction down
C1orf200	2.34429	8.51184	3.63559	4.99204	21.5403	-9.18839	-2.53063	-5.92483	-4.31492	same direction down
ZNF629	3.47399	8.75215	2.9615	6.16813	17.7681	-5.11461	-2.03014	-5.99971	-2.88063	same direction down
DICER1-AS1	5.91993	8.03699	3.30821	5.44063	19.8638	-3.35542	-2.47155	-6.0044	-3.65101	same direction down
PLEKHG4	4.19298	11.7965	4.24356	8.49909	25.507	-6.08328	-2.16225	-6.01077	-3.00115	same direction down
PIK3IP1	153.953	432.249	167.867	296.069	1019.86	-6.6245	-2.35943	-6.07542	-3.44468	same direction down
SUSD3	12.5274	44.0017	11.422	33.1576	69.5739	-5.55373	-1.58117	-6.09121	-2.09828	same direction down
TPCN1	21.1329	45.6723	11.9162	31.3444	72.6651	-3.43847	-1.59101	-6.098	-2.31828	same direction down
SYDE2	5.57446	15.9543	4.567	7.89671	28.015	-5.0256	-1.75595	-6.13422	-3.54768	same direction down
TUB	8.85395	15.8051	4.35651	6.49656	26.749	-3.02114	-1.69243	-6.14001	-4.11742	same direction down
CD55	106.115	172.981	83.102	165.786	512.606	-4.83065	-2.96337	-6.1684	-3.09198	same direction down
SLC22A23	10.4914	40.188	5.96771	12.911	36.9999	-3.52669	1.08617	-6.20002	-2.86577	same direction down
LDLRAP1	104.054	214.359	72.072	156.007	451.651	-4.34056	-2.10698	-6.26666	-2.89507	same direction down
RNF138P1	12.8403	9.39564	5.52521	7.31984	34.9294	-2.7203	-3.71761	-6.32182	-4.77188	same direction down
TAF4B	5.94418	22.9457	8.37404	22.1846	53.2573	-8.95957	-2.32101	-6.35981	-2.40064	same direction down
MST1P2	6.44857	4.92821	2.70052	6.23811	17.2009	-2.6674	-3.49029	-6.36948	-2.75739	same direction down
OXNAD1	210.158	393.212	194.676	363.036	1244.75	-5.92292	-3.16559	-6.39396	-3.42872	same direction down
ZSWIM1	7.08184	24.7031	6.73559	14.749	43.1526	-6.09342	-1.74685	-6.40666	-2.92579	same direction down
EXPH5	13.466	17.2999	10.4228	16.3331	66.8337	-4.96315	-3.86325	-6.41227	-4.09191	same direction down
KCNQ1OT1	73.6396	176.197	70.7363	94.5997	454.594	-6.17322	-2.58003	-6.4266	-4.80544	same direction down
LOC101928150	8.4846	12.3421	4.93477	8.45523	31.7387	-3.74074	-2.57158	-6.43163	-3.75373	same direction down
MYO15B	7.93965	9.95042	5.99723	5.97025	38.7012	-4.87441	-3.8894	-6.45317	-6.48234	same direction down
CENPV	5.95295	7.33297	3.02624	5.39927	19.5993	-3.29237	-2.67277	-6.47647	-3.63	same direction down
WHAMMP2	35.5104	44.5613	19.3829	14.0945	129.639	-3.65072	-2.90922	-6.68832	-9.19785	same direction down
ARMCX4	6.39925	23.7059	8.7172	11.1121	58.7092	-9.17438	-2.47656	-6.73487	-5.28337	same direction down
HLA-DOA	14.6442	21.9073	10.6423	11.7012	71.8248	-4.90467	-3.27858	-6.74897	-6.13822	same direction down
PPAP2A	1	8.12619	3.17796	3.76691	21.839	-21.839	-2.68749	-6.87203	-5.79761	same direction down
SATB1	259.112	448.952	171.231	580.408	1184.91	-4.57298	-2.63929	-6.91995	-2.04152	same direction down
PTGR2	7.58623	7.97109	3.18074	5.85022	22.3324	-2.94381	-2.80167	-7.02113	-3.81736	same direction down
GSTM2	5.09514	12.0296	7.87851	10.5306	55.7244	-10.9368	-4.63228	-7.07296	-5.29167	same direction down
KLHL3	33.0645	69.4015	24.0304	42.1714	171.233	-5.17877	-2.46729	-7.12569	-4.06041	same direction down
HPCAL4	12.6776	31.9712	7.37405	14.0102	52.7671	-4.16224	-1.65046	-7.15578	-3.76633	same direction down
CDCA7L	6.90283	10.9931	5.91041	2.35855	42.8463	-6.20706	-3.89754	-7.2493	-18.1664	same direction down
ZNF890P	1.9143	6.78542	1.67299	3.2479	12.2384	-6.39317	-1.80364	-7.3153	-3.76811	same direction down
HEMGN	2.53961	4.16553	1.36533	3.51488	10.0166	-3.94415	-2.40464	-7.33639	-2.84976	same direction down
PLEKHH2	2.53961	6.57564	2.19131	3.12637	16.1494	-6.35901	-2.45594	-7.36974	-5.16553	same direction down
ICA1L	25.6346	47.0349	24.3585	40.5832	179.534	-7.00357	-3.81704	-7.37048	-4.42385	same direction down
RAB3GAP1	26.8622	110.656	21.4738	52.916	159.826	-5.94986	-1.44434	-7.44282	-3.02037	same direction down
PKIA	4.7409	18.0127	5.79465	6.87587	43.2662	-9.12615	-2.40199	-7.46657	-6.29246	same direction down
ZBTB18	47.4551	88.6686	25.3142	49.0217	189.932	-4.00235	-2.14204	-7.50299	-3.87445	same direction down
TNK1	2.79936	14.0288	3.63165	8.3436	27.2858	-9.74715	-1.94498	-7.51332	-3.27026	same direction down
LOC101927003	2.06028	4.42186	1.36533	1.72514	10.3587	-5.02781	-2.34262	-7.58698	-6.00458	same direction down
PLXDC1	38.2249	76.9084	18.0937	52.398	137.547	-3.59838	-1.78846	-7.60196	-2.62505	same direction down
AK5	22.4204	28.6574	17.7167	15.0885	134.885	-6.01616	-4.70679	-7.61341	-8.93955	same direction down
OVGP1	3.01893	8.44208	2.30044	7.88501	17.604	-5.83121	-2.08527	-7.65243	-2.23259	same direction down
HKDC1	1	10.9229	1.05766	2.69259	8.17626	-8.17626	1.33593	-7.73049	-3.03658	same direction down
KLF3-AS1	2.32004	5.77518	1.79267	2.32195	13.9489	-6.01236	-2.41532	-7.78106	-6.0074	same direction down
GIPC3	4.37615	2.9973	1.78346	1.33215	13.9004	-3.17639	-4.63763	-7.79407	-10.4346	same direction down
TTC18	2.60902	3.80264	1.57598	4.23846	12.3158	-4.72047	-3.23875	-7.8147	-2.90572	same direction down
KCNN4	2.08037	15.1883	3.36657	4.71445	26.4323	-12.7056	-1.74031	-7.85142	-5.60666	same direction down
PDK1	44.174	60.0214	46.61	47.6881	366.984	-8.30769	-6.11422	-7.87351	-7.6955	same direction down
KCTD3	3.30294	1.89742	1.98066	2.9931	15.638	-4.73457	-8.24172	-7.89536	-5.22468	same direction down
OBSCN	11.0602	32.9509	8.75856	16.9523	69.5304	-6.28653	-2.11012	-7.93856	-4.10154	same direction down
CCDC141	32.7236	87.1574	35.2367	26.5362	280.081	-8.559	-3.21351	-7.94857	-10.5547	same direction down
CHST2	1.38565	4.2581	1.47777	1	11.8354	-8.54144	-2.77952	-8.00901	-11.8354	same direction down
GPRASP1	36.3054	89.5577	27.4689	69.6879	221.366	-6.09732	-2.47177	-8.05878	-3.17653	same direction down
KIAA2022	1	2.28941	2.78066	1.10597	22.6906	-22.6906	-9.91108	-8.16014	-20.5165	same direction down
STARD4-AS1	1	1.96624	1.40194	1	11.5327	-11.5327	-5.86535	-8.22628	-11.5327	same direction down
TSHZ2	3.34809	12.9391	1.8424	3.55888	15.1698	-4.53087	-1.1724	-8.23371	-4.26252	same direction down
FLT1	3.30791	1.61202	1.75403	1.28527	14.6766	-4.43682	-9.1045	-8.36735	-11.4191	same direction down
NET1	3.82742	8.54482	4.86833	1.97646	41.0499	-10.7252	-4.80407	-8.43202	-20.7694	same direction down
FAM117B	77.6035	172.576	56.2027	104.804	479.132	-6.1741	-2.77635	-8.52506	-4.57171	same direction down
ZNF223	1	5.66228	1.49749	6.26207	12.7965	-12.7965	-2.25996	-8.54533	-2.0435	same direction down
HOOK1	9.44324	23.0683	7.23741	31.1095	62.9753	-6.66882	-2.72995	-8.70136	-2.02431	same direction down
LOC101929760	5.74968	5.31777	1.17991	4.02751	10.3371	-1.79785	-1.94387	-8.76088	-2.56661	same direction down
TXNRD3	1	2.18525	1.35743	1.45396	12.1088	-12.1088	-5.54112	-8.92035	-8.3281	same direction down
ANKRD31	3.03902	4.324	2.54708	2.0811	22.8693	-7.52523	-5.28893	-8.97863	-10.989	same direction down
DISC2	2.77927	3.27111	1.11782	2.55106	10.0905	-3.63064	-3.08474	-9.02694	-3.95543	same direction down
ATP6V0E2-AS1	1.69473	2.9973	1.78687	1.22618	16.1565	-9.5334	-5.39035	-9.04176	-13.1763	same direction down
USP6NL	3.63708	12.6338	2.59598	8.25984	23.5407	-6.4724	-1.86331	-9.06811	-2.85001	same direction down
KIAA1958	6.94799	9.59433	3.6219	9.22249	33.2762	-4.78934	-3.46832	-9.18752	-3.60816	same direction down
MICU3	1	6.48648	2.15076	5.0327	19.8386	-19.8386	-3.05845	-9.22399	-3.94193	same direction down
GOLGA8M	1	2.21672	1.11782	1	10.3154	-10.3154	-4.65346	-9.22813	-10.3154	same direction down
FAM226A	3.10843	10.4781	2.40314	7.98514	22.2028	-7.14276	-2.11897	-9.23909	-2.78052	same direction down
FAM226B	3.10843	10.4781	2.40314	7.98514	22.2028	-7.14276	-2.11897	-9.23909	-2.78052	same direction down
STXBP1	6.97722	23.1831	2.75077	9.23149	25.4637	-3.64954	-1.09837	-9.25692	-2.75835	same direction down
IQCA1	1	3.28806	1.36533	2.40835	12.7011	-12.7011	-3.8628	-9.30262	-5.27378	same direction down
SPG20	4.71664	20.9106	8.14157	25.6091	75.7626	-16.0628	-3.62316	-9.30565	-2.95842	same direction down
SLC7A8	1.38565	1.33971	1.17991	2.10303	11.1983	-8.08163	-8.35875	-9.4908	-5.32483	same direction down
TSPAN33	1	3.8191	1.53543	2.13048	14.6243	-14.6243	-3.82926	-9.52458	-6.86433	same direction down
LOC101929010	11.5195	23.5203	6.86965	15.8892	66.7826	-5.79738	-2.83936	-9.7214	-4.20302	same direction down
TMEM220	6.34992	25.537	7.73932	17.1821	75.429	-11.8787	-2.95371	-9.7462	-4.38998	same direction down
GATM	1	1.2399	1.11388	1.15591	10.9045	-10.9045	-8.79462	-9.7896	-9.43366	same direction down
SPIN3	7.23697	41.9236	6.86965	28.2688	68.3095	-9.43896	-1.62938	-9.94367	-2.41643	same direction down
SMARCD3	1	3.45378	1.09491	4.00252	10.8954	-10.8954	-3.15462	-9.95089	-2.72213	same direction down
CERS6	20.1673	51.8657	18.6624	39.3032	185.771	-9.2115	-3.58177	-9.95433	-4.72663	same direction down
DIXDC1	3.95331	7.01464	3.22257	3.98248	32.2989	-8.17007	-4.60449	-10.0227	-8.11024	same direction down
PRKCA	47.5249	313.34	50.6944	111.364	510.534	-10.7424	-1.62933	-10.0708	-4.58437	same direction down
DCHS1	4.0269	15.4524	5.18238	12.0414	52.3261	-12.9942	-3.38629	-10.0969	-4.34553	same direction down
TRIM2	2.06028	12.0989	1	2.99819	10.1029	-4.90363	1.19757	-10.1029	-3.36966	same direction down
C14orf132	1	6.3135	1	1.28527	10.1462	-10.1462	-1.60706	-10.1462	-7.89417	same direction down
SMARCA1	1	1	1	1.48952	10.1769	-10.1769	-10.1769	-10.1769	-6.83233	same direction down
GP5	3.75084	2.48761	1.36533	1.72514	13.9742	-3.72562	-5.61754	-10.2351	-8.10037	same direction down
TNFRSF10D	1.84071	14.3403	3.13258	9.37241	32.0716	-17.4234	-2.23646	-10.2381	-3.42191	same direction down
FAM63A	1.14599	7.43326	2.01959	1.76782	20.6778	-18.0437	-2.7818	-10.2387	-11.6968	same direction down
TIMD4	3.54757	3.02592	1.11782	1.30588	11.5976	-3.26915	-3.83274	-10.3751	-8.88102	same direction down
MDS2	1	2.16099	1	1.02061	10.4324	-10.4324	-4.8276	-10.4324	-10.2217	same direction down
TLR2	2.29995	2.86265	1.15258	2.00984	12.0349	-5.23269	-4.20411	-10.4417	-5.98798	same direction down
SLC22A17	1	2.162	1	1	10.5531	-10.5531	-4.88119	-10.5531	-10.5531	same direction down
SERPINE2	1	1.33971	1.15258	1	12.2329	-12.2329	-9.13103	-10.6136	-12.2329	same direction down
DNAH6	10.6101	6.73505	1.93656	6.49694	20.7084	-1.95176	-3.07472	-10.6934	-3.18741	same direction down
CDC42BPB	1	9.27209	1.15258	3.66772	12.359	-12.359	-1.33292	-10.7229	-3.36966	same direction down
LMO7	25.635	66.7336	23.4211	36.0552	253.593	-9.89247	-3.80008	-10.8276	-7.03348	same direction down
ZNF667	1	1.12843	1	1	10.8521	-10.8521	-9.61698	-10.8521	-10.8521	same direction down
PLXNA4	1.14599	2.75748	1.03661	1.53933	11.2807	-9.84362	-4.09094	-10.8823	-7.32833	same direction down
COL6A3	1	7.53258	1	1.82055	10.8828	-10.8828	-1.44477	-10.8828	-5.97778	same direction down
CASS4	2.99467	22.5808	2.44705	10.4301	26.654	-8.90048	-1.18038	-10.8923	-2.55549	same direction down
N4BP3	1	1.2932	1	1.22618	10.908	-10.908	-8.43487	-10.908	-8.89592	same direction down
MAGOH2	3.54757	3.90923	2.04453	3.65612	22.4836	-6.33774	-5.75141	-10.997	-6.14958	same direction down
HRH2	1	6.29703	1	2.29394	11.2374	-11.2374	-1.78455	-11.2374	-4.89874	same direction down
CNN3	1	1.96624	1.05766	1.30456	11.9954	-11.9954	-6.10067	-11.3414	-9.19499	same direction down
NLN	4.26239	11.0363	2.27839	6.16813	26.0001	-6.09989	-2.35588	-11.4116	-4.21523	same direction down
NT5E	18.976	40.3206	10.1531	43.8825	115.875	-6.10641	-2.87385	-11.4128	-2.64058	same direction down
FAM134B	10.9415	42.329	11.768	43.0046	135.914	-12.4219	-3.2109	-11.5495	-3.16047	same direction down
TTC28	5.03487	14.241	3.87334	7.91817	44.8249	-8.9029	-3.1476	-11.5727	-5.66102	same direction down
FCGBP	12.6255	20.9422	11.0807	9.26447	129.115	-10.2265	-6.1653	-11.6522	-13.9365	same direction down
PRKAR1B	3.71365	1.88969	1.13152	4.36056	13.1947	-3.55301	-6.98245	-11.661	-3.02591	same direction down
GNAI1	1	2.05195	1	1	11.68	-11.68	-5.69213	-11.68	-11.68	same direction down
ATG9B	5.03487	11.4254	1.67299	5.17045	19.5868	-3.89023	-1.71433	-11.7077	-3.78822	same direction down
PCSK6	2.5597	1	1	1.28527	11.8786	-4.64064	-11.8786	-11.8786	-9.24211	same direction down
SERPINF1	1	2.54721	1	3.42094	11.9737	-11.9737	-4.70071	-11.9737	-3.50011	same direction down
KBTBD11	3.47399	18.8974	4.80794	16.8342	58.4096	-16.8134	-3.09089	-12.1486	-3.46971	same direction down
C4orf32	3.23433	12.6028	3.06483	13.1199	37.7676	-11.6771	-2.99676	-12.3229	-2.87865	same direction down
FHIT	1	11.5843	1.09491	2.25097	13.7706	-13.7706	-1.18873	-12.5769	-6.11762	same direction down
AIF1	9.74318	17.5867	6.49289	10.7151	85.3886	-8.76394	-4.8553	-13.1511	-7.96902	same direction down
TPST1	1	1.87416	1.02291	1.68246	13.6755	-13.6755	-7.29685	-13.3692	-8.12829	same direction down
AFF2	1.38565	6.77188	1.05766	1.87322	14.1524	-10.2136	-2.08988	-13.3808	-7.55513	same direction down
KCNQ1	1	2.83647	1	1.95872	13.6196	-13.6196	-4.8016	-13.6196	-6.9533	same direction down
CPA5	1	7.37703	1.20485	3.05016	16.6713	-16.6713	-2.25989	-13.8368	-5.46572	same direction down
ZNF285	1.9143	5.91813	1.09427	2.18057	15.2778	-7.98091	-2.58153	-13.9616	-7.00635	same direction down
INF2	4.61581	12.0664	1.55701	6.00251	21.8209	-4.72742	-1.8084	-14.0146	-3.6353	same direction down
TBXA2R	1	3.92375	1	1.02061	14.0787	-14.0787	-3.58808	-14.0787	-13.7945	same direction down
NGFRAP1	2.32004	7.13721	1	2.73569	14.1525	-6.10013	-1.98292	-14.1525	-5.17328	same direction down
ACVR1C	3.58776	22.3541	4.0437	22.1798	57.8619	-16.1276	-2.58843	-14.3092	-2.60876	same direction down
RBM11	1	4.8158	1.02291	2.37916	14.7506	-14.7506	-3.06295	-14.4202	-6.19991	same direction down
EPPK1	1.9143	10.4612	1.15258	7.45222	16.6681	-8.70715	-1.59333	-14.4616	-2.23666	same direction down
LGMN	1	4.78576	1.32322	2.81644	19.1922	-19.1922	-4.01027	-14.5042	-6.81435	same direction down
DLL1	1.14599	7.35573	1	2.26041	14.6239	-12.761	-1.9881	-14.6239	-6.4696	same direction down
KLHL6	33.2797	132.007	14.5975	61.0397	213.628	-6.41917	-1.61831	-14.6345	-3.49982	same direction down
MEST	4.50205	3.93879	2.40841	3.77563	35.324	-7.8462	-8.96823	-14.6669	-9.35579	same direction down
EPHA1-AS1	3.78226	17.5756	6.70713	10.6687	102.424	-27.08	-5.82761	-15.2709	-9.60039	same direction down
IGF1R	38.6282	49.9373	23.656	87.5863	362.741	-9.39056	-7.26393	-15.334	-4.14152	same direction down
IL6ST	71.4976	274.029	81.9686	107.677	1259.55	-17.6166	-4.5964	-15.3662	-11.6975	same direction down
ARMCX2	1.38565	1.37606	1	3.8925	15.6939	-11.326	-11.405	-15.6939	-4.03183	same direction down
GPR125	1	2.16099	1.05766	1.48254	16.8155	-16.8155	-7.7814	-15.8987	-11.3423	same direction down
MMP28	1	1	1	1	15.9405	-15.9405	-15.9405	-15.9405	-15.9405	same direction down
ZNF135	1	1.41383	1	1.20557	16.1531	-16.1531	-11.4251	-16.1531	-13.3987	same direction down
REG4	1	1	1	1.10597	16.1872	-16.1872	-16.1872	-16.1872	-14.6362	same direction down
FBLN2	1	1.21128	1	1.10597	16.4122	-16.4122	-13.5495	-16.4122	-14.8397	same direction down
SULT1B1	1.9143	1.2932	1.02291	1	17.4044	-9.09178	-13.4584	-17.0145	-17.4044	same direction down
RAB43	4.7789	25.255	2.90365	5.4862	49.9457	-10.4513	-1.97765	-17.201	-9.10387	same direction down
ARHGEF11	4.0269	13.7133	1.3868	7.77381	24.0951	-5.98355	-1.75706	-17.3747	-3.09953	same direction down
EPHB4	1	5.1545	1	4.89956	17.759	-17.759	-3.44534	-17.759	-3.62461	same direction down
CNKSR2	2.72278	10.9791	2.95377	1.73806	53.7718	-19.7488	-4.89764	-18.2045	-30.9379	same direction down
PNMAL1	1	1.88433	1.05766	1	19.5988	-19.5988	-10.401	-18.5303	-19.5988	same direction down
CTD-2201I18.1	1.14599	17.8779	1.17991	3.24078	22.0642	-19.2534	-1.23416	-18.6999	-6.8083	same direction down
CHRM3-AS2	1.62531	5.99224	2.38556	10.4192	45.0812	-27.737	-7.52327	-18.8976	-4.32673	same direction down
XKRX	1	1.12843	1	1	19.8641	-19.8641	-17.6033	-19.8641	-19.8641	same direction down
SERINC5	78.66	460.602	44.1737	182.483	891.442	-11.3329	-1.93538	-20.1804	-4.88507	same direction down
LOC101929524	2.5597	2.6136	1.05766	4.77298	21.5311	-8.41158	-8.2381	-20.3572	-4.51104	same direction down
DENND5A	26.2261	126.402	8.53238	36.0695	176.685	-6.737	-1.3978	-20.7076	-4.89846	same direction down
BACH2	107.609	262.613	57.4307	237.025	1226.23	-11.3953	-4.66936	-21.3515	-5.17342	same direction down
SPEG	1	2.13874	1	1.71179	21.3619	-21.3619	-9.98806	-21.3619	-12.4793	same direction down
ZNF667-AS1	1.14599	1	1	1.28527	21.661	-18.9016	-21.661	-21.661	-16.8533	same direction down
SNX9	21.5608	26.3694	5.96816	50.0185	129.59	-6.01046	-4.91441	-21.7136	-2.59084	same direction down
PLAG1	4.98137	14.8326	6.24798	14.7572	135.69	-27.2395	-9.14809	-21.7174	-9.19484	same direction down
CAMSAP2	1.84071	15.9514	2.21864	4.80288	48.2465	-26.2107	-3.02459	-21.746	-10.0453	same direction down
AKAP6	1.69473	9.51533	1.43982	4.29827	31.4125	-18.5354	-3.30125	-21.8169	-7.30818	same direction down
PTPRK	2.75501	8.75845	3.29938	6.22675	72.1037	-26.1718	-8.23246	-21.8537	-11.5797	same direction down
FSIP2	1.62531	5.45006	1.17549	3.7354	26.5763	-16.3515	-4.87632	-22.6087	-7.1147	same direction down
TIMP2	2.10463	5.25431	1.09427	2.44999	25.9732	-12.341	-4.94321	-23.7356	-10.6013	same direction down
ALPK1	1.9143	8.04764	1.20485	7.31588	28.9801	-15.1388	-3.60107	-24.0528	-3.96126	same direction down
RGMB	6.79783	36.8087	2.46144	13.2089	59.3702	-8.73369	-1.61294	-24.1201	-4.4947	same direction down
LRRC7	1	1	1	1.28527	24.606	-24.606	-24.606	-24.606	-19.1446	same direction down
GLIS3	1.14599	1	1.05766	1.75315	26.6576	-23.2617	-26.6576	-25.2042	-15.2055	same direction down
MAML3	3.23433	5.41372	2.00542	7.12615	51.1184	-15.8049	-9.44239	-25.4901	-7.17335	same direction down
KLF7	14.4447	64.433	12.6496	14.3274	322.516	-22.3276	-5.00545	-25.4961	-22.5105	same direction down
IRS1	2.72278	4.2644	1.05766	3.86127	27.6461	-10.1536	-6.48301	-26.1388	-7.15984	same direction down
C1orf228	2.99467	16.6356	1.09427	4.63273	28.9189	-9.6568	-1.73838	-26.4276	-6.24231	same direction down
LEF1	96.7987	548.097	55.8578	112.151	1476.37	-15.252	-2.69364	-26.4309	-13.1642	same direction down
VIPR1	2.5597	21.9161	1.27482	10.3729	33.9463	-13.2618	-1.54892	-26.6282	-3.2726	same direction down
DSEL	7.32648	34.7989	6.17958	20.4131	175.17	-23.9092	-5.03379	-28.3466	-8.58128	same direction down
NOG	1	1.12843	1	1	28.6631	-28.6631	-25.4009	-28.6631	-28.6631	same direction down
IFNGR2	2.72278	8.40622	1.09491	3.36882	32.5004	-11.9364	-3.86623	-29.6831	-9.6474	same direction down
TRABD2A	16.0127	63.7519	11.3414	37.6161	340.624	-21.2721	-5.34296	-30.0338	-9.05526	same direction down
SLC40A1	1.14599	16.1011	1	6.6951	30.0625	-26.2328	-1.8671	-30.0625	-4.49022	same direction down
S100B	1.9143	14.0743	3.66106	5.86238	115.823	-60.504	-8.22938	-31.6363	-19.7569	same direction down
RCAN3	49.3724	685.98	33.8779	405.565	1117.75	-22.6392	-1.62942	-32.9935	-2.75603	same direction down
AEBP1	1.9143	4.06478	1.09491	3.63438	36.4365	-19.0339	-8.96394	-33.278	-10.0255	same direction down
APP	2.75501	37.8335	1.56815	15.2582	52.7799	-19.1578	-1.39506	-33.6574	-3.45912	same direction down
NREP	1.84071	3.05548	1.20485	2.13077	42.4249	-23.0481	-13.8849	-35.2117	-19.9106	same direction down
TCEA3	1.14599	6.77188	1.05766	2.11581	37.7365	-32.9292	-5.57252	-35.6791	-17.8354	same direction down
EDAR	1	2.5409	1.15443	1.28527	42.8627	-42.8627	-16.8691	-37.1288	-33.3491	same direction down
ADD2	1	1.12843	1	1	37.2597	-37.2597	-33.0191	-37.2597	-37.2597	same direction down
PCSK5	2.5597	10.8066	4.41737	19.4241	164.75	-64.363	-15.2453	-37.2959	-8.48173	same direction down
SH3RF3	1	1.66288	1.03661	1.43336	39.0041	-39.0041	-23.4557	-37.6266	-27.2117	same direction down
EPHA1	1.9143	15.6283	1	3.36227	39.4162	-20.5904	-2.5221	-39.4162	-11.7231	same direction down
CR2	1.9143	6.37159	1.03661	5.76104	41.065	-21.4518	-6.44502	-39.6148	-7.12806	same direction down
SH3BGRL2	2.99467	21.3274	1.36533	4.1092	55.3571	-18.4852	-2.59559	-40.5449	-13.4715	same direction down
LOC100506985	4.26239	86.3143	3.76224	42.6524	154.502	-36.2478	-1.78999	-41.0665	-3.62236	same direction down
RALGPS2	3.01893	13.913	1.24146	17.76	51.7141	-17.13	-3.71698	-41.6558	-2.91183	same direction down
KCTD12	1.69473	17.0276	1	2.17373	41.7718	-24.6481	-2.45318	-41.7718	-19.2167	same direction down
SELL	694.024	1026.19	26.7834	18.8331	1136.53	-1.63759	-1.10752	-42.434	-60.3474	same direction down
CACHD1	1	1.12843	1	1	43.1707	-43.1707	-38.2574	-43.1707	-43.1707	same direction down
GAL3ST4	1.69473	7.41245	1.36533	2.67792	59.8687	-35.3265	-8.07678	-43.8494	-22.3564	same direction down
LRP6	1.69473	4.7562	1	1.15591	43.8581	-25.8792	-9.22124	-43.8581	-37.9424	same direction down
NPAS2	1	2.16973	1.05952	5.49671	47.1215	-47.1215	-21.7177	-44.4743	-8.57267	same direction down
NELL2	191.715	1280.38	50.0196	393.556	2233.91	-11.6522	-1.74472	-44.6607	-5.67621	same direction down
EPHX2	3.47399	19.6542	1.26252	9.36623	62.8108	-18.0803	-3.19579	-49.7505	-6.70609	same direction down
ZNF662	1.14599	4.5837	1.27482	2.49357	63.7671	-55.6437	-13.9117	-50.0203	-25.5726	same direction down
MYB	3.34809	8.05008	1.09427	2.71334	55.1064	-16.459	-6.84544	-50.3589	-20.3094	same direction down
CD248	4.13649	16.7974	2.02231	15.4278	111.401	-26.9313	-6.63207	-55.0861	-7.22082	same direction down
SDK2	1.9143	18.7841	1.43982	3.4472	82.1679	-42.9233	-4.37434	-57.068	-23.8361	same direction down
LRRC16A	4.00264	15.7023	1.17991	5.2558	68.2631	-17.0545	-4.34733	-57.8544	-12.9881	same direction down
IL6R	3.89683	110.835	2.35677	26.9944	139.668	-35.8413	-1.26014	-59.2622	-5.17395	same direction down
ZNF516	1	13.9793	1.82662	29.254	108.693	-108.693	-7.77525	-59.505	-3.71549	same direction down
NBEA	2.06028	11.2722	1.11718	3.18372	66.6555	-32.3526	-5.91324	-59.6639	-20.9364	same direction down
SLC16A10	1.84071	5.14141	1	3.05553	61.3549	-33.3321	-11.9335	-61.3549	-20.0799	same direction down
SCML1	3.30791	11.9986	1.15258	2.69202	72.9359	-22.0489	-6.0787	-63.2807	-27.0934	same direction down
LEF1-AS1	1	12.6144	1.02291	1.69712	65.7276	-65.7276	-5.21052	-64.2553	-38.7288	same direction down
SPINT2	4.26239	65.7598	1.43982	23.4041	114.193	-26.7908	-1.73652	-79.3103	-4.87918	same direction down
LRRN3	4.48196	44.9668	4.73316	29.1817	385.229	-85.9509	-8.56695	-81.3893	-13.201	same direction down
ACTN1	3.63708	37.7289	3.67075	10.9579	325.882	-89.5998	-8.63746	-88.7779	-29.7394	same direction down
TXK	17.9096	208.71	6.44218	184.857	618.44	-34.5313	-2.96316	-95.9986	-3.34551	same direction down
LINC00282	1.9143	15.7721	1.09427	3.99063	107.909	-56.3698	-6.84173	-98.6122	-27.0405	same direction down
DSC1	2.72278	17.2931	1.15258	2.37643	126.261	-46.3721	-7.30126	-109.547	-53.1307	same direction down
CCR7	38.6187	330.098	8.16443	91.0018	1022.17	-26.4682	-3.09656	-125.198	-11.2324	same direction down
MAL	2.72278	70.7409	1	14.7855	136.536	-50.1456	-1.93008	-136.536	-9.23444	same direction down
NRCAM	1	1.59019	1	1	217.738	-217.738	-136.926	-217.738	-217.738	same direction down
PRSS23	68.4277	1.74817	60.8306	1.87322	1	68.4277	1.74817	60.8306	1.87322	same direction up
B3GAT1	24.6069	3.31762	36.1932	1.68246	1	24.6069	3.31762	36.1932	1.68246	same direction up
AKR1C3	2.08037	1.12843	14.6787	1.20557	1.0088	2.06224	1.11859	14.5508	1.19506	same direction up
TSHZ3	8.72426	1.16477	17.562	1.8246	1.21223	7.19686	-1.04075	14.4873	1.50516	same direction up
DAB2	1.69473	1	10.0024	1	1	1.69473	1	10.0024	1	same direction up
TESC	5.39128	2.53168	11.0512	2.1177	1.21223	4.4474	2.08844	9.11639	1.74694	same direction up
LDLR	29.8298	11.9675	54.7267	11.0401	7.0763	4.21545	1.69121	7.7338	1.56016	same direction up
FGL2	38.3126	11.5315	62.4928	11.7317	8.91634	4.29689	1.29329	7.0088	1.31575	same direction up
KLRAP1	59.1028	12.2127	63.7106	13.7746	9.28913	6.36257	1.31473	6.85862	1.48287	same direction up
PLOD1	15.6814	4.04925	21.7553	3.76375	3.68067	4.26047	1.10014	5.91068	1.02257	same direction up
CEP78	129.012	60.4046	198.564	54.1455	36.6051	3.52442	1.65017	5.42449	1.47918	same direction up
PATL2	84.3213	33.9935	102.143	27.2061	19.1795	4.39644	1.77239	5.32567	1.4185	same direction up
KIAA1671	165.921	75.131	131.776	47.9009	25.2726	6.56524	2.97283	5.21419	1.89537	same direction up
JAZF1	117.055	37.3069	132.961	43.593	26.8664	4.35693	1.38861	4.94899	1.62259	same direction up
RHOB	26.8154	9.31372	30.1405	6.76175	6.28762	4.26479	1.48128	4.79362	1.07541	same direction up
SPRED1	9.17435	3.19163	10.487	4.0311	2.24741	4.08218	1.42013	4.66626	1.79366	same direction up
PTPN12	262.443	86.1495	341.534	131.449	73.5096	3.57018	1.17195	4.64612	1.78818	same direction up
GNGT2	15.5827	5.36042	21.5862	7.86049	4.67248	3.33501	1.14723	4.61987	1.6823	same direction up
ATP1A3	15.1345	8.08447	20.0044	7.04051	4.51233	3.35402	1.79164	4.43328	1.56028	same direction up
RAP2A	113.065	48.5902	157.753	57.3778	36.2207	3.12157	1.3415	4.35531	1.58412	same direction up
DPYSL2	135.003	99.1282	131.676	61.3337	30.9106	4.36754	3.20693	4.25992	1.98423	same direction up
IFIT3	6.68823	9.79683	18.6935	7.30758	4.47796	1.49359	2.18779	4.17456	1.6319	same direction up
IDH2	64.0995	29.0513	56.2305	26.1979	13.7061	4.67673	2.1196	4.1026	1.91141	same direction up
NATD1	35.0581	22.4781	40.5871	20.9998	10.6054	3.30568	2.11949	3.82701	1.9801	same direction up
MTSS1	139.305	96.5104	188.344	68.3324	49.2939	2.82601	1.95786	3.82085	1.38623	same direction up
GK5	214.915	76.5305	255.253	133.538	74.5325	2.88351	1.02681	3.42472	1.79167	same direction up
ITGB2	817.283	486.449	1038.54	499.775	307.575	2.65718	1.58156	3.37654	1.62489	same direction up
DYNLL1	104.148	76.4486	92.6809	53.6832	27.5467	3.78078	2.77523	3.3645	1.94881	same direction up
APLP2	153.109	119.861	189.689	109.548	56.5644	2.7068	2.11902	3.35351	1.9367	same direction up
RDH10	25.5656	14.8326	24.1383	12.5109	7.31392	3.49547	2.028	3.30033	1.71056	same direction up
IFI16	680.693	395.237	677.409	405.261	206.798	3.29158	1.91122	3.27569	1.95969	same direction up
PTPN7	94.9157	73.9702	107.242	64.3475	33.0156	2.87488	2.24046	3.24823	1.94901	same direction up
E2F3	113.264	62.9688	95.8566	50.4229	29.6553	3.81934	2.12335	3.23236	1.7003	same direction up
MVD	16.5008	13.0001	29.3359	18.8527	9.44965	1.74618	1.37572	3.10444	1.99507	same direction up
UBE2F	60.863	25.7991	60.1575	22.6195	19.6172	3.10254	1.31513	3.06657	1.15304	same direction up
GSTP1	44.4159	27.8894	57.3334	30.8759	18.7818	2.36484	1.48492	3.0526	1.64393	same direction up
SEMA4C	17.249	13.5743	17.086	10.1122	5.60337	3.07834	2.42252	3.04923	1.80466	same direction up
ITGAV	48.3761	27.5018	44.9704	26.4314	14.7845	3.27209	1.86018	3.04173	1.78778	same direction up
AGPAT4	128.629	56.1737	137.551	90.1027	45.2233	2.84432	1.24214	3.04158	1.99239	same direction up
GRAMD4	8.69503	9.24303	13.5698	7.29702	4.49068	1.93624	2.05827	3.02176	1.62492	same direction up
FAM160B1	184.526	94.6914	178.346	110.437	59.4463	3.10409	1.59289	3.00012	1.85777	same direction up
ADHFE1	41.5692	36.1648	58.5018	36.1404	19.5522	2.12607	1.84966	2.99209	1.84841	same direction up
PYCARD	31.5348	10.402	22.5871	15.0659	7.65605	4.11894	1.35867	2.95023	1.96784	same direction up
CD2	996.437	647.684	1092.4	709.067	371.158	2.68467	1.74504	2.94322	1.91042	same direction up
SPIRE1	12.2183	8.08447	14.186	8.18538	4.85436	2.51698	1.6654	2.92232	1.68619	same direction up
TOR2A	22.6089	7.29325	22.4228	15.2151	7.68661	2.94134	-1.05394	2.91712	1.97943	same direction up
VASP	25.5656	14.0094	31.2879	19.6905	10.744	2.37951	1.30392	2.91212	1.83269	same direction up
B2M	8578.44	5880.31	10672.9	6583.65	3666.6	2.33962	1.60375	2.91085	1.79558	same direction up
NAA50	201.688	114.85	200.095	109.203	69.1598	2.91626	1.66064	2.89322	1.57899	same direction up
GRN	9.17435	11.8697	15.0576	9.56355	5.31345	1.72663	2.23389	2.83387	1.79988	same direction up
TPST2	182.235	63.1286	163.568	78.9535	57.7212	3.15716	1.09368	2.83375	1.36784	same direction up
HN1	89.4974	75.0811	101.304	64.5349	36.0944	2.47954	2.08014	2.80665	1.78795	same direction up
MBP	834.368	593.463	787.761	447.341	283.047	2.94781	2.0967	2.78315	1.58045	same direction up
LITAF	702.763	363.128	790.829	387.296	285.238	2.46378	1.27307	2.77252	1.3578	same direction up
PXN	352.042	184.157	352.299	247.873	127.323	2.76495	1.44637	2.76696	1.9468	same direction up
PTPN18	227.506	144.228	263.259	161.928	95.144	2.39118	1.51589	2.76695	1.70193	same direction up
MARK4	28.7999	13.1062	31.5191	13.3642	11.3975	2.52685	1.14991	2.76543	1.17255	same direction up
C15orf41	7.88654	13.6397	20.6051	13.591	7.57867	1.04062	1.79975	2.71883	1.79332	same direction up
EIF4G3	371.281	202.239	394.096	250.228	145.802	2.54646	1.38708	2.70294	1.71621	same direction up
TMEM181	448.4	334.6	545.203	328.95	205.045	2.18684	1.63184	2.65894	1.60428	same direction up
IQCE	10.8319	11.5106	17.1056	11.0202	6.4567	1.67762	1.78275	2.64928	1.70679	same direction up
CISD3	6.22402	7.30341	19.9495	13.6686	7.5482	-1.21275	-1.03352	2.64295	1.81084	same direction up
BCL2A1	18.1785	18.0504	19.838	10.2878	7.51374	2.41936	2.40232	2.64022	1.3692	same direction up
SASH3	363.519	200.439	362.819	260.287	137.601	2.64183	1.45666	2.63674	1.8916	same direction up
DGKQ	44.4228	27.8259	54.3029	37.4455	20.6218	2.15416	1.34934	2.63327	1.81582	same direction up
ARL6IP1	280.634	163.984	267.981	172.185	101.945	2.75279	1.60855	2.62868	1.68899	same direction up
C6orf1	19.2759	16.215	18.8849	13.5507	7.18433	2.68305	2.25699	2.62862	1.88614	same direction up
ATP1B3	120.738	116.023	171.097	83.4813	65.1157	1.85421	1.7818	2.62758	1.28204	same direction up
GPR174	133.926	78.7167	143.986	77.1261	54.9284	2.4382	1.43308	2.62133	1.40412	same direction up
BZRAP1	46.7095	17.7393	47.9298	24.0795	18.2922	2.55351	-1.03117	2.62022	1.31638	same direction up
TRG-AS1	355.001	156.373	313.217	236.173	120.184	2.95381	1.30111	2.60614	1.96509	same direction up
DENND1B	93.1168	73.7541	108.544	82.1353	41.9894	2.21763	1.75649	2.58504	1.95609	same direction up
MAPK7	23.2384	15.6588	25.4653	15.1714	9.85625	2.35773	1.58872	2.58367	1.53926	same direction up
EPS15	389.058	317.352	466.572	355.511	180.744	2.15254	1.75581	2.5814	1.96693	same direction up
FNDC3B	97.5053	47.1628	137.979	80.9821	53.6588	1.81714	-1.13774	2.57142	1.5092	same direction up
RNF19A	397.166	278.562	370.654	267.144	144.336	2.75168	1.92996	2.568	1.85085	same direction up
CLEC2B	271.281	115.263	297.311	168.919	115.873	2.34119	-1.0053	2.56582	1.45779	same direction up
SLX1A	9.53275	6.51604	10.3564	7.12959	4.04043	2.35934	1.61271	2.56319	1.76456	same direction up
SLX1B	9.53275	6.51604	10.3564	7.12959	4.04043	2.35934	1.61271	2.56319	1.76456	same direction up
CD84	937.588	801.404	794.004	522.211	309.917	3.02529	2.58587	2.56199	1.685	same direction up
MACF1	2656.49	2348.33	2942.3	2126.84	1152.02	2.30594	2.03845	2.55403	1.84618	same direction up
ITGA4	979.248	749.057	1149.6	744.04	451.002	2.17127	1.66087	2.54898	1.64975	same direction up
LUZP6	210.09	126.793	220.704	160.628	86.6115	2.42566	1.46393	2.54821	1.85458	same direction up
MTPN	210.09	126.793	220.704	160.628	86.6115	2.42566	1.46393	2.54821	1.85458	same direction up
UBE2A	119.66	64.5062	141.783	76.5075	55.6653	2.14964	1.15882	2.54706	1.37442	same direction up
STARD3NL	57.3733	38.9315	62.3634	40.2303	24.5884	2.33335	1.58333	2.53629	1.63615	same direction up
TPP1	387.198	210.194	418.873	289.501	165.517	2.33933	1.26993	2.5307	1.74908	same direction up
RAB35	17.1303	13.3809	24.663	12.329	9.76084	1.755	1.37088	2.52673	1.26311	same direction up
RNF167	97.9524	54.536	93.1504	70.3724	37.022	2.64579	1.47307	2.51608	1.90083	same direction up
PICALM	335.181	201.461	348.88	232.021	139.176	2.40833	1.44753	2.50676	1.66711	same direction up
TBC1D19	33.911	14.1979	32.8001	20.3661	13.1478	2.57922	1.07987	2.49473	1.54901	same direction up
PTP4A2	1706.92	1106.81	1767.05	1069.5	708.868	2.40795	1.56138	2.49277	1.50874	same direction up
ST8SIA4	228.472	171.588	231.48	153.617	92.9554	2.45786	1.84591	2.49022	1.65259	same direction up
DNASE2	24.9653	17.6754	21.8473	17.0789	8.80831	2.83429	2.00667	2.48031	1.93896	same direction up
CALR	370.515	244.381	400.41	275.95	161.502	2.29418	1.51318	2.47929	1.70865	same direction up
KIAA2013	51.2207	37.8679	65.2338	40.2509	26.364	1.94283	1.43635	2.47435	1.52674	same direction up
CD97	619.6	345.794	642.281	508.429	259.919	2.38382	1.33039	2.47108	1.9561	same direction up
USB1	128.746	67.7589	94.4957	73.5754	38.273	3.36387	1.77041	2.46899	1.92238	same direction up
CASP8	580.584	431.489	524.704	424.76	214.058	2.71228	2.01576	2.45123	1.98432	same direction up
IKZF3	1706.39	1061.67	1807.94	1427.16	739.075	2.30882	1.43649	2.44622	1.93101	same direction up
GNPTAB	513.948	281.82	635.261	328.808	259.871	1.9777	1.08446	2.44452	1.26527	same direction up
COMMD5	16.0529	11.0527	17.3985	12.8262	7.16269	2.24119	1.5431	2.42904	1.7907	same direction up
NQO2	18.6377	12.0887	17.1135	12.2686	7.05457	2.64193	1.7136	2.42587	1.7391	same direction up
MYD88	178.695	117.163	171.978	133.662	70.9642	2.51809	1.65102	2.42345	1.88352	same direction up
ARHGAP25	824.305	671.742	832.904	612.548	344.022	2.39608	1.95261	2.42107	1.78055	same direction up
MIEN1	28.112	17.2238	37.9285	17.7951	15.6846	1.79233	1.09813	2.4182	1.13456	same direction up
RGS19	91.8805	57.8347	83.9266	68.6867	34.7221	2.64617	1.66564	2.41709	1.97818	same direction up
EBP	54.177	33.6297	73.2025	49.6069	30.3864	1.78294	1.10674	2.40906	1.63254	same direction up
SLC2A1	97.5812	48.9982	103.311	77.8959	42.9854	2.2701	1.13988	2.40339	1.81215	same direction up
PPP1CA	181.84	119.891	183.398	138.288	76.562	2.37507	1.56594	2.39542	1.80622	same direction up
MSN	1865.22	1236.66	1990.14	1419.63	832.099	2.24159	1.48619	2.39171	1.70609	same direction up
ABR	119.15	86.4654	118.93	84.1872	50.0125	2.38241	1.72888	2.378	1.68332	same direction up
ELF4	244.501	139.932	223.284	175.945	93.9577	2.60225	1.48931	2.37643	1.87259	same direction up
SLC4A7	145.26	148.181	162.463	94.4216	68.4271	2.12284	2.16553	2.37425	1.37989	same direction up
RECQL	205.701	129.892	222.438	124.134	93.7583	2.19395	1.38539	2.37246	1.32398	same direction up
SMC4	148.51	146.413	166.078	83.582	70.0477	2.12012	2.09019	2.37093	1.19321	same direction up
IDS	1255.6	899.22	1232.19	1020.27	521.909	2.40578	1.72294	2.36093	1.95489	same direction up
SPOPL	99.6458	62.2202	113.294	94.025	47.9997	2.07597	1.29626	2.36031	1.95887	same direction up
PAFAH2	70.9266	23.733	69.9913	46.5036	29.7943	2.38054	-1.25539	2.34915	1.56082	same direction up
TRPV2	91.7103	78.1009	100.072	81.2797	42.6033	2.15266	1.83321	2.34893	1.90783	same direction up
PPP2R5C	619.513	407.533	631.193	409.814	269.825	2.29599	1.51036	2.33927	1.51882	same direction up
CDKN2D	167.813	167.987	188.713	156.222	80.7291	2.07872	2.08088	2.33761	1.93514	same direction up
PCYT1A	68.6195	48.4618	50.5153	37.0201	21.6356	3.1716	2.23991	2.33482	1.71107	same direction up
CAPNS1	424.546	266.121	451.419	361.188	193.732	2.19141	1.37366	2.33012	1.86437	same direction up
MEX3C	194.263	151.639	202.57	171.891	87.2034	2.2277	1.73891	2.32296	1.97115	same direction up
ZMIZ1	92.6649	109.011	101.434	80.0669	43.8456	2.11344	2.48626	2.31343	1.82611	same direction up
HSPA5	775.616	719.897	967.554	809.758	418.9	1.85155	1.71854	2.30975	1.93306	same direction up
MSMO1	30.9477	29.6162	40.6825	28.0698	17.6167	1.75672	1.68114	2.30931	1.59336	same direction up
SLC25A20	59.8149	36.1764	61.1076	36.019	26.472	2.25955	1.36659	2.30839	1.36065	same direction up
CAPZA1	284.908	155.183	267.618	194.524	117.121	2.4326	1.32498	2.28497	1.66088	same direction up
CRELD2	45.0231	50.9901	50.0393	37.9292	21.9164	2.05431	2.32657	2.28319	1.73063	same direction up
RPS6KA1	119.85	70.5101	106.497	66.4823	46.6994	2.56641	1.50987	2.28049	1.42362	same direction up
P2RY10	91.9134	82.3478	102.994	72.8461	45.4141	2.02389	1.81326	2.26788	1.60404	same direction up
DPP3	12.8478	7.10086	17.7028	10.6493	7.82512	1.64187	-1.102	2.2623	1.36091	same direction up
CERKL	214.114	146.93	244.572	168.445	108.23	1.97831	1.35757	2.25973	1.55635	same direction up
GSAP	90.4722	35.7321	106.175	58.0347	47.1116	1.92038	-1.31847	2.2537	1.23186	same direction up
VPS26A	88.0193	52.1641	103.301	55.0178	45.947	1.91567	1.13531	2.24826	1.19742	same direction up
DYNLRB1	61.2641	36.9114	55.2265	36.722	24.6105	2.48935	1.49982	2.24402	1.49213	same direction up
PARP15	181.337	105.242	200.508	132.643	90.1924	2.01056	1.16686	2.22311	1.47067	same direction up
TSEN54	63.119	34.4805	65.0997	45.0684	29.3169	2.15299	1.17613	2.22055	1.53728	same direction up
CPD	169.852	134.424	173.926	150.045	78.3957	2.16659	1.71469	2.21856	1.91395	same direction up
RAB37	188.478	114.219	182.673	113.44	82.3867	2.28772	1.38638	2.21726	1.37693	same direction up
ARHGAP35	529.76	488.362	522.967	463.24	236.259	2.24229	2.06707	2.21354	1.96073	same direction up
ADIPOR2	82.3054	48.8654	84.6731	69.413	38.3073	2.14856	1.27562	2.21037	1.81201	same direction up
RABGAP1L	558.215	392.032	577.056	409.746	261.401	2.13547	1.49973	2.20755	1.5675	same direction up
CHP1	97.0248	85.6631	123.444	107.568	55.9492	1.73416	1.53109	2.20636	1.9226	same direction up
CALCOCO1	94.9464	84.2588	97.5158	83.7516	44.4525	2.13591	1.89548	2.19371	1.88407	same direction up
TRIM62	29.4093	28.6855	31.4519	27.6795	14.3469	2.04987	1.99942	2.19224	1.9293	same direction up
TRPS1	122.716	86.1915	133.187	68.9094	61.0173	2.01117	1.41258	2.18278	1.12934	same direction up
RAB1B	99.5475	51.8453	89.2423	72.8913	41.0227	2.42665	1.26382	2.17544	1.77686	same direction up
B4GALT4	27.093	24.5892	43.3634	30.1735	19.9555	1.35767	1.2322	2.17301	1.51204	same direction up
SLC45A4	10.422	12.0596	20.2998	14.4483	9.35397	1.11418	1.28925	2.17018	1.54461	same direction up
MYL12B	556.278	351.499	584.495	377.588	269.52	2.06396	1.30417	2.16866	1.40097	same direction up
MYL6	613.196	547.777	754.367	482.227	348.918	1.75742	1.56993	2.16202	1.38206	same direction up
RBCK1	55.0735	28.9244	54.0569	48.2358	25.0049	2.20251	1.15675	2.16186	1.92906	same direction up
SLC35A2	7.43147	11.827	20.845	14.7754	9.6529	-1.29892	1.22523	2.15945	1.53067	same direction up
PTPN4	710.088	433.507	847.282	684.204	393.301	1.80546	1.10223	2.15428	1.73964	same direction up
C18orf8	50.5349	48.1149	69.8571	56.9098	32.565	1.55181	1.4775	2.14516	1.74757	same direction up
LIMA1	88.0708	48.2995	89.9797	45.2546	41.9804	2.0979	1.15052	2.14337	1.07799	same direction up
SAMD9L	401.821	227.247	433.988	352.197	202.743	1.98192	1.12086	2.14059	1.73716	same direction up
PQLC3	64.9975	43.0607	56.0962	39.251	26.256	2.47553	1.64003	2.13651	1.49493	same direction up
PFN1	958.625	466.042	734.418	585.438	343.768	2.78858	1.35569	2.13638	1.70301	same direction up
MAP1LC3B	190.303	165.452	225.495	183.404	105.659	1.80111	1.5659	2.13417	1.7358	same direction up
S1PR1	575.015	497.211	534.957	461.318	251.741	2.28415	1.97509	2.12503	1.83251	same direction up
LRRC59	38.991	25.9115	33.3409	28.492	15.7549	2.47484	1.64466	2.11622	1.80845	same direction up
NDUFA6	29.7315	28.4398	46.6235	35.7502	22.1721	1.34094	1.28269	2.1028	1.6124	same direction up
NMRAL1	25.2072	26.1073	40.9946	25.4494	19.5776	1.28755	1.33353	2.09396	1.29993	same direction up
GLTP	86.1012	56.7716	89.1994	59.5191	42.6123	2.02057	1.33228	2.09328	1.39676	same direction up
TMEM9B	136.156	86.6601	129.371	107.503	61.8231	2.20234	1.40174	2.0926	1.73888	same direction up
IKBKG	19.2759	12.9594	23.8563	14.8319	11.4066	1.68989	1.13613	2.09144	1.30028	same direction up
MAPK1	645.451	451.921	699.048	494.058	334.392	1.93022	1.35147	2.09051	1.47748	same direction up
EHD3	16.7003	16.7921	22.8279	20.7851	10.9258	1.52852	1.53692	2.08935	1.90238	same direction up
HENMT1	103.427	72.1512	89.9098	65.6573	43.1358	2.39771	1.67265	2.08434	1.52211	same direction up
POP4	30.0095	26.2173	37.8834	22.7318	18.218	1.64725	1.43909	2.07945	1.24776	same direction up
AKIRIN2	51.0033	37.018	46.183	38.3852	22.2242	2.29495	1.66567	2.07805	1.72718	same direction up
G6PD	17.8493	11.2761	22.9107	17.2109	11.034	1.61767	1.02195	2.07638	1.55981	same direction up
ZBTB7A	92.2367	59.8387	97.5994	77.3858	47.0939	1.95857	1.27062	2.07244	1.64322	same direction up
RHOF	121.569	78.7526	132.509	118.383	63.9655	1.90055	1.23117	2.07157	1.85073	same direction up
TSSC4	4.45689	4.7029	15.3678	11.1358	7.41843	-1.66448	-1.57741	2.07157	1.5011	same direction up
GBP3	141.788	119.556	160.514	125.018	77.5081	1.82934	1.54249	2.07093	1.61296	same direction up
KIF21B	210.104	184.795	227.778	193.65	110.11	1.90812	1.67827	2.06863	1.75869	same direction up
NPTN	48.6691	27.0836	61.041	29.904	29.5348	1.64785	-1.09051	2.06674	1.0125	same direction up
ACBD5	192.648	143.023	181.74	160.63	88.026	2.18853	1.62478	2.06462	1.82481	same direction up
ILK	82.316	64.6957	80.2389	70.7788	38.8959	2.11631	1.6633	2.06291	1.8197	same direction up
TNRC18	42.5951	33.0042	54.1393	45.6609	26.2774	1.62098	1.25599	2.0603	1.73765	same direction up
BTD	16.3821	23.6769	28.2085	23.0418	13.7022	1.19558	1.72796	2.05869	1.68161	same direction up
TRIM26	90.6124	85.7532	109.488	90.6963	53.1871	1.70365	1.61229	2.05855	1.70523	same direction up
UTRN	3277.81	2870.91	3448.61	2797.15	1675.81	1.95596	1.71315	2.05788	1.66914	same direction up
ORAI1	65.0249	44.2066	57.1398	51.3396	27.8315	2.33638	1.58837	2.05306	1.84466	same direction up
PSMA6	73.4511	42.5272	61.6318	40.6551	30.0281	2.44608	1.41625	2.05247	1.3539	same direction up
PGAM1	187.649	188.344	224.656	170.845	109.465	1.71424	1.72058	2.0523	1.56073	same direction up
ACSL5	306.455	211.039	277.578	212.848	135.264	2.26561	1.5602	2.05212	1.57358	same direction up
SH2D3C	73.713	38.8021	90.289	66.4499	44.0276	1.67425	-1.13467	2.05074	1.50928	same direction up
MRPL47	21.1844	18.1434	33.3456	22.9933	16.27	1.30205	1.11515	2.04951	1.41323	same direction up
TRIM59	80.9902	55.4493	73.0371	53.9597	35.7088	2.26807	1.55282	2.04535	1.5111	same direction up
ENDOD1	32.2246	30.1798	43.2858	39.7232	21.1765	1.52171	1.42515	2.04405	1.87582	same direction up
DBI	107.006	64.0071	104.066	82.3555	50.9998	2.09816	1.25505	2.04051	1.61482	same direction up
TMEM184B	31.1362	26.3704	39.7217	28.7893	19.5652	1.59141	1.34782	2.03023	1.47146	same direction up
NADK	56.2532	40.3008	56.3224	46.4255	27.8403	2.02056	1.44757	2.02305	1.66756	same direction up
PIK3R5	331.911	215.258	346.992	261.587	172.102	1.92857	1.25076	2.0162	1.51995	same direction up
EXTL3	21.6926	22.7567	37.2726	35.1179	18.4956	1.17285	1.23039	2.01522	1.89872	same direction up
HYOU1	50.513	80.3114	76.829	74.8837	38.1776	1.32311	2.10363	2.01241	1.96146	same direction up
PDIA3P1	178.555	175.046	221.49	152.698	110.089	1.6219	1.59003	2.01191	1.38704	same direction up
CD8A	2493.83	1487.03	2730.55	1704.92	1357.44	1.83715	1.09546	2.01154	1.25598	same direction up
DEK	237.548	232.438	281.791	242.85	140.16	1.69484	1.65838	2.0105	1.73267	same direction up
DNAJB11	107.044	113.96	124.62	92.2453	62.1464	1.72245	1.83373	2.00526	1.48432	same direction up
IQSEC1	283.322	243.996	337.854	268.58	168.598	1.68047	1.44721	2.00391	1.59303	same direction up
STK40	55.2233	35.0853	51.3597	49.0062	25.6618	2.15197	1.36722	2.00141	1.9097	same direction up
RAB8B	292.587	175.846	279.052	187.581	139.451	2.09813	1.26099	2.00107	1.34514	same direction up
SSNA1	19.4462	16.0178	26.7914	30.7493	13.5151	1.43885	1.18518	1.98234	2.27519	same direction up
AP3S1	47.0679	29.4618	38.0618	41.4738	19.2014	2.45127	1.53436	1.98224	2.15994	same direction up
IL2RG	1124.32	711.512	964.124	998.092	487.975	2.30406	1.45809	1.97576	2.04537	same direction up
TLE1	5.6932	1.79131	1.9922	29.3543	1.0088	5.64356	1.77569	1.97483	29.0983	same direction up
OGDH	75.4783	84.0635	67.8564	83.9477	34.3708	2.196	2.44578	1.97424	2.44241	same direction up
CCR9	9.63358	13.098	8.93744	25.6613	4.54271	2.12067	2.8833	1.96743	5.6489	same direction up
SEC24C	142.102	143.897	130.965	156.518	66.5686	2.13466	2.16164	1.96736	2.35123	same direction up
PLEC	162.532	159.814	141.525	180.537	73.1577	2.22167	2.18451	1.93452	2.46778	same direction up
NEO1	30.6185	46.2499	40.1092	131.351	20.8649	1.46746	2.21663	1.92233	6.29528	same direction up
VKORC1	18.4382	16.7257	19.9662	25.7573	10.4021	1.77255	1.60792	1.91944	2.47617	same direction up
DGKH	185.783	174.573	159.647	170.137	83.2423	2.23183	2.09717	1.91786	2.04387	same direction up
NCOA7	226.733	269.749	223.036	323.122	116.485	1.94645	2.31574	1.91472	2.77394	same direction up
MANF	55.9514	49.5714	54.7017	59.7175	28.7243	1.94788	1.72576	1.90437	2.07899	same direction up
ALOX5AP	80.8185	123.508	111.747	223.076	58.873	1.37276	2.09787	1.89811	3.7891	same direction up
CHD9	417.918	338.215	387.449	476.547	205.353	2.03512	1.64699	1.88674	2.32062	same direction up
MBOAT1	67.1819	129.158	49.1711	205.738	26.0883	2.57517	4.9508	1.8848	7.88621	same direction up
TIMP1	13.4952	22.295	17.6051	27.4269	9.38824	1.43746	2.37478	1.87523	2.92141	same direction up
PMVK	12.1288	6.60955	8.03129	15.1584	4.28715	2.82911	1.54171	1.87334	3.53576	same direction up
TNFSF10	43.4642	97.8395	36.8612	70.1204	19.9465	2.17904	4.90509	1.848	3.51542	same direction up
ABHD15	46.1896	49.5399	42.5928	79.0752	23.0509	2.00381	2.14915	1.84777	3.43046	same direction up
LUZP1	124.858	126.24	152.88	184.451	84.3835	1.47965	1.49603	1.81173	2.18587	same direction up
ZFP36L2	998.389	1246.21	1031.74	1499.19	571.173	1.74796	2.18184	1.80635	2.62476	same direction up
MKNK1	58.7667	49.4789	55.1529	89.9168	30.5858	1.92137	1.61771	1.80322	2.93982	same direction up
FKBP11	62.3817	51.0502	59.2462	93.1646	32.99	1.89093	1.54744	1.79588	2.82402	same direction up
RORA	1100.92	845.895	1134.93	1623.01	632.563	1.74041	1.33725	1.79418	2.56577	same direction up
MVB12B	70.6694	58.5004	60.9323	81.5298	34.0721	2.07411	1.71696	1.78833	2.39286	same direction up
TMEM117	5.50504	5.95447	6.64531	11.6343	3.72004	1.47984	1.60065	1.78636	3.12748	same direction up
ARHGAP31	28.679	34.9448	20.5181	33.0148	11.5235	2.48874	3.03247	1.78055	2.865	same direction up
EHD1	174.932	126.796	137.501	192.737	77.3328	2.26206	1.63961	1.77804	2.4923	same direction up
TSR3	20.1944	25.9459	25.9682	30.5285	14.6155	1.38171	1.77523	1.77676	2.08878	same direction up
HSP90B2P	10.2517	8.77785	11.8618	14.119	6.70361	1.52929	1.30942	1.76946	2.10618	same direction up
STT3A	79.196	88.3217	81.6946	100.96	46.4705	1.70422	1.9006	1.75799	2.17256	same direction up
NTN4	4.40956	3.49691	1.75212	29.2736	1	4.40956	3.49691	1.75212	29.2736	same direction up
YWHAH	52.3609	54.5936	48.8392	72.8848	28.1916	1.85732	1.93652	1.7324	2.58534	same direction up
SEC61A1	231.662	196.045	190.844	223.703	111.398	2.07959	1.75987	1.71317	2.00815	same direction up
IKZF2	180.296	180.705	150.212	415.046	88.6155	2.03459	2.0392	1.6951	4.68368	same direction up
SPON1	21.1509	15.6597	11.8947	61.8961	7.02409	3.01119	2.22943	1.69341	8.81198	same direction up
RAB11FIP1	52.9878	76.9735	54.1698	107.076	32.1672	1.64726	2.39292	1.68401	3.32874	same direction up
SIK3	178.389	188.232	158.618	218.448	95.2751	1.87236	1.97567	1.66484	2.29281	same direction up
SPSB3	44.714	40.5145	46.2448	58.3919	27.7849	1.60929	1.45815	1.66439	2.10157	same direction up
PLOD3	4.43264	12.8494	17.3623	29.4615	10.4361	-2.35437	1.23125	1.66368	2.82304	same direction up
KDELR1	37.8734	33.917	35.4046	46.0115	21.2973	1.77832	1.59255	1.6624	2.16044	same direction up
SLC17A5	40.7877	30.8606	34.0582	41.2666	20.4923	1.9904	1.50596	1.662	2.01377	same direction up
PARVA	1	6.4797	1.78346	11.6157	1.14739	-1.14739	5.64731	1.55435	10.1236	same direction up
PELO	12.458	12.1449	14.7322	21.6626	9.653	1.29058	1.25815	1.52618	2.24413	same direction up
CERK	134.476	146.655	157.243	284.726	103.567	1.29844	1.41604	1.51827	2.7492	same direction up
LTK	1.14599	5.39969	1.49749	55.3406	1	1.14599	5.39969	1.49749	55.3406	same direction up
MXI1	48.7564	66.4842	63.3679	111.935	42.3404	1.15153	1.57023	1.49663	2.6437	same direction up
PKP4	25.2474	51.4282	43.1059	60.9936	28.8288	-1.14185	1.78392	1.49524	2.11572	same direction up
PLXNA1	7.8573	21.4553	13.0488	23.2425	8.73455	-1.11165	2.45637	1.49393	2.66099	same direction up
CYP2E1	1.14599	1.2932	1.48171	15.5751	1	1.14599	1.2932	1.48171	15.5751	same direction up
LOC101927722	1	1.07513	1.98066	12.481	1.35092	-1.35092	-1.25652	1.46615	9.23889	same direction up
LPCAT4	20.2547	20.9765	23.4205	42.3592	16.551	1.22377	1.26739	1.41505	2.55931	same direction up
PLXDC2	4.85548	1.41383	1.41813	23.677	1.0088	4.81314	1.4015	1.40576	23.4706	same direction up
ARL4A	10.711	19.85	14.6519	34.1596	10.4668	1.02332	1.89646	1.39984	3.2636	same direction up
BCORL1	29.1784	32.0545	23.8929	39.6369	17.1793	1.69847	1.86588	1.3908	2.30725	same direction up
DOCK7	37.0449	34.8081	27.2693	48.3515	19.6692	1.88339	1.76967	1.3864	2.45823	same direction up
REEP3	73.6231	98.9592	66.6523	102.027	48.2682	1.52529	2.05019	1.38087	2.11374	same direction up
LOC101928784	58.1979	65.6537	63.6672	124.022	46.1074	1.26222	1.42393	1.38084	2.68985	same direction up
OSM	3.58776	3.3893	1.57268	11.7531	1.14739	3.12687	2.95391	1.37065	10.2433	same direction up
B3GALTL	12.0503	16.6923	13.7882	24.8599	10.0812	1.19532	1.65578	1.36771	2.46596	same direction up
FURIN	37.2728	27.9858	24.9351	58.7809	18.3477	2.03147	1.5253	1.35903	3.20372	same direction up
TRAPPC2P1	12.9081	16.7848	13.396	22.9764	9.89944	1.30392	1.69553	1.35321	2.32098	same direction up
P2RX5	30.2466	26.446	18.6356	37.1038	14.066	2.15033	1.88013	1.32487	2.63783	same direction up
TRADD	37.9228	64.1288	30.5377	59.6979	23.0509	1.64517	2.78205	1.3248	2.58983	same direction up
DOLK	5.94418	8.64848	7.20169	12.4401	5.53853	1.07324	1.56151	1.30029	2.2461	same direction up
GPD1L	72.1742	81.2998	62.7753	111.168	49.1858	1.46738	1.65291	1.27629	2.26017	same direction up
TPD52	50.0848	56.7993	49.34	97.461	38.9915	1.2845	1.45671	1.2654	2.49954	same direction up
CTSH	13.4367	14.9087	10.1844	21.8677	8.07194	1.66462	1.84698	1.2617	2.7091	same direction up
NFKBIA	147.842	139.403	94.579	211.958	75.341	1.96231	1.8503	1.25535	2.81331	same direction up
ELK3	67.3609	103.545	67.3004	150.039	54.0189	1.24699	1.91683	1.24587	2.77752	same direction up
SOCS3	8.67494	27.3796	7.40288	37.4507	5.97615	1.45159	4.58148	1.23874	6.26669	same direction up
DAB2IP	1	2.35145	1.67299	14.6466	1.35092	-1.35092	1.74062	1.23841	10.8419	same direction up
CCR6	2.32004	13.2904	1.66306	85.958	1.35092	1.71737	9.83798	1.23106	63.629	same direction up
ME1	1.14599	4.48003	1.23758	42.0678	1.0088	1.136	4.44097	1.22679	41.7011	same direction up
AHR	80.4118	180.517	83.0664	160.216	67.8765	1.18468	2.6595	1.22379	2.36041	same direction up
IL12RB2	10.3613	14.9925	2.78877	36.75	2.30336	4.49835	6.50895	1.21074	15.9549	same direction up
CEBPD	1.38565	3.49834	1.2121	29.8785	1.0088	1.37357	3.46784	1.20153	29.618	same direction up
ELL	21.9213	29.1337	19.4983	47.5476	16.2607	1.34812	1.79166	1.1991	2.92408	same direction up
B3GALT2	11.9988	20.7769	18.4126	113.755	15.4903	-1.29099	1.34129	1.18866	7.34364	same direction up
DUSP7	117.336	97.4316	103.889	192.853	87.6873	1.33811	1.11112	1.18476	2.19933	same direction up
ODF2L	74.0447	119.362	80.3227	218.044	68.7867	1.07644	1.73525	1.16771	3.16985	same direction up
METTL21B	7.13832	12.6769	8.81654	18.8085	7.56064	-1.05916	1.6767	1.16611	2.48769	same direction up
TTC39C	291.37	433.202	261.412	495.034	228.344	1.27601	1.89715	1.14482	2.16793	same direction up
CEP112	5.0307	8.87428	2.01186	10.9971	1.7578	2.86193	5.04852	1.14454	6.2562	same direction up
SLC4A10	13.6786	76.9964	10.7568	972.407	9.44073	1.44889	8.15576	1.1394	103.001	same direction up
CYFIP1	10.4713	12.6871	4.5417	13.3446	3.98831	2.6255	3.18107	1.13875	3.34594	same direction up
RBM24	1	1.91193	1.13152	23.7783	1	1	1.91193	1.13152	23.7783	same direction up
TRMT61A	6.96808	7.52921	4.74442	12.1149	4.20076	1.65876	1.79234	1.12942	2.88397	same direction up
RARA	22.3112	30.6116	14.9499	32.7567	13.3116	1.67607	2.29961	1.12307	2.46076	same direction up
WDR86-AS1	2.5597	18.7971	1.91904	28.6261	1.7578	1.45619	10.6936	1.09173	16.2852	same direction up
RNF165	2.10463	1.87416	1.09427	20.5008	1.0088	2.08628	1.85782	1.08473	20.3221	same direction up
LRP12	1.14599	1.50448	1.66365	10.8469	1.56316	-1.36402	-1.039	1.06429	6.93909	same direction up
GAB1	1	2.50212	1.05766	12.0652	1	1	2.50212	1.05766	12.0652	same direction up
RORC	1	9.8298	2.13022	96.2751	2.03518	-2.03518	4.82994	1.0467	47.3054	same direction up
NCR3LG1	25.814	14.2318	21.7776	49.49	20.9894	1.22986	-1.47483	1.03755	2.35786	same direction up
TMEM164	26.3047	34.3783	22.4043	47.6024	21.9813	1.19668	1.56398	1.01924	2.16558	same direction up
MPZL3	56.061	97.2934	51.1655	157.921	51.0995	1.09709	1.904	1.00129	3.09045	same direction up
PRSS35	1	1.41383	1	21.7908	1	1	1.41383	1	21.7908	same direction up
TSPAN15	1.9143	1.12843	1	14.3173	1	1.9143	1.12843	1	14.3173	same direction up
KIT	1	1.21128	1	11.8004	1	1	1.21128	1	11.8004	same direction up
COL5A1	1	1.75496	1	10.2055	1	1	1.75496	1	10.2055	same direction up

## Sheet: +- vs -+
Symbol	Mean (CD62L+ CX3CR1+)	Mean (CD62L+ CX3CR1-)	Mean (CD62L-CX3CR1+)	Mean (CD62L-CX3CR1-)	Mean (Naive)	FoldChange (CD62L+ CX3CR1+ vs. Naive)	FoldChange (CD62L+ CX3CR1- vs. Naive)	FoldChange (CD62L- CX3CR1+ vs. Naive)	FoldChange (CD62L- CX3CR1- vs. Naive)	Index
AP3M2	40.7581	65.8388	23.9079	34.5621	25.9261	1.57209	2.53948	-1.08441	1.3331	a different directions
IL4R	37.1946	102.472	35.8417	34.6078	41.4039	-1.11317	2.47494	-1.15519	-1.19637	a different directions
DUSP16	129.977	230.712	89.8667	246.097	104.417	1.24479	2.20953	-1.16191	2.35688	a different directions
MAP3K1	152.902	553.158	154.194	226.485	180.015	-1.17732	3.07284	-1.16746	1.25814	a different directions
CRYBG3	24.8152	62.4935	11.7887	42.251	14.1308	1.75611	4.42251	-1.19867	2.99	a different directions
CDH1	1	23.9356	1	1	1.22103	-1.22103	19.6029	-1.22103	-1.22103	a different directions
INPP4B	230.43	590.027	178.24	247.67	231.361	-1.00404	2.55025	-1.29802	1.07049	a different directions
BIRC3	284.634	848.075	198.882	453.09	284.086	1.00193	2.98528	-1.42842	1.59491	a different directions
CNTNAP1	2.72278	12.6638	2.9615	5.63286	4.46904	-1.64135	2.83368	-1.50905	1.26042	a different directions
IL2RA	2.60902	48.8539	1	17.6307	1.76659	1.47687	27.6543	-1.76659	9.98005	a different directions
EDA	1	13.9522	1	4.72115	1.84036	-1.84036	7.58127	-1.84036	2.56535	a different directions
SELP	2.29995	12.7966	1.03661	1.92652	2.03104	1.1324	6.30053	-1.95931	-1.05425	a different directions
IFNG-AS1	8.02537	82.8624	7.06103	61.457	15.1177	-1.88374	5.48116	-2.141	4.06524	a different directions
TSPAN18	3.95331	70.7288	6.10468	69.8554	19.383	-4.90297	3.64901	-3.1751	3.60395	a different directions
MB21D2	1.14599	14.6475	1	8.51913	3.19593	-2.7888	4.58318	-3.19593	2.66562	a different directions
CACNA1I	2.08037	36.3528	1	17.8723	15.5729	-7.48561	2.33437	-15.5729	1.14765	a different directions
TIAM1	3.03902	189.808	1.11782	50.3942	28.4956	-9.37657	6.66097	-25.492	1.76849	a different directions
RPS6KA5	22.2706	60.7889	27.1226	63.644	55.1838	-2.47788	1.10157	-2.0346	1.15331	a different directions
FUT8	67.4456	132.758	62.3682	77.7507	128.512	-1.90541	1.03304	-2.06053	-1.65287	a different directions
CASK	85.3417	176.313	72.2677	162.174	149.796	-1.75525	1.17702	-2.07279	1.08263	a different directions
NBPF15	65.9518	160.706	66.0967	105.526	143.701	-2.17888	1.11833	-2.17411	-1.36176	a different directions
MTM1	37.7748	75.1186	32.2358	74.9377	71.1331	-1.88308	1.05603	-2.20665	1.05349	a different directions
PRKCZ	4.23732	24.5669	10.8688	24.5955	24.1729	-5.70476	1.0163	-2.22406	1.01748	a different directions
AIG1	8.19561	23.6405	9.88362	17.3118	22.7054	-2.77043	1.04119	-2.29727	-1.31155	a different directions
PAG1	475.96	872.043	366.094	776.176	842.268	-1.76962	1.03535	-2.30069	-1.08515	a different directions
IL7R	2756.97	6724.43	1935.43	7845.93	4717.81	-1.71123	1.42533	-2.4376	1.66305	a different directions
LRRC8B	46.7566	87.0052	33.9474	49.8084	84.0524	-1.79766	1.03513	-2.47596	-1.68752	a different directions
IL11RA	42.4942	119.921	33.3053	52.146	97.2015	-2.2874	1.23374	-2.9185	-1.86403	a different directions
ZNF815P	4.06708	32.7115	7.98554	14.4814	25.5411	-6.27997	1.28074	-3.19842	-1.76372	a different directions
A1BG-AS1	2.10463	12.5446	3.16038	11.0587	10.5836	-5.02872	1.18529	-3.34884	1.04489	a different directions
LSR	4.37615	16.5862	3.60501	11.6983	12.5283	-2.86287	1.32389	-3.47526	-1.07095	a different directions
GNAQ	45.7691	139.159	36.1984	73.137	129.798	-2.83592	1.07213	-3.58573	-1.77472	a different directions
KDSR	37.8713	112.982	17.4544	122.208	76.0383	-2.00781	1.48585	-4.35639	1.60719	a different directions
PLD6	4.30674	28.1564	5.91051	17.1574	27.3906	-6.35995	1.02796	-4.63423	-1.59643	a different directions
KANK1	3.78724	18.3993	2.29597	4.43371	12.6799	-3.34805	1.45107	-5.52265	-2.85987	a different directions
C1orf162	15.4929	68.5988	10.2101	17.6615	56.4301	-3.64233	1.21564	-5.52691	-3.19509	a different directions
GCSAM	12.169	76.8276	8.8064	28.7422	51.4383	-4.22698	1.49359	-5.84101	-1.78964	a different directions
SLC22A23	10.4914	40.188	5.96771	12.911	36.9999	-3.52669	1.08617	-6.20002	-2.86577	a different directions
MAST4	16.4113	76.6673	11.619	54.6766	73.7182	-4.49191	1.04	-6.3446	-1.34826	a different directions
LTB	21.9031	205.228	21.3141	224.165	159.7	-7.29124	1.28508	-7.49269	1.40366	a different directions
HKDC1	1	10.9229	1.05766	2.69259	8.17626	-8.17626	1.33593	-7.73049	-3.03658	a different directions
AQP3	21.2338	186.305	16.9461	252.069	133.525	-6.28835	1.39528	-7.87943	1.8878	a different directions
TRIM2	2.06028	12.0989	1	2.99819	10.1029	-4.90363	1.19757	-10.1029	-3.36966	a different directions
VSIG1	7.69999	60.9014	2.10795	39.009	50.0486	-6.49983	1.21684	-23.7428	-1.283	a different directions
HAPLN3	6.71249	67.3146	2.18667	33.3836	54.1492	-8.06692	1.24313	-24.7633	-1.62203	a different directions
TSHZ3	8.72426	1.16477	17.562	1.8246	1.21223	7.19686	-1.04075	14.4873	1.50516	a different directions
ELOVL6	17.3499	4.99847	19.5821	32.352	5.03616	3.44506	-1.00754	3.88831	6.42394	a different directions
TOR2A	22.6089	7.29325	22.4228	15.2151	7.68661	2.94134	-1.05394	2.91712	1.97943	a different directions
AGTRAP	18.3085	4.52654	19.0504	13.9577	6.61722	2.7668	-1.46187	2.87892	2.10931	a different directions
CISD3	6.22402	7.30341	19.9495	13.6686	7.5482	-1.21275	-1.03352	2.64295	1.81084	a different directions
BZRAP1	46.7095	17.7393	47.9298	24.0795	18.2922	2.55351	-1.03117	2.62022	1.31638	a different directions
FNDC3B	97.5053	47.1628	137.979	80.9821	53.6588	1.81714	-1.13774	2.57142	1.5092	a different directions
CLEC2B	271.281	115.263	297.311	168.919	115.873	2.34119	-1.0053	2.56582	1.45779	a different directions
HS6ST1	13.3271	5.32021	21.4749	6.58654	8.48801	1.57011	-1.59543	2.53003	-1.28869	a different directions
PAFAH2	70.9266	23.733	69.9913	46.5036	29.7943	2.38054	-1.25539	2.34915	1.56082	a different directions
BPGM	20.696	14.693	36.9568	13.9048	16.0755	1.28742	-1.09409	2.29895	-1.15611	a different directions
DPP3	12.8478	7.10086	17.7028	10.6493	7.82512	1.64187	-1.102	2.2623	1.36091	a different directions
SLC14A1	40.8297	22.3216	58.0308	19.3021	25.6812	1.58987	-1.15051	2.25966	-1.33049	a different directions
GSAP	90.4722	35.7321	106.175	58.0347	47.1116	1.92038	-1.31847	2.2537	1.23186	a different directions
RAP1B	353.364	189.666	456.71	187.173	210.667	1.67736	-1.11073	2.16793	-1.12552	a different directions
FAM53B-AS1	3.10843	5.03481	11.8561	5.34381	5.65548	-1.8194	-1.12328	2.09639	-1.05832	a different directions
TSSC4	4.45689	4.7029	15.3678	11.1358	7.41843	-1.66448	-1.57741	2.07157	1.5011	a different directions
NPTN	48.6691	27.0836	61.041	29.904	29.5348	1.64785	-1.09051	2.06674	1.0125	a different directions
SH2D3C	73.713	38.8021	90.289	66.4499	44.0276	1.67425	-1.13467	2.05074	1.50928	a different directions
TSPAN32	37.9629	23.1758	35.6718	30.2526	71.9025	-1.89402	-3.10248	-2.01567	-2.37674	both significantly down
ZNF880	7.18765	4.2707	7.56557	10.7145	15.3608	-2.13711	-3.59678	-2.03035	-1.43364	both significantly down
ZBTB46	18.0484	15.7886	16.625	13.6789	34.5315	-1.91327	-2.18711	-2.07709	-2.52444	both significantly down
LPHN1	26.0741	23.6672	24.7529	41.5766	51.668	-1.98158	-2.18311	-2.08735	-1.24272	both significantly down
TGFBR2	685.6	591.924	687.387	667.363	1439.59	-2.09975	-2.43205	-2.09429	-2.15713	both significantly down
MTA3	23.0389	22.262	25.6157	24.1203	54.9244	-2.38398	-2.46718	-2.14417	-2.2771	both significantly down
LOC646719	40.5499	38.8491	40.7179	47.4286	87.3709	-2.15465	-2.24898	-2.14576	-1.84216	both significantly down
IPO5P1	17.211	17.7747	18.2036	24.6675	39.1173	-2.2728	-2.20073	-2.14888	-1.58578	both significantly down
ZNF345	18.3487	16.2072	16.2189	28.0812	35.0124	-1.90817	-2.16029	-2.15874	-1.24683	both significantly down
RBM43	18.8481	12.2554	13.7848	17.1748	29.7817	-1.58009	-2.43009	-2.16046	-1.73403	both significantly down
PRR3	4.91196	13.3407	12.6657	21.6703	27.5073	-5.60007	-2.0619	-2.1718	-1.26936	both significantly down
MCMDC2	11.2305	14.3403	13.7667	6.47312	29.9362	-2.66563	-2.08756	-2.17454	-4.6247	both significantly down
ZNF540	11.4099	11.3318	12.0385	9.30365	26.7543	-2.34484	-2.36099	-2.22241	-2.87568	both significantly down
LINC00861	637.026	536.54	573.637	615.705	1280.96	-2.01084	-2.38744	-2.23304	-2.08047	both significantly down
CIAPIN1	19.9569	22.5537	20.8111	21.009	47.0378	-2.35697	-2.08559	-2.26023	-2.23893	both significantly down
HSF2	38.2947	31.8936	30.9512	33.9788	71.2556	-1.86072	-2.23417	-2.30219	-2.09706	both significantly down
C1orf198	6.05378	7.06452	9.21517	10.7441	21.2664	-3.51292	-3.01031	-2.30776	-1.97935	both significantly down
ILF3-AS1	20.5864	27.9882	24.4731	23.5955	56.8713	-2.76257	-2.03197	-2.32382	-2.41026	both significantly down
PWARSN	14.9734	7.19051	10.3483	9.63	24.065	-1.60718	-3.34677	-2.3255	-2.49896	both significantly down
ZNF879	12.3279	9.80748	8.70705	7.85261	20.2619	-1.64357	-2.06596	-2.32706	-2.58027	both significantly down
FAM175A	40.9842	48.036	42.9954	50.6092	101.65	-2.48023	-2.11612	-2.36421	-2.00853	both significantly down
WDR27	3.49825	4.89866	5.65412	7.49608	13.4375	-3.84121	-2.7431	-2.37658	-1.7926	both significantly down
AHCY	15.643	13.3771	13.945	17.923	33.419	-2.13635	-2.49823	-2.39649	-1.86459	both significantly down
ADRBK2	15.8626	13.7104	14.4472	9.8575	34.6786	-2.18619	-2.52936	-2.40037	-3.51799	both significantly down
BRD7P3	3.95331	9.9834	9.33211	6.17567	22.4584	-5.68089	-2.24957	-2.40657	-3.63659	both significantly down
AMN1	9.09995	15.9248	13.9767	12.1827	33.8563	-3.72049	-2.12601	-2.42234	-2.77905	both significantly down
GPR160	3.51834	7.88823	6.83188	8.09912	16.6859	-4.74255	-2.11529	-2.44236	-2.06021	both significantly down
CD7	24.8265	16.1389	16.4527	33.0277	40.8535	-1.64556	-2.53137	-2.48309	-1.23695	both significantly down
AKAP7	10.1823	19.5181	16.4476	19.7706	40.8802	-4.01482	-2.09448	-2.48549	-2.06773	both significantly down
ZNF502	7.19181	4.88219	6.00315	4.55189	14.923	-2.07499	-3.05661	-2.48585	-3.27841	both significantly down
BCORP1	88.8763	68.5975	68.4957	44.246	171.522	-1.92989	-2.50041	-2.50412	-3.87655	both significantly down
MTRF1	59.196	70.0847	57.7349	46.0652	144.874	-2.44737	-2.06713	-2.5093	-3.14498	both significantly down
MEGF11	3.95331	5.23057	4.6007	2.38831	11.5758	-2.92813	-2.21311	-2.5161	-4.84687	both significantly down
LOC101929057	19.0363	10.9098	8.87873	7.51244	22.3972	-1.17656	-2.05294	-2.52257	-2.98135	both significantly down
KLHDC1	20.266	27.6999	22.5701	22.4315	57.2632	-2.82558	-2.06727	-2.53712	-2.5528	both significantly down
MYOM1	7.25706	9.90485	10.9807	7.81795	28.2259	-3.88945	-2.84971	-2.57051	-3.6104	both significantly down
MAGEF1	9.92257	12.8199	12.6183	8.43901	32.8206	-3.30767	-2.56014	-2.60102	-3.88915	both significantly down
RFTN1	142.414	134.378	133.021	130.691	348.887	-2.44982	-2.59631	-2.62279	-2.66957	both significantly down
LINC00954	6.4235	9.54196	8.82639	11.9807	23.1734	-3.60759	-2.42857	-2.62546	-1.93422	both significantly down
ZNF594	20.255	16.4127	13.8708	13.9265	36.7442	-1.81407	-2.23877	-2.64903	-2.63843	both significantly down
ALG10B	28.3721	26.8917	21.6744	23.8284	58.1944	-2.05112	-2.16403	-2.68494	-2.44223	both significantly down
HIVEP1	179.691	237.926	183.924	232.796	494.519	-2.75206	-2.07846	-2.68872	-2.12426	both significantly down
RARB	7.95595	8.4285	6.65156	9.21787	17.9029	-2.25026	-2.12409	-2.69154	-1.9422	both significantly down
LAMB2P1	6.20891	4.39039	3.99767	4.99218	10.7656	-1.73389	-2.45208	-2.69296	-2.15649	both significantly down
TMEM263	57.819	66.7869	60.817	62.8949	163.837	-2.83362	-2.45314	-2.69394	-2.60494	both significantly down
PRMT2	403.554	387.396	355.961	355.464	971.321	-2.40691	-2.50731	-2.72873	-2.73255	both significantly down
LOC729683	15.822	19.3063	15.0819	22.7323	41.2044	-2.60424	-2.13424	-2.73205	-1.81259	both significantly down
IPW	26.2151	39.0618	32.125	41.4625	88.6904	-3.38317	-2.27051	-2.76079	-2.13905	both significantly down
PLCXD1	31.3445	28.4452	24.6189	29.5058	68.6707	-2.19084	-2.41414	-2.78934	-2.32736	both significantly down
NUCB2	37.4971	32.7672	37.0013	42.3622	103.902	-2.77093	-3.17091	-2.80806	-2.4527	both significantly down
ZRANB3	5.63094	9.72462	9.44463	15.3062	26.78	-4.75586	-2.75383	-2.83547	-1.74962	both significantly down
HIC2	14.2858	14.8888	11.7529	22.5122	33.3322	-2.33324	-2.23873	-2.83609	-1.48063	both significantly down
PSMG3-AS1	3.47399	6.36294	4.99696	5.20719	14.2514	-4.10232	-2.23976	-2.85202	-2.73688	both significantly down
EYS	27.4021	30.5074	24.5717	35.0446	71.4757	-2.6084	-2.3429	-2.90886	-2.03956	both significantly down
C5orf63	19.7264	26.3137	20.189	18.9245	59.4835	-3.01543	-2.26055	-2.94633	-3.1432	both significantly down
NAA16	79.98	75.9903	79.9834	65.6761	237.98	-2.97549	-3.13171	-2.97536	-3.62353	both significantly down
PDE7A	314.172	440.611	340.938	561.407	1015.32	-3.23171	-2.30434	-2.97801	-1.80852	both significantly down
TCEAL3	5.75385	6.4666	5.60951	9.88608	16.7113	-2.90436	-2.58424	-2.97909	-1.69038	both significantly down
NDFIP1	97.9904	112.544	91.0847	86.1643	273.706	-2.79319	-2.43199	-3.00496	-3.17656	both significantly down
LOC54944	2.82361	3.67957	4.67033	7.52745	14.0608	-4.97972	-3.82131	-3.01067	-1.86794	both significantly down
KAT2A	20.6043	26.7987	21.1943	34.1251	64.0913	-3.11058	-2.39158	-3.02399	-1.87813	both significantly down
SPATA6L	2.32004	4.74555	4.14626	2.62232	12.5409	-5.40547	-2.64266	-3.02463	-4.78236	both significantly down
LOC101927415	5.29045	4.02213	4.04514	2.04484	12.3374	-2.332	-3.06737	-3.04992	-6.03341	both significantly down
SREBF1	9.80382	11.9336	15.3105	17.2196	46.7883	-4.77245	-3.92071	-3.05596	-2.71715	both significantly down
RASGEF1B	2.32004	8.26279	5.39699	11.2778	16.5472	-7.13232	-2.00262	-3.06601	-1.46724	both significantly down
ZNF512B	9.703	7.03789	4.77222	6.61672	14.6892	-1.51388	-2.08715	-3.07806	-2.22	both significantly down
SYNGAP1	39.421	42.4618	32.2395	66.1363	99.2926	-2.51877	-2.3384	-3.07984	-1.50133	both significantly down
RGS10	83.5256	105.878	84.9895	73.3078	262.123	-3.13824	-2.47571	-3.08419	-3.57565	both significantly down
LOC100129550	33.3513	39.2862	26.7118	38.3748	82.799	-2.48263	-2.10759	-3.09972	-2.15764	both significantly down
LOC100506551	13.7166	14.1853	10.145	17.218	31.5569	-2.30064	-2.22462	-3.11058	-1.83279	both significantly down
ZMAT1	48.8555	79.1853	51.4975	83.321	160.585	-3.28693	-2.02796	-3.1183	-1.9273	both significantly down
CDK5R1	26.0157	17.2872	15.8387	16.0036	49.7142	-1.91093	-2.87577	-3.13878	-3.10644	both significantly down
ZNF550	23.6077	30.0402	27.2409	42.6877	85.8443	-3.63628	-2.85764	-3.1513	-2.01098	both significantly down
CTPS2	27.541	17.814	13.2804	21.897	41.8667	-1.52016	-2.35022	-3.15251	-1.91198	both significantly down
C2CD2	48.0444	43.1625	34.1494	43.6961	109.16	-2.27206	-2.52905	-3.19654	-2.49816	both significantly down
PCED1B-AS1	134.715	166.494	106.187	149.289	346.746	-2.57393	-2.08263	-3.26543	-2.32265	both significantly down
LOC100289230	12.4781	20.4154	17.5632	22.9728	58.5036	-4.6885	-2.86566	-3.33103	-2.54665	both significantly down
LOC100128288	7.95595	7.80489	5.0946	5.25567	16.9972	-2.13641	-2.17776	-3.33632	-3.23407	both significantly down
CCDC171	3.10843	7.47591	5.27446	5.50756	17.6384	-5.67436	-2.35936	-3.34411	-3.20257	both significantly down
OCRL	4.98137	5.56296	5.21615	4.1946	17.4564	-3.50433	-3.13796	-3.3466	-4.16163	both significantly down
RAB30	24.6584	32.3583	30.0981	32.5163	101.918	-4.1332	-3.14968	-3.38621	-3.13438	both significantly down
ZNF546	14.1959	18.1144	11.0912	13.7209	38.1995	-2.69088	-2.1088	-3.44412	-2.78404	both significantly down
CASP10	55.7794	64.5043	57.7645	76.1621	199.87	-3.58323	-3.09856	-3.46009	-2.62427	both significantly down
TMEM8B	3.01893	2.41878	2.89871	5.55854	10.1155	-3.3507	-4.18207	-3.48965	-1.81981	both significantly down
CAPN5	7.0174	3.43438	4.63766	4.48827	16.187	-2.30669	-4.71321	-3.49033	-3.60651	both significantly down
PCED1B	61.9718	76.641	52.6261	60.2848	183.707	-2.96436	-2.39698	-3.49079	-3.04731	both significantly down
FAM213A	5.3348	6.77526	5.35794	9.58831	18.7724	-3.51886	-2.77073	-3.50366	-1.95784	both significantly down
MYLK	7.76562	5.57313	4.75811	6.05296	16.7941	-2.16263	-3.01341	-3.52958	-2.77453	both significantly down
SNPH	8.65485	12.9536	8.56265	8.55993	30.3646	-3.5084	-2.34411	-3.54618	-3.5473	both significantly down
ZNF185	8.26503	5.16466	3.45226	5.30198	12.2728	-1.48491	-2.3763	-3.555	-2.31475	both significantly down
SGK223	16.651	20.5482	24.8101	22.1517	89.9098	-5.39967	-4.37555	-3.62392	-4.05882	both significantly down
ZNF542P	8.02755	16.8826	9.94822	15.8215	36.1682	-4.50551	-2.14233	-3.63565	-2.28601	both significantly down
GGT7	7.1604	3.74304	4.57547	5.85758	16.7633	-2.34111	-4.47853	-3.66373	-2.86181	both significantly down
PPAPDC2	16.792	31.9518	18.916	20.5324	69.8768	-4.16132	-2.18695	-3.69407	-3.40324	both significantly down
MYH3	6.89866	18.5974	10.8372	10.7346	40.7287	-5.90385	-2.19001	-3.75823	-3.79413	both significantly down
ZNF497	2.58395	2.75455	3.20807	3.12321	12.0603	-4.6674	-4.37834	-3.75937	-3.86152	both significantly down
LOC100289019	14.2251	15.228	10.2739	17.8213	38.6799	-2.71912	-2.54005	-3.76488	-2.17043	both significantly down
WHAMMP3	38.2629	42.1395	23.4534	27.8438	89.7879	-2.34661	-2.13073	-3.82834	-3.22469	both significantly down
ZNF717	7.37798	12.1919	7.23121	6.56824	27.7412	-3.76	-2.27538	-3.83632	-4.22354	both significantly down
ZNF572	1	3.94558	3.26893	2.72758	12.5498	-12.5498	-3.18073	-3.83912	-4.60108	both significantly down
AGMAT	9.39392	5.55617	4.64678	5.6837	17.8546	-1.90066	-3.21347	-3.84236	-3.14137	both significantly down
LINC01089	13.6563	28.4107	15.4298	17.4254	59.3576	-4.34653	-2.08927	-3.84694	-3.40638	both significantly down
ALKBH2	3.34809	9.95286	5.37774	7.03905	20.7298	-6.19151	-2.08279	-3.85474	-2.94497	both significantly down
MFSD4	11.6897	9.90391	6.42575	9.6168	24.9088	-2.13083	-2.51505	-3.8764	-2.59014	both significantly down
COL6A1	1.9143	5.60947	2.9333	8.0605	11.4716	-5.99258	-2.04504	-3.91081	-1.42319	both significantly down
LOC100506469	1.69473	9.23624	5.62321	12.0101	22.0122	-12.9886	-2.38324	-3.91452	-1.83281	both significantly down
MUC20	2.99467	7.69248	4.9798	10.2783	19.5341	-6.52296	-2.53938	-3.92268	-1.90053	both significantly down
LAPTM4B	3.97757	7.84754	4.70688	16.3597	18.517	-4.65536	-2.3596	-3.93404	-1.13187	both significantly down
ZNF347	5.64387	10.2222	6.84267	8.65981	27.2516	-4.82853	-2.66591	-3.9826	-3.1469	both significantly down
PITPNM2	8.78453	8.89754	8.87803	10.4239	35.5216	-4.04365	-3.99229	-4.00106	-3.40772	both significantly down
EFCAB13	3.73791	10.5779	7.58093	10.3493	30.4561	-8.14789	-2.87922	-4.01746	-2.9428	both significantly down
ZNF391	2.10463	2.58884	3.23904	2.60826	13.0343	-6.19316	-5.03482	-4.02413	-4.99732	both significantly down
SIRPB1	13.3196	8.21384	8.27952	12.6799	33.5446	-2.51844	-4.08391	-4.05152	-2.6455	both significantly down
ATHL1	146.915	192.751	119.78	247.057	487.632	-3.31915	-2.52985	-4.07106	-1.97377	both significantly down
PRKXP1	143.404	172.999	91.3485	142.704	374.069	-2.60851	-2.16226	-4.09497	-2.6213	both significantly down
N6AMT1	2.75501	10.057	5.53641	7.06573	22.8779	-8.30409	-2.27481	-4.13226	-3.23786	both significantly down
ZNF239	8.94383	6.88816	3.57165	7.46222	15.0617	-1.68403	-2.1866	-4.21701	-2.01839	both significantly down
RNF144B	4.21723	5.80523	3.02096	8.05734	12.7842	-3.03142	-2.20218	-4.23183	-1.58665	both significantly down
ACSM3	1.9143	4.14134	4.24397	4.472	18.1444	-9.47838	-4.3813	-4.27534	-4.05734	both significantly down
PWAR5	112.647	164.673	78.7279	132.16	336.817	-2.99001	-2.04537	-4.27824	-2.54855	both significantly down
SSBP2	21.583	30.0354	18.387	32.6614	79.1006	-3.66494	-2.63358	-4.30198	-2.42184	both significantly down
KRT73	1.9143	1.54225	2.73644	1	11.7739	-6.15053	-7.63424	-4.30265	-11.7739	both significantly down
PDE3B	210.413	454.771	245.487	423.226	1063.26	-5.05319	-2.33801	-4.33123	-2.51228	both significantly down
LMLN	31.3646	30.7341	20.1099	28.8567	88.2476	-2.81361	-2.87132	-4.38826	-3.05813	both significantly down
PRKCQ-AS1	50.0943	85.4726	46.1482	63.3649	203.518	-4.06269	-2.38109	-4.41009	-3.21183	both significantly down
ZNF711	6.39925	4.08653	5.81709	6.54532	25.7625	-4.02586	-6.30425	-4.42876	-3.93602	both significantly down
PPARGC1B	11.2305	15.6297	12.8807	13.3463	57.0499	-5.07993	-3.65011	-4.42912	-4.27457	both significantly down
DISC1	26.8826	53.7143	24.5428	53.0428	108.761	-4.04576	-2.0248	-4.43146	-2.05043	both significantly down
SOX12	4.26239	5.45392	2.84489	4.01082	12.7536	-2.99213	-2.33843	-4.48299	-3.1798	both significantly down
PPFIBP2	12.2183	16.2281	11.84	7.62601	53.2427	-4.3576	-3.2809	-4.49683	-6.98173	both significantly down
LOC642852	16.1022	20.6597	10.913	17.2994	49.5066	-3.07452	-2.39629	-4.53647	-2.86175	both significantly down
SIAE	8.04546	7.97739	4.83649	6.06867	21.9938	-2.73369	-2.75701	-4.54747	-3.62415	both significantly down
MLXIP	152.826	201.924	112.539	154.848	515.763	-3.37483	-2.55425	-4.58299	-3.33077	both significantly down
LOC100507316	2.10463	4.66026	2.87766	4.1821	13.2161	-6.27954	-2.83592	-4.59267	-3.16016	both significantly down
PDCD4-AS1	12.7378	18.3833	12.866	22.5319	59.6965	-4.68655	-3.24733	-4.63987	-2.64942	both significantly down
MORF4L2-AS1	6.00943	5.20101	3.30299	5.06622	15.5118	-2.58125	-2.98246	-4.6963	-3.06181	both significantly down
SLC8B1	9.22367	22.4912	13.0995	16.0953	62.125	-6.73539	-2.76219	-4.74256	-3.85983	both significantly down
SEC14L2	4.74171	5.88178	4.39631	6.22925	20.955	-4.4193	-3.5627	-4.76651	-3.36397	both significantly down
LOC100507053	2.79936	5.54987	2.91096	3.3691	13.9182	-4.97194	-2.50785	-4.78131	-4.13114	both significantly down
ZNF69	1	3.13496	2.19226	1.53249	10.4975	-10.4975	-3.34853	-4.78845	-6.84998	both significantly down
ZNF772	6.17968	11.0038	7.15942	16.6305	34.4669	-5.57745	-3.13227	-4.8142	-2.07251	both significantly down
FLNB	34.4086	56.4246	36.8548	59.9175	179.205	-5.20816	-3.17601	-4.86247	-2.99087	both significantly down
SNN	3.99766	14.6528	7.98027	12.5735	39.0864	-9.77731	-2.6675	-4.89788	-3.10864	both significantly down
DNMT3A	58.538	97.5337	43.1718	86.2889	214.48	-3.66394	-2.19903	-4.96806	-2.4856	both significantly down
RHPN1	1.84071	4.59	2.802	7.15096	14.0175	-7.61526	-3.05392	-5.00268	-1.96023	both significantly down
USP51	6.99731	7.56555	4.21089	5.55401	21.0722	-3.01147	-2.78528	-5.00421	-3.79405	both significantly down
KRT72	1.14599	4.5309	5.76615	1.46194	28.8708	-25.1929	-6.37199	-5.00694	-19.7483	both significantly down
APBB1	14.8144	25.4134	11.7838	28.6689	59.1538	-3.99299	-2.32766	-5.01992	-2.06334	both significantly down
ZNF90	5.22022	3.69653	2.83902	5.5102	14.3164	-2.74248	-3.87292	-5.04271	-2.59816	both significantly down
CEP41	17.838	20.067	16.7257	14.4891	84.6052	-4.74299	-4.21613	-5.0584	-5.83925	both significantly down
C21orf62	3.82742	8.74829	3.73462	6.18237	19.0374	-4.97397	-2.17613	-5.09756	-3.07931	both significantly down
MAML2	154.378	248.127	120.131	201.619	612.795	-3.96944	-2.46968	-5.10105	-3.03938	both significantly down
FAM171A1	5.09514	9.42857	4.80725	15.1127	24.7921	-4.86584	-2.62947	-5.15724	-1.64048	both significantly down
PPP1R3E	28.2804	61.0268	28.1547	58.0567	145.372	-5.14037	-2.3821	-5.16332	-2.50396	both significantly down
MIR4458HG	1.9143	5.74514	2.60886	6.82447	13.6232	-7.11655	-2.37125	-5.22189	-1.99623	both significantly down
ITGA6	264.746	495.591	232.714	518.633	1249.94	-4.72128	-2.52212	-5.37113	-2.41007	both significantly down
APBA2	41.2312	37.1759	26.9042	25.9438	145.803	-3.53622	-3.92197	-5.41932	-5.61994	both significantly down
PROX2	4.96128	8.99007	4.49117	6.554	24.4245	-4.92301	-2.71683	-5.43833	-3.72665	both significantly down
LRRN1	3.10843	4.78576	2.07256	3.05582	11.3113	-3.63892	-2.36354	-5.45766	-3.70158	both significantly down
TTN	632.078	1306.03	631.353	556.092	3478.45	-5.5032	-2.66337	-5.50951	-6.25516	both significantly down
TOP1MT	5.20094	12.7234	5.04333	9.44561	28.1482	-5.41213	-2.21231	-5.58128	-2.98003	both significantly down
ABLIM1	458.497	841.636	385.998	733.238	2166.87	-4.72603	-2.57459	-5.61368	-2.95521	both significantly down
USP44	4.88471	6.48893	5.10742	8.361	28.6808	-5.87154	-4.41996	-5.61551	-3.4303	both significantly down
GRAP	4.50205	8.93726	5.38616	6.26089	30.3307	-6.73709	-3.39374	-5.63124	-4.84448	both significantly down
C17orf51	4.5464	10.3821	4.73705	7.80281	26.6843	-5.86932	-2.57021	-5.6331	-3.41983	both significantly down
MAN1C1	10.852	26.1373	11.0673	13.9327	63.0217	-5.80739	-2.41117	-5.69443	-4.52328	both significantly down
RIC3	27.0119	26.2958	9.57064	6.85451	54.6634	-2.02368	-2.07879	-5.71157	-7.97481	both significantly down
ADPRM	11.5195	27.7489	13.8329	17.3415	79.0572	-6.86293	-2.84902	-5.71516	-4.55884	both significantly down
GSTM3	3.71365	12.2355	5.73274	6.46585	32.999	-8.88585	-2.69699	-5.75623	-5.10357	both significantly down
ZNF177	2.72278	3.35783	1.78137	4.51775	10.3281	-3.79319	-3.07581	-5.79781	-2.28611	both significantly down
ATP6V0A1	2.06028	5.75872	2.99287	9.15264	17.4386	-8.46418	-3.02821	-5.82672	-1.90531	both significantly down
SH3YL1	43.3027	78.541	35.1696	66.0157	205.45	-4.74452	-2.61584	-5.84171	-3.11214	both significantly down
PDCL3P4	15.8759	22.2814	9.03095	13.7052	53.4459	-3.36648	-2.39868	-5.91808	-3.89967	both significantly down
C1orf200	2.34429	8.51184	3.63559	4.99204	21.5403	-9.18839	-2.53063	-5.92483	-4.31492	both significantly down
NLGN2	4.06708	9.54826	3.38374	13.4111	20.1501	-4.95445	-2.11034	-5.95499	-1.50249	both significantly down
ZNF629	3.47399	8.75215	2.9615	6.16813	17.7681	-5.11461	-2.03014	-5.99971	-2.88063	both significantly down
DICER1-AS1	5.91993	8.03699	3.30821	5.44063	19.8638	-3.35542	-2.47155	-6.0044	-3.65101	both significantly down
PLEKHG4	4.19298	11.7965	4.24356	8.49909	25.507	-6.08328	-2.16225	-6.01077	-3.00115	both significantly down
PIK3IP1	153.953	432.249	167.867	296.069	1019.86	-6.6245	-2.35943	-6.07542	-3.44468	both significantly down
CD55	106.115	172.981	83.102	165.786	512.606	-4.83065	-2.96337	-6.1684	-3.09198	both significantly down
BTBD11	18.8481	19.784	10.9827	54.9906	68.4127	-3.62968	-3.45797	-6.22912	-1.24408	both significantly down
LDLRAP1	104.054	214.359	72.072	156.007	451.651	-4.34056	-2.10698	-6.26666	-2.89507	both significantly down
ARHGAP32	4.6723	18.205	5.93684	30.2659	37.2948	-7.98212	-2.0486	-6.28194	-1.23224	both significantly down
RNF138P1	12.8403	9.39564	5.52521	7.31984	34.9294	-2.7203	-3.71761	-6.32182	-4.77188	both significantly down
TAF4B	5.94418	22.9457	8.37404	22.1846	53.2573	-8.95957	-2.32101	-6.35981	-2.40064	both significantly down
MST1P2	6.44857	4.92821	2.70052	6.23811	17.2009	-2.6674	-3.49029	-6.36948	-2.75739	both significantly down
OXNAD1	210.158	393.212	194.676	363.036	1244.75	-5.92292	-3.16559	-6.39396	-3.42872	both significantly down
EXPH5	13.466	17.2999	10.4228	16.3331	66.8337	-4.96315	-3.86325	-6.41227	-4.09191	both significantly down
KCNQ1OT1	73.6396	176.197	70.7363	94.5997	454.594	-6.17322	-2.58003	-6.4266	-4.80544	both significantly down
LOC101928150	8.4846	12.3421	4.93477	8.45523	31.7387	-3.74074	-2.57158	-6.43163	-3.75373	both significantly down
MYO15B	7.93965	9.95042	5.99723	5.97025	38.7012	-4.87441	-3.8894	-6.45317	-6.48234	both significantly down
CENPV	5.95295	7.33297	3.02624	5.39927	19.5993	-3.29237	-2.67277	-6.47647	-3.63	both significantly down
RNF157-AS1	1.14599	3.76093	1.5341	6.21849	10.0166	-8.74056	-2.66333	-6.5293	-1.61077	both significantly down
WHAMMP2	35.5104	44.5613	19.3829	14.0945	129.639	-3.65072	-2.90922	-6.68832	-9.19785	both significantly down
ARMCX4	6.39925	23.7059	8.7172	11.1121	58.7092	-9.17438	-2.47656	-6.73487	-5.28337	both significantly down
HLA-DOA	14.6442	21.9073	10.6423	11.7012	71.8248	-4.90467	-3.27858	-6.74897	-6.13822	both significantly down
ZNF204P	5.22103	15.8559	5.09252	18.8615	34.648	-6.63623	-2.18517	-6.80371	-1.83697	both significantly down
PPAP2A	1	8.12619	3.17796	3.76691	21.839	-21.839	-2.68749	-6.87203	-5.79761	both significantly down
SATB1	259.112	448.952	171.231	580.408	1184.91	-4.57298	-2.63929	-6.91995	-2.04152	both significantly down
PTGR2	7.58623	7.97109	3.18074	5.85022	22.3324	-2.94381	-2.80167	-7.02113	-3.81736	both significantly down
GSTM2	5.09514	12.0296	7.87851	10.5306	55.7244	-10.9368	-4.63228	-7.07296	-5.29167	both significantly down
KLHL3	33.0645	69.4015	24.0304	42.1714	171.233	-5.17877	-2.46729	-7.12569	-4.06041	both significantly down
CDCA7L	6.90283	10.9931	5.91041	2.35855	42.8463	-6.20706	-3.89754	-7.2493	-18.1664	both significantly down
HEMGN	2.53961	4.16553	1.36533	3.51488	10.0166	-3.94415	-2.40464	-7.33639	-2.84976	both significantly down
PLEKHH2	2.53961	6.57564	2.19131	3.12637	16.1494	-6.35901	-2.45594	-7.36974	-5.16553	both significantly down
ICA1L	25.6346	47.0349	24.3585	40.5832	179.534	-7.00357	-3.81704	-7.37048	-4.42385	both significantly down
PKIA	4.7409	18.0127	5.79465	6.87587	43.2662	-9.12615	-2.40199	-7.46657	-6.29246	both significantly down
RNF157	10.422	60.663	20.227	76.3036	151.451	-14.5319	-2.4966	-7.48758	-1.98485	both significantly down
ZBTB18	47.4551	88.6686	25.3142	49.0217	189.932	-4.00235	-2.14204	-7.50299	-3.87445	both significantly down
LOC101927003	2.06028	4.42186	1.36533	1.72514	10.3587	-5.02781	-2.34262	-7.58698	-6.00458	both significantly down
AK5	22.4204	28.6574	17.7167	15.0885	134.885	-6.01616	-4.70679	-7.61341	-8.93955	both significantly down
OVGP1	3.01893	8.44208	2.30044	7.88501	17.604	-5.83121	-2.08527	-7.65243	-2.23259	both significantly down
LGALS3BP	4.47698	13.2423	4.834	19.6666	37.1262	-8.29269	-2.8036	-7.68024	-1.88778	both significantly down
KLF3-AS1	2.32004	5.77518	1.79267	2.32195	13.9489	-6.01236	-2.41532	-7.78106	-6.0074	both significantly down
GIPC3	4.37615	2.9973	1.78346	1.33215	13.9004	-3.17639	-4.63763	-7.79407	-10.4346	both significantly down
TTC18	2.60902	3.80264	1.57598	4.23846	12.3158	-4.72047	-3.23875	-7.8147	-2.90572	both significantly down
PDK1	44.174	60.0214	46.61	47.6881	366.984	-8.30769	-6.11422	-7.87351	-7.6955	both significantly down
KCTD3	3.30294	1.89742	1.98066	2.9931	15.638	-4.73457	-8.24172	-7.89536	-5.22468	both significantly down
OBSCN	11.0602	32.9509	8.75856	16.9523	69.5304	-6.28653	-2.11012	-7.93856	-4.10154	both significantly down
CCDC141	32.7236	87.1574	35.2367	26.5362	280.081	-8.559	-3.21351	-7.94857	-10.5547	both significantly down
CHST2	1.38565	4.2581	1.47777	1	11.8354	-8.54144	-2.77952	-8.00901	-11.8354	both significantly down
GPRASP1	36.3054	89.5577	27.4689	69.6879	221.366	-6.09732	-2.47177	-8.05878	-3.17653	both significantly down
KIAA2022	1	2.28941	2.78066	1.10597	22.6906	-22.6906	-9.91108	-8.16014	-20.5165	both significantly down
STARD4-AS1	1	1.96624	1.40194	1	11.5327	-11.5327	-5.86535	-8.22628	-11.5327	both significantly down
FLT1	3.30791	1.61202	1.75403	1.28527	14.6766	-4.43682	-9.1045	-8.36735	-11.4191	both significantly down
NET1	3.82742	8.54482	4.86833	1.97646	41.0499	-10.7252	-4.80407	-8.43202	-20.7694	both significantly down
FAM117B	77.6035	172.576	56.2027	104.804	479.132	-6.1741	-2.77635	-8.52506	-4.57171	both significantly down
ZNF223	1	5.66228	1.49749	6.26207	12.7965	-12.7965	-2.25996	-8.54533	-2.0435	both significantly down
HOOK1	9.44324	23.0683	7.23741	31.1095	62.9753	-6.66882	-2.72995	-8.70136	-2.02431	both significantly down
TXNRD3	1	2.18525	1.35743	1.45396	12.1088	-12.1088	-5.54112	-8.92035	-8.3281	both significantly down
ANKRD31	3.03902	4.324	2.54708	2.0811	22.8693	-7.52523	-5.28893	-8.97863	-10.989	both significantly down
ZSCAN18	7.92672	26.5419	6.55768	30.6961	59.0033	-7.4436	-2.22303	-8.99759	-1.92218	both significantly down
DISC2	2.77927	3.27111	1.11782	2.55106	10.0905	-3.63064	-3.08474	-9.02694	-3.95543	both significantly down
ATP6V0E2-AS1	1.69473	2.9973	1.78687	1.22618	16.1565	-9.5334	-5.39035	-9.04176	-13.1763	both significantly down
TMIGD2	1	5.21117	2.12965	23.4826	19.3183	-19.3183	-3.70708	-9.07109	1.21556	both significantly down
KIAA1958	6.94799	9.59433	3.6219	9.22249	33.2762	-4.78934	-3.46832	-9.18752	-3.60816	both significantly down
MICU3	1	6.48648	2.15076	5.0327	19.8386	-19.8386	-3.05845	-9.22399	-3.94193	both significantly down
GOLGA8M	1	2.21672	1.11782	1	10.3154	-10.3154	-4.65346	-9.22813	-10.3154	both significantly down
FAM226A	3.10843	10.4781	2.40314	7.98514	22.2028	-7.14276	-2.11897	-9.23909	-2.78052	both significantly down
FAM226B	3.10843	10.4781	2.40314	7.98514	22.2028	-7.14276	-2.11897	-9.23909	-2.78052	both significantly down
IQCA1	1	3.28806	1.36533	2.40835	12.7011	-12.7011	-3.8628	-9.30262	-5.27378	both significantly down
SPG20	4.71664	20.9106	8.14157	25.6091	75.7626	-16.0628	-3.62316	-9.30565	-2.95842	both significantly down
SLC7A8	1.38565	1.33971	1.17991	2.10303	11.1983	-8.08163	-8.35875	-9.4908	-5.32483	both significantly down
TSPAN33	1	3.8191	1.53543	2.13048	14.6243	-14.6243	-3.82926	-9.52458	-6.86433	both significantly down
LOC101929010	11.5195	23.5203	6.86965	15.8892	66.7826	-5.79738	-2.83936	-9.7214	-4.20302	both significantly down
TMEM220	6.34992	25.537	7.73932	17.1821	75.429	-11.8787	-2.95371	-9.7462	-4.38998	both significantly down
GATM	1	1.2399	1.11388	1.15591	10.9045	-10.9045	-8.79462	-9.7896	-9.43366	both significantly down
SMARCD3	1	3.45378	1.09491	4.00252	10.8954	-10.8954	-3.15462	-9.95089	-2.72213	both significantly down
CERS6	20.1673	51.8657	18.6624	39.3032	185.771	-9.2115	-3.58177	-9.95433	-4.72663	both significantly down
DIXDC1	3.95331	7.01464	3.22257	3.98248	32.2989	-8.17007	-4.60449	-10.0227	-8.11024	both significantly down
DCHS1	4.0269	15.4524	5.18238	12.0414	52.3261	-12.9942	-3.38629	-10.0969	-4.34553	both significantly down
SMARCA1	1	1	1	1.48952	10.1769	-10.1769	-10.1769	-10.1769	-6.83233	both significantly down
FAM184A	3.63708	10.3162	2.64547	14.1324	27.0318	-7.43228	-2.62032	-10.2182	-1.91275	both significantly down
GP5	3.75084	2.48761	1.36533	1.72514	13.9742	-3.72562	-5.61754	-10.2351	-8.10037	both significantly down
TNFRSF10D	1.84071	14.3403	3.13258	9.37241	32.0716	-17.4234	-2.23646	-10.2381	-3.42191	both significantly down
FAM63A	1.14599	7.43326	2.01959	1.76782	20.6778	-18.0437	-2.7818	-10.2387	-11.6968	both significantly down
CDH23	11.9494	14.0254	4.46589	25.9128	46.0335	-3.85235	-3.28216	-10.3078	-1.77648	both significantly down
TIMD4	3.54757	3.02592	1.11782	1.30588	11.5976	-3.26915	-3.83274	-10.3751	-8.88102	both significantly down
MDS2	1	2.16099	1	1.02061	10.4324	-10.4324	-4.8276	-10.4324	-10.2217	both significantly down
TLR2	2.29995	2.86265	1.15258	2.00984	12.0349	-5.23269	-4.20411	-10.4417	-5.98798	both significantly down
ABCA1	3.16193	2.86602	1.34613	11.1971	14.1432	-4.47298	-4.93479	-10.5066	-1.26311	both significantly down
SLC22A17	1	2.162	1	1	10.5531	-10.5531	-4.88119	-10.5531	-10.5531	both significantly down
SERPINE2	1	1.33971	1.15258	1	12.2329	-12.2329	-9.13103	-10.6136	-12.2329	both significantly down
DNAH6	10.6101	6.73505	1.93656	6.49694	20.7084	-1.95176	-3.07472	-10.6934	-3.18741	both significantly down
LMO7	25.635	66.7336	23.4211	36.0552	253.593	-9.89247	-3.80008	-10.8276	-7.03348	both significantly down
ZNF667	1	1.12843	1	1	10.8521	-10.8521	-9.61698	-10.8521	-10.8521	both significantly down
PLXNA4	1.14599	2.75748	1.03661	1.53933	11.2807	-9.84362	-4.09094	-10.8823	-7.32833	both significantly down
N4BP3	1	1.2932	1	1.22618	10.908	-10.908	-8.43487	-10.908	-8.89592	both significantly down
MAGOH2	3.54757	3.90923	2.04453	3.65612	22.4836	-6.33774	-5.75141	-10.997	-6.14958	both significantly down
CNN3	1	1.96624	1.05766	1.30456	11.9954	-11.9954	-6.10067	-11.3414	-9.19499	both significantly down
NLN	4.26239	11.0363	2.27839	6.16813	26.0001	-6.09989	-2.35588	-11.4116	-4.21523	both significantly down
NT5E	18.976	40.3206	10.1531	43.8825	115.875	-6.10641	-2.87385	-11.4128	-2.64058	both significantly down
FAM134B	10.9415	42.329	11.768	43.0046	135.914	-12.4219	-3.2109	-11.5495	-3.16047	both significantly down
TTC28	5.03487	14.241	3.87334	7.91817	44.8249	-8.9029	-3.1476	-11.5727	-5.66102	both significantly down
FCGBP	12.6255	20.9422	11.0807	9.26447	129.115	-10.2265	-6.1653	-11.6522	-13.9365	both significantly down
PRKAR1B	3.71365	1.88969	1.13152	4.36056	13.1947	-3.55301	-6.98245	-11.661	-3.02591	both significantly down
GNAI1	1	2.05195	1	1	11.68	-11.68	-5.69213	-11.68	-11.68	both significantly down
PCSK6	2.5597	1	1	1.28527	11.8786	-4.64064	-11.8786	-11.8786	-9.24211	both significantly down
SERPINF1	1	2.54721	1	3.42094	11.9737	-11.9737	-4.70071	-11.9737	-3.50011	both significantly down
KBTBD11	3.47399	18.8974	4.80794	16.8342	58.4096	-16.8134	-3.09089	-12.1486	-3.46971	both significantly down
C4orf32	3.23433	12.6028	3.06483	13.1199	37.7676	-11.6771	-2.99676	-12.3229	-2.87865	both significantly down
AIF1	9.74318	17.5867	6.49289	10.7151	85.3886	-8.76394	-4.8553	-13.1511	-7.96902	both significantly down
TPST1	1	1.87416	1.02291	1.68246	13.6755	-13.6755	-7.29685	-13.3692	-8.12829	both significantly down
AFF2	1.38565	6.77188	1.05766	1.87322	14.1524	-10.2136	-2.08988	-13.3808	-7.55513	both significantly down
KCNQ1	1	2.83647	1	1.95872	13.6196	-13.6196	-4.8016	-13.6196	-6.9533	both significantly down
CPA5	1	7.37703	1.20485	3.05016	16.6713	-16.6713	-2.25989	-13.8368	-5.46572	both significantly down
ZNF285	1.9143	5.91813	1.09427	2.18057	15.2778	-7.98091	-2.58153	-13.9616	-7.00635	both significantly down
TBXA2R	1	3.92375	1	1.02061	14.0787	-14.0787	-3.58808	-14.0787	-13.7945	both significantly down
ACVR1C	3.58776	22.3541	4.0437	22.1798	57.8619	-16.1276	-2.58843	-14.3092	-2.60876	both significantly down
RBM11	1	4.8158	1.02291	2.37916	14.7506	-14.7506	-3.06295	-14.4202	-6.19991	both significantly down
LGMN	1	4.78576	1.32322	2.81644	19.1922	-19.1922	-4.01027	-14.5042	-6.81435	both significantly down
MEST	4.50205	3.93879	2.40841	3.77563	35.324	-7.8462	-8.96823	-14.6669	-9.35579	both significantly down
LTBP3	7.23697	20.6582	4.05389	36.0272	60.3985	-8.34583	-2.92371	-14.8989	-1.67647	both significantly down
EPHA1-AS1	3.78226	17.5756	6.70713	10.6687	102.424	-27.08	-5.82761	-15.2709	-9.60039	both significantly down
IGF1R	38.6282	49.9373	23.656	87.5863	362.741	-9.39056	-7.26393	-15.334	-4.14152	both significantly down
IL6ST	71.4976	274.029	81.9686	107.677	1259.55	-17.6166	-4.5964	-15.3662	-11.6975	both significantly down
ARMCX2	1.38565	1.37606	1	3.8925	15.6939	-11.326	-11.405	-15.6939	-4.03183	both significantly down
GPR125	1	2.16099	1.05766	1.48254	16.8155	-16.8155	-7.7814	-15.8987	-11.3423	both significantly down
MMP28	1	1	1	1	15.9405	-15.9405	-15.9405	-15.9405	-15.9405	both significantly down
ZNF135	1	1.41383	1	1.20557	16.1531	-16.1531	-11.4251	-16.1531	-13.3987	both significantly down
REG4	1	1	1	1.10597	16.1872	-16.1872	-16.1872	-16.1872	-14.6362	both significantly down
FBLN2	1	1.21128	1	1.10597	16.4122	-16.4122	-13.5495	-16.4122	-14.8397	both significantly down
FSBP	4.26656	5.2528	1.59032	25.3431	26.555	-6.22398	-5.05539	-16.6979	-1.04782	both significantly down
SULT1B1	1.9143	1.2932	1.02291	1	17.4044	-9.09178	-13.4584	-17.0145	-17.4044	both significantly down
EPHB4	1	5.1545	1	4.89956	17.759	-17.759	-3.44534	-17.759	-3.62461	both significantly down
CNKSR2	2.72278	10.9791	2.95377	1.73806	53.7718	-19.7488	-4.89764	-18.2045	-30.9379	both significantly down
PNMAL1	1	1.88433	1.05766	1	19.5988	-19.5988	-10.401	-18.5303	-19.5988	both significantly down
CHRM3-AS2	1.62531	5.99224	2.38556	10.4192	45.0812	-27.737	-7.52327	-18.8976	-4.32673	both significantly down
XKRX	1	1.12843	1	1	19.8641	-19.8641	-17.6033	-19.8641	-19.8641	both significantly down
LOC101929524	2.5597	2.6136	1.05766	4.77298	21.5311	-8.41158	-8.2381	-20.3572	-4.51104	both significantly down
HK2	5.96925	21.072	2.58606	28.2853	55.2146	-9.24983	-2.62028	-21.3509	-1.95206	both significantly down
BACH2	107.609	262.613	57.4307	237.025	1226.23	-11.3953	-4.66936	-21.3515	-5.17342	both significantly down
SPEG	1	2.13874	1	1.71179	21.3619	-21.3619	-9.98806	-21.3619	-12.4793	both significantly down
ZNF667-AS1	1.14599	1	1	1.28527	21.661	-18.9016	-21.661	-21.661	-16.8533	both significantly down
SNX9	21.5608	26.3694	5.96816	50.0185	129.59	-6.01046	-4.91441	-21.7136	-2.59084	both significantly down
PLAG1	4.98137	14.8326	6.24798	14.7572	135.69	-27.2395	-9.14809	-21.7174	-9.19484	both significantly down
CAMSAP2	1.84071	15.9514	2.21864	4.80288	48.2465	-26.2107	-3.02459	-21.746	-10.0453	both significantly down
AKAP6	1.69473	9.51533	1.43982	4.29827	31.4125	-18.5354	-3.30125	-21.8169	-7.30818	both significantly down
PTPRK	2.75501	8.75845	3.29938	6.22675	72.1037	-26.1718	-8.23246	-21.8537	-11.5797	both significantly down
FSIP2	1.62531	5.45006	1.17549	3.7354	26.5763	-16.3515	-4.87632	-22.6087	-7.1147	both significantly down
TIMP2	2.10463	5.25431	1.09427	2.44999	25.9732	-12.341	-4.94321	-23.7356	-10.6013	both significantly down
ALPK1	1.9143	8.04764	1.20485	7.31588	28.9801	-15.1388	-3.60107	-24.0528	-3.96126	both significantly down
LRRC7	1	1	1	1.28527	24.606	-24.606	-24.606	-24.606	-19.1446	both significantly down
GLIS3	1.14599	1	1.05766	1.75315	26.6576	-23.2617	-26.6576	-25.2042	-15.2055	both significantly down
MAML3	3.23433	5.41372	2.00542	7.12615	51.1184	-15.8049	-9.44239	-25.4901	-7.17335	both significantly down
KLF7	14.4447	64.433	12.6496	14.3274	322.516	-22.3276	-5.00545	-25.4961	-22.5105	both significantly down
IRS1	2.72278	4.2644	1.05766	3.86127	27.6461	-10.1536	-6.48301	-26.1388	-7.15984	both significantly down
LEF1	96.7987	548.097	55.8578	112.151	1476.37	-15.252	-2.69364	-26.4309	-13.1642	both significantly down
DSEL	7.32648	34.7989	6.17958	20.4131	175.17	-23.9092	-5.03379	-28.3466	-8.58128	both significantly down
NOG	1	1.12843	1	1	28.6631	-28.6631	-25.4009	-28.6631	-28.6631	both significantly down
IFNGR2	2.72278	8.40622	1.09491	3.36882	32.5004	-11.9364	-3.86623	-29.6831	-9.6474	both significantly down
TRABD2A	16.0127	63.7519	11.3414	37.6161	340.624	-21.2721	-5.34296	-30.0338	-9.05526	both significantly down
S100B	1.9143	14.0743	3.66106	5.86238	115.823	-60.504	-8.22938	-31.6363	-19.7569	both significantly down
AEBP1	1.9143	4.06478	1.09491	3.63438	36.4365	-19.0339	-8.96394	-33.278	-10.0255	both significantly down
NREP	1.84071	3.05548	1.20485	2.13077	42.4249	-23.0481	-13.8849	-35.2117	-19.9106	both significantly down
TCEA3	1.14599	6.77188	1.05766	2.11581	37.7365	-32.9292	-5.57252	-35.6791	-17.8354	both significantly down
EDAR	1	2.5409	1.15443	1.28527	42.8627	-42.8627	-16.8691	-37.1288	-33.3491	both significantly down
ADD2	1	1.12843	1	1	37.2597	-37.2597	-33.0191	-37.2597	-37.2597	both significantly down
PCSK5	2.5597	10.8066	4.41737	19.4241	164.75	-64.363	-15.2453	-37.2959	-8.48173	both significantly down
SH3RF3	1	1.66288	1.03661	1.43336	39.0041	-39.0041	-23.4557	-37.6266	-27.2117	both significantly down
EPHA1	1.9143	15.6283	1	3.36227	39.4162	-20.5904	-2.5221	-39.4162	-11.7231	both significantly down
CR2	1.9143	6.37159	1.03661	5.76104	41.065	-21.4518	-6.44502	-39.6148	-7.12806	both significantly down
SH3BGRL2	2.99467	21.3274	1.36533	4.1092	55.3571	-18.4852	-2.59559	-40.5449	-13.4715	both significantly down
RALGPS2	3.01893	13.913	1.24146	17.76	51.7141	-17.13	-3.71698	-41.6558	-2.91183	both significantly down
KCTD12	1.69473	17.0276	1	2.17373	41.7718	-24.6481	-2.45318	-41.7718	-19.2167	both significantly down
CACHD1	1	1.12843	1	1	43.1707	-43.1707	-38.2574	-43.1707	-43.1707	both significantly down
GAL3ST4	1.69473	7.41245	1.36533	2.67792	59.8687	-35.3265	-8.07678	-43.8494	-22.3564	both significantly down
LRP6	1.69473	4.7562	1	1.15591	43.8581	-25.8792	-9.22124	-43.8581	-37.9424	both significantly down
NPAS2	1	2.16973	1.05952	5.49671	47.1215	-47.1215	-21.7177	-44.4743	-8.57267	both significantly down
EPHX2	3.47399	19.6542	1.26252	9.36623	62.8108	-18.0803	-3.19579	-49.7505	-6.70609	both significantly down
ZNF662	1.14599	4.5837	1.27482	2.49357	63.7671	-55.6437	-13.9117	-50.0203	-25.5726	both significantly down
MYB	3.34809	8.05008	1.09427	2.71334	55.1064	-16.459	-6.84544	-50.3589	-20.3094	both significantly down
CD248	4.13649	16.7974	2.02231	15.4278	111.401	-26.9313	-6.63207	-55.0861	-7.22082	both significantly down
SDK2	1.9143	18.7841	1.43982	3.4472	82.1679	-42.9233	-4.37434	-57.068	-23.8361	both significantly down
LRRC16A	4.00264	15.7023	1.17991	5.2558	68.2631	-17.0545	-4.34733	-57.8544	-12.9881	both significantly down
ZNF516	1	13.9793	1.82662	29.254	108.693	-108.693	-7.77525	-59.505	-3.71549	both significantly down
NBEA	2.06028	11.2722	1.11718	3.18372	66.6555	-32.3526	-5.91324	-59.6639	-20.9364	both significantly down
SLC16A10	1.84071	5.14141	1	3.05553	61.3549	-33.3321	-11.9335	-61.3549	-20.0799	both significantly down
SCML1	3.30791	11.9986	1.15258	2.69202	72.9359	-22.0489	-6.0787	-63.2807	-27.0934	both significantly down
LEF1-AS1	1	12.6144	1.02291	1.69712	65.7276	-65.7276	-5.21052	-64.2553	-38.7288	both significantly down
LRRN3	4.48196	44.9668	4.73316	29.1817	385.229	-85.9509	-8.56695	-81.3893	-13.201	both significantly down
ACTN1	3.63708	37.7289	3.67075	10.9579	325.882	-89.5998	-8.63746	-88.7779	-29.7394	both significantly down
TXK	17.9096	208.71	6.44218	184.857	618.44	-34.5313	-2.96316	-95.9986	-3.34551	both significantly down
LINC00282	1.9143	15.7721	1.09427	3.99063	107.909	-56.3698	-6.84173	-98.6122	-27.0405	both significantly down
DSC1	2.72278	17.2931	1.15258	2.37643	126.261	-46.3721	-7.30126	-109.547	-53.1307	both significantly down
CCR7	38.6187	330.098	8.16443	91.0018	1022.17	-26.4682	-3.09656	-125.198	-11.2324	both significantly down
NRCAM	1	1.59019	1	1	217.738	-217.738	-136.926	-217.738	-217.738	both significantly down
CX3CR1	1514.26	27.039	1843.47	42.498	2.00939	753.593	13.4563	917.426	21.1497	both significantly up
GZMH	497.242	15.4635	766.011	39.8133	2.22568	223.411	6.94775	344.17	17.8882	both significantly up
S1PR5	301.71	46.4747	416.302	157.629	1.69305	178.205	27.4502	245.888	93.1034	both significantly up
CCL4	158.826	23.0547	225.572	74.9166	1	158.826	23.0547	225.572	74.9166	both significantly up
MAF	295.103	104.177	403.89	265.031	1.84045	160.343	56.6042	219.452	144.003	both significantly up
GZMB	121.082	2.02585	213.9	7.3719	1	121.082	2.02585	213.9	7.3719	both significantly up
ZEB2	794.321	91.6493	1040.15	97.9461	5.31345	149.493	17.2486	195.757	18.4336	both significantly up
PLEK	814.478	228.336	941.32	298.267	5.1532	158.053	44.3096	182.667	57.8799	both significantly up
GPR56	307.193	8.76232	455.545	15.4451	2.73694	112.24	3.2015	166.443	5.64322	both significantly up
FCRL6	231.872	29.2742	293.597	41.5998	1.87079	123.943	15.648	156.937	22.2364	both significantly up
FCGR3A	191.848	6.08819	259.971	8.91444	1.65856	115.671	3.67076	156.745	5.3748	both significantly up
KLRD1	441.364	97.6124	484.301	155.394	3.23922	136.256	30.1346	149.512	47.9728	both significantly up
ITGAM	355.479	29.9317	404.353	36.5372	2.80168	126.88	10.6835	144.325	13.0412	both significantly up
F2R	422.782	152.534	490.054	220.499	3.4211	123.581	44.5861	143.244	64.4525	both significantly up
SETBP1	81.7588	4.49499	135.872	14.6127	1	81.7588	4.49499	135.872	14.6127	both significantly up
FGR	179.68	15.8167	213.619	25.2259	1.68891	106.388	9.36503	126.484	14.9362	both significantly up
DTHD1	208.657	69.3744	252.157	102.351	2.03518	102.525	34.0876	123.899	50.2906	both significantly up
PRR5L	196.138	68.4541	247.795	71.262	2.13929	91.6838	31.9985	115.831	33.311	both significantly up
C1orf21	319.054	58.735	399.171	73.9532	3.74542	85.1852	15.6818	106.576	19.745	both significantly up
SLCO4C1	53.7364	2.39939	107.478	15.4605	1.0088	53.2679	2.37847	106.541	15.3257	both significantly up
NKG7	1623.11	330.356	1929.68	673.992	19.097	84.993	17.2989	101.046	35.2931	both significantly up
PRDM1	574.724	390.466	714.494	902.362	7.66525	74.9779	50.9398	93.2122	117.721	both significantly up
HOPX	53.4587	15.164	91.6283	78.7098	1	53.4587	15.164	91.6283	78.7098	both significantly up
TBX21	143.011	22.2426	170.678	50.791	1.90529	75.0603	11.6741	89.5813	26.658	both significantly up
PTPRM	143.098	30.4017	193.574	81.7445	2.16093	66.2203	14.0688	89.5788	37.8283	both significantly up
CST7	688.342	234.633	720.669	368.207	8.15851	84.371	28.7592	88.3334	45.1317	both significantly up
GZMA	1067.57	339.651	1173.61	620.14	13.4811	79.1901	25.1947	87.0563	46.0008	both significantly up
HLA-DRA	103.716	53.9588	86.6523	48.6777	1.0088	102.811	53.4883	85.8968	48.2533	both significantly up
NHSL2	64.234	52.9255	86.0147	85.2765	1.0088	63.674	52.464	85.2647	84.533	both significantly up
LGR6	57.1096	12.378	81.5023	13.2147	1	57.1096	12.378	81.5023	13.2147	both significantly up
PLXND1	56.7764	27.5415	78.6455	126.094	1	56.7764	27.5415	78.6455	126.094	both significantly up
SLAMF7	542.696	190.53	539.317	349.254	7.26171	74.734	26.2377	74.2687	48.0953	both significantly up
AUTS2	166.416	110.174	167.896	149.713	2.32118	71.6947	47.4648	72.3321	64.4988	both significantly up
CCR5	332.819	146.566	384.936	529.102	5.32657	62.4828	27.5159	72.2672	99.3325	both significantly up
ADRB2	242.626	56.3699	294.585	223.265	4.40429	55.0886	12.7989	66.8858	50.6927	both significantly up
MYO1F	229.18	116.32	280.109	223.401	4.30889	53.1877	26.9952	65.0072	51.8466	both significantly up
FAM129A	370.985	371.851	360.686	312.19	5.63393	65.8483	66.002	64.0203	55.4124	both significantly up
LINC00152	85.1517	62.8448	94.1533	44.2235	1.52867	55.7033	41.1109	61.5919	28.9295	both significantly up
PIK3AP1	110.451	32.13	93.5557	74.8261	1.52867	72.253	21.0184	61.2009	48.9487	both significantly up
PLEKHG3	41.3456	18.3194	59.3158	45.6542	1.0088	40.9851	18.1596	58.7987	45.2561	both significantly up
WEE1	55.5433	39.215	59.0587	17.7738	1.0088	55.0591	38.8731	58.5438	17.6188	both significantly up
MAP3K8	51.5027	23.6938	57.0496	35.3401	1	51.5027	23.6938	57.0496	35.3401	both significantly up
FOSL2	73.039	28.3056	89.0321	100.427	1.56316	46.7253	18.108	56.9566	64.2463	both significantly up
PLCG2	79.9551	33.8157	57.0139	25.8965	1.0088	79.258	33.5209	56.5168	25.6707	both significantly up
TMCC3	35.3358	6.05184	55.0058	7.58725	1	35.3358	6.05184	55.0058	7.58725	both significantly up
CCL5	2457.09	1215.36	2286.63	1780.04	43.9354	55.925	27.6624	52.0452	40.5148	both significantly up
SLC4A4	45.9521	14.3679	51.3141	38.229	1	45.9521	14.3679	51.3141	38.229	both significantly up
LAG3	40.2499	27.8036	49.6156	43.1883	1	40.2499	27.8036	49.6156	43.1883	both significantly up
DLG5	46.4808	6.62215	64.9557	43.2552	1.35092	34.4066	4.90194	48.0824	32.019	both significantly up
FCRL3	282.956	129.742	217.866	90.9701	4.81108	58.8134	26.9673	45.2842	18.9085	both significantly up
ATP9A	64.5339	31.7531	45.4055	12.4982	1.0088	63.9713	31.4762	45.0096	12.3893	both significantly up
FAM49A	34.5518	3.979	43.4727	12.033	1	34.5518	3.979	43.4727	12.033	both significantly up
FASLG	26.9725	5.95541	41.751	16.4863	1.0088	26.7373	5.90349	41.3869	16.3426	both significantly up
MIR4435-1HG	47.1307	19.0533	49.9086	15.6595	1.21223	38.8793	15.7176	41.1709	12.9179	both significantly up
LOC100132891	40.8184	22.6206	40.8661	19.0196	1	40.8184	22.6206	40.8661	19.0196	both significantly up
CD58	48.0758	38.287	69.0856	39.0332	1.71055	28.1055	22.3829	40.3879	22.8191	both significantly up
COLGALT2	39.5083	8.19689	40.6469	11.5043	1.0088	39.1639	8.12542	40.2925	11.404	both significantly up
B3GAT1	24.6069	3.31762	36.1932	1.68246	1	24.6069	3.31762	36.1932	1.68246	both significantly up
LINC00943	27.9399	19.5922	36.3275	14.2694	1.0088	27.6963	19.4214	36.0108	14.145	both significantly up
APOBEC3H	20.3442	8.63153	34.8591	9.76578	1.0088	20.1668	8.55628	34.5552	9.68063	both significantly up
PDZD4	40.1897	15.2585	44.7482	25.9937	1.35092	29.7498	11.2949	33.1241	19.2414	both significantly up
NMUR1	26.1235	2.50212	33.1846	14.8996	1.0088	25.8957	2.48031	32.8952	14.7697	both significantly up
ZNF365	17.4394	12.8204	32.8629	3.76761	1	17.4394	12.8204	32.8629	3.76761	both significantly up
PYHIN1	716.402	280.058	793.975	406.597	24.3977	29.3635	11.4789	32.543	16.6654	both significantly up
MYBL1	758.498	318.592	780.012	876.269	24.2901	31.2266	13.1161	32.1123	36.0751	both significantly up
SOX13	33.2797	12.5645	31.9861	19.8196	1	33.2797	12.5645	31.9861	19.8196	both significantly up
TGFBR3	371.133	106.051	464.733	179.569	14.6243	25.3778	7.25172	31.7781	12.2788	both significantly up
TTC38	68.0916	6.6391	97.8401	16.4808	3.23931	21.0204	2.04954	30.204	5.08775	both significantly up
PPP2R2B	96.7213	46.9496	126.756	73.431	4.28715	22.5607	10.9512	29.5665	17.1281	both significantly up
SYNM	112.881	92.6317	132.441	88.8785	4.56435	24.731	20.2946	29.0163	19.4723	both significantly up
GAS7	76.8863	27.0153	65.6486	35.2098	2.30336	33.38	11.7286	28.5012	15.2862	both significantly up
ANXA2P2	158.654	113.375	156.435	142.918	5.49543	28.8701	20.6308	28.4663	26.0068	both significantly up
AGAP1	60.2226	28.3289	82.7439	106.348	2.93167	20.5421	9.66305	28.2241	36.2756	both significantly up
KLRG1	451.016	204.516	578.091	523.321	20.7429	21.7432	9.85959	27.8694	25.229	both significantly up
RAB27B	28.7911	10.4781	35.3745	10.9588	1.30764	22.0177	8.01299	27.0522	8.3806	both significantly up
ITPRIPL2	12.4602	6.60569	26.9343	8.27918	1	12.4602	6.60569	26.9343	8.27918	both significantly up
RAP1GAP2	106.338	45.8948	116.984	58.4384	4.42585	24.0267	10.3697	26.432	13.2039	both significantly up
CCR4	38.4824	170.579	31.9936	71.0683	1.21223	31.7451	140.715	26.3923	58.6259	both significantly up
TP53I11	57.2959	29.7543	57.5007	55.8496	2.18258	26.2515	13.6327	26.3453	25.5888	both significantly up
JAKMIP1	44.4517	34.2615	69.7152	47.7372	2.65429	16.7471	12.908	26.2651	17.9849	both significantly up
CLCF1	31.6536	9.6849	25.9167	21.4295	1	31.6536	9.6849	25.9167	21.4295	both significantly up
PDGFD	34.5828	9.14317	40.5061	8.99658	1.56316	22.1237	5.84917	25.913	5.75539	both significantly up
EOMES	386.921	194.419	341.457	282.023	13.2033	29.3049	14.725	25.8615	21.36	both significantly up
FAM179A	18.7071	6.34691	30.9957	13.1865	1.21223	15.4319	5.23572	25.5691	10.8779	both significantly up
FRMPD3	26.2331	10.1331	25.5487	9.13817	1	26.2331	10.1331	25.5487	9.13817	both significantly up
MSC	14.9843	7.72252	25.105	15.038	1	14.9843	7.72252	25.105	15.038	both significantly up
ANXA2	131.832	108.847	157.439	116.979	6.34015	20.7933	17.1679	24.8321	18.4505	both significantly up
PTGDR	219.815	52.3162	157.743	123.704	6.42641	34.205	8.14082	24.546	19.2493	both significantly up
PRF1	715.235	198.979	931.716	688.495	38.3036	18.6728	5.1948	24.3245	17.9747	both significantly up
HSPA7	10.7201	2.39552	24.1242	2.63977	1	10.7201	2.39552	24.1242	2.63977	both significantly up
VANGL1	30.0274	15.8453	36.1117	11.0025	1.49832	20.0408	10.5754	24.1015	7.34321	both significantly up
FCGR2C	15.2423	2.73422	23.8602	2.95636	1	15.2423	2.73422	23.8602	2.95636	both significantly up
MCOLN2	84.0992	56.5142	74.9519	52.5483	3.19593	26.3145	17.6832	23.4523	16.4423	both significantly up
SRXN1	18.1584	18.3459	35.0559	20.1633	1.49832	12.1192	12.2444	23.3968	13.4573	both significantly up
PDCD1	21.9301	4.77267	23.1043	12.6572	1	21.9301	4.77267	23.1043	12.6572	both significantly up
GZMK	718.452	657.389	512.425	1063.27	22.3453	32.1523	29.4196	22.9321	47.5835	both significantly up
CTNNA1	37.5958	24.2108	61.7264	26.6828	2.7152	13.8464	8.91675	22.7336	9.8272	both significantly up
OASL	19.6256	7.07082	22.7895	7.57111	1.0088	19.4545	7.00917	22.5908	7.5051	both significantly up
RGS9	13.0382	4.72616	27.1152	6.86436	1.21223	10.7555	3.89872	22.368	5.66258	both significantly up
TOX	219.375	93.9621	273.382	122.342	12.6923	17.2841	7.40308	21.5392	9.63905	both significantly up
EFHD2	370.387	66.8282	413.237	164.797	19.3526	19.1389	3.45319	21.353	8.5155	both significantly up
STX11	58.1398	13.709	45.3616	35.6992	2.16093	26.9049	6.34402	20.9917	16.5203	both significantly up
TBKBP1	36.4647	9.43341	36.5051	17.7904	1.7578	20.7445	5.36661	20.7675	10.1209	both significantly up
ST8SIA1	34.238	46.2974	26.8871	25.2777	1.31643	26.0081	35.1688	20.4242	19.2017	both significantly up
ARHGAP18	49.664	22.7678	49.7405	28.1055	2.48133	20.0151	9.17566	20.0459	11.3268	both significantly up
TNIP3	49.3052	39.9988	51.9294	41.3684	2.6198	18.8202	15.2679	19.8219	15.7907	both significantly up
FAS	86.3967	71.0509	78.0902	64.8201	3.94502	21.9002	18.0103	19.7946	16.4308	both significantly up
PTTG1	20.696	11.1375	19.5128	8.59289	1.0088	20.5155	11.0404	19.3426	8.51797	both significantly up
CHN2	109.393	58.1238	82.1982	68.0668	4.28715	25.5165	13.5577	19.1731	15.8769	both significantly up
GPR114	85.7776	15.2982	90.273	42.4592	5.03616	17.0324	3.03768	17.925	8.43087	both significantly up
RASGEF1A	18.0195	15.6699	21.4304	17.073	1.21223	14.8647	12.9265	17.6784	14.0839	both significantly up
HLA-DPA1	356.394	128.866	336.917	151.315	19.1542	18.6066	6.72782	17.5897	7.8998	both significantly up
CACNA2D2	95.6015	14.0651	112.638	70.1678	6.41369	14.9059	2.19299	17.5622	10.9403	both significantly up
ADAM19	10.4107	113.733	17.5072	45.6781	1	10.4107	113.733	17.5072	45.6781	both significantly up
NRROS	16.4921	8.23616	17.4528	10.1564	1	16.4921	8.23616	17.4528	10.1564	both significantly up
NBEAL2	139.194	109.756	172.342	125.033	9.97348	13.9564	11.0048	17.2801	12.5366	both significantly up
PHLDB2	52.6294	28.3904	65.7352	29.5652	3.82798	13.7486	7.41655	17.1723	7.72347	both significantly up
CD300A	180.919	57.7907	241.224	124.579	14.3422	12.6144	4.02941	16.8191	8.68621	both significantly up
PZP	31.4921	25.8772	36.6832	37.6625	2.19128	14.3716	11.8092	16.7405	17.1875	both significantly up
TNFRSF1B	257.191	142.719	317.787	179.092	19.3398	13.2985	7.37955	16.4317	9.26031	both significantly up
IL15	19.0476	10.8265	16.2419	19.6968	1.0088	18.8815	10.7321	16.1003	19.5251	both significantly up
FGFR2	11.8285	5.9748	16.0752	4.49874	1	11.8285	5.9748	16.0752	4.49874	both significantly up
EDARADD	19.0275	17.6352	18.0863	12.2254	1.15619	16.4571	15.2528	15.643	10.5739	both significantly up
STOM	724.646	415.826	636.229	639.558	40.7325	17.7904	10.2087	15.6197	15.7014	both significantly up
TNFRSF9	17.7105	4.56675	15.4719	10.3401	1	17.7105	4.56675	15.4719	10.3401	both significantly up
ADAM8	71.4958	43.2555	88.8089	72.0777	5.77262	12.3853	7.49321	15.3845	12.4861	both significantly up
TPRG1	12.8971	11.1225	15.3635	8.96551	1.0088	12.7847	11.0255	15.2295	8.88735	both significantly up
ANXA4	77.3554	44.4164	93.0711	44.9974	6.1363	12.6062	7.2383	15.1673	7.33297	both significantly up
MYO6	73.1865	43.9173	98.316	46.2577	6.57375	11.1332	6.68072	14.9559	7.03673	both significantly up
SMAD7	79.3308	26.0229	76.9198	55.0937	5.17485	15.3301	5.02873	14.8642	10.6464	both significantly up
CDCA7	24.9069	20.5748	16.7774	9.17023	1.14739	21.7073	17.9318	14.6222	7.99222	both significantly up
DOK2	56.7394	39.4291	57.6217	37.1104	3.96667	14.3041	9.94011	14.5265	9.35556	both significantly up
GNAO1	34.7107	21.1844	36.2383	18.325	2.50306	13.8673	8.46338	14.4776	7.32101	both significantly up
BMF	25.3369	11.1991	34.8407	12.7718	2.43813	10.3919	4.5933	14.2899	5.23835	both significantly up
A2M	55.1809	48.3576	74.1589	74.927	5.19649	10.6189	9.30582	14.271	14.4188	both significantly up
TLR3	28.8803	10.7441	33.6879	18.9403	2.37317	12.1695	4.52733	14.1953	7.98105	both significantly up
A2M-AS1	190.515	104.297	238.088	247.452	16.9921	11.212	6.138	14.0117	14.5628	both significantly up
BHLHE40	298.148	140.725	307.172	346.416	21.9512	13.5823	6.41079	13.9934	15.7811	both significantly up
C12orf75	201.199	57.3462	239.924	96.3524	17.3738	11.5806	3.30073	13.8095	5.54585	both significantly up
APOBEC3G	467.881	141.561	485.455	242.578	35.3112	13.2502	4.00895	13.7479	6.86974	both significantly up
HNRNPLL	83.6198	57.2978	89.0775	61.9108	6.48745	12.8895	8.8321	13.7307	9.54317	both significantly up
UCK2	11.3291	9.21635	18.492	15.4214	1.35092	8.3862	6.82226	13.6884	11.4155	both significantly up
MB21D1	26.7346	23.7524	29.6874	25.5	2.19128	12.2005	10.8395	13.548	11.637	both significantly up
AKAP2	77.3393	44.4185	73.3235	24.2764	5.49524	14.0739	8.08309	13.3431	4.41771	both significantly up
LINC00612	88.6798	44.5555	84.9959	100.494	6.46053	13.7264	6.89658	13.1562	15.5551	both significantly up
TARP	311.955	105.171	319.482	266.416	24.7958	12.5809	4.24147	12.8845	10.7444	both significantly up
TIGIT	311.419	161.551	275.301	109.128	21.9688	14.1755	7.35367	12.5315	4.96741	both significantly up
ACTA2	14.9441	11.9404	15.1671	9.68476	1.21223	12.3278	9.84993	12.5117	7.98919	both significantly up
CIITA	17.229	9.43922	12.494	5.10994	1	17.229	9.43922	12.494	5.10994	both significantly up
ZAK	31.5348	10.8594	18.4965	13.4042	1.49832	21.0468	7.24775	12.3449	8.94614	both significantly up
ANXA1	827.314	842.906	1054.44	798.121	87.2207	9.48529	9.66406	12.0893	9.15059	both significantly up
MXRA7	85.3559	24.1948	77.0254	51.8901	6.38312	13.3721	3.79043	12.067	8.12927	both significantly up
GAB3	235.889	100.705	261.906	166.994	21.7871	10.827	4.62223	12.0211	7.66483	both significantly up
ABHD17C	9.90248	2.3282	11.5524	6.52674	1	9.90248	2.3282	11.5524	6.52674	both significantly up
IFNG	21.159	17.3895	31.2317	15.271	2.70641	7.81812	6.42529	11.5399	5.64252	both significantly up
GCNT1	38.9932	34.4273	39.6921	18.9923	3.45158	11.2972	9.97435	11.4997	5.50249	both significantly up
ARHGEF12	158.926	79.1082	149.002	95.2441	12.991	12.2335	6.08944	11.4696	7.33152	both significantly up
ITGB1	733.823	966.677	924.661	322.664	81.1508	9.04271	11.9121	11.3943	3.9761	both significantly up
IL5RA	13.2957	7.98467	11.3473	3.26893	1	13.2957	7.98467	11.3473	3.26893	both significantly up
ITPRIPL1	28.3608	11.7078	23.8893	19.0814	2.13929	13.2571	5.47276	11.1669	8.91953	both significantly up
TNFSF14	28.8204	18.1066	34.2479	54.7781	3.07897	9.36038	5.88073	11.1232	17.791	both significantly up
LOC100129034	186.664	165.632	129.676	125.987	11.7054	15.9468	14.15	11.0783	10.7631	both significantly up
LGALS1	50.8308	30.1042	50.3413	22.0886	4.55543	11.1583	6.60843	11.0508	4.84886	both significantly up
B4GALT6	9.46333	2.77301	11.1239	2.10318	1.0088	9.38083	2.74883	11.0269	2.08484	both significantly up
ACTN4	334.825	181.638	378.93	329.337	34.6089	9.67454	5.24832	10.9489	9.51597	both significantly up
PLA2G16	19.9748	9.96351	18.5795	8.54757	1.71055	11.6774	5.82474	10.8617	4.99697	both significantly up
PLCB1	65.1258	23.9216	62.427	111.951	5.75107	11.3241	4.15949	10.8548	19.4662	both significantly up
MAMLD1	7.49672	25.7153	10.7889	13.3279	1	7.49672	25.7153	10.7889	13.3279	both significantly up
C3AR1	18.5482	6.7457	29.4613	33.7776	2.73694	6.77698	2.46469	10.7643	12.3414	both significantly up
AGPAT4-IT1	9.68291	4.91561	10.6724	5.87908	1.0088	9.59848	4.87275	10.5794	5.82783	both significantly up
MICAL2	158.281	80.5531	110.552	158.111	10.5966	14.937	7.60178	10.4328	14.921	both significantly up
USP28	249.005	95.0707	330.304	124.558	31.6737	7.86155	3.00156	10.4283	3.93254	both significantly up
NFIL3	18.4674	10.3657	32.5376	24.2508	3.12217	5.91494	3.32002	10.4215	7.76731	both significantly up
CXCR6	44.5525	32.0249	58.4258	136.572	5.61247	7.93812	5.70603	10.41	24.3336	both significantly up
PTMS	15.4728	7.12461	10.354	8.3352	1	15.4728	7.12461	10.354	8.3352	both significantly up
ATP2B4	1377.29	729.631	1303.57	922.369	126.168	10.9163	5.78302	10.332	7.31066	both significantly up
AHNAK	8547.88	8167.08	9064.68	7754.82	883.361	9.67655	9.24547	10.2616	8.77877	both significantly up
LPCAT1	415.253	153.455	422.744	252.331	41.6851	9.96167	3.6813	10.1414	6.05327	both significantly up
LINC00987	89.3089	51.73	82.5875	101.475	8.22316	10.8607	6.29077	10.0433	12.3402	both significantly up
PLEKHF1	15.5133	5.796	25.1182	14.5944	2.50306	6.19774	2.31556	10.035	5.8306	both significantly up
GLUL	132.017	68.5734	109.43	56.7994	11.0466	11.9509	6.20765	9.90619	5.14181	both significantly up
SEMA4A	21.9235	10.4228	22.8715	13.6144	2.31216	9.48184	4.50784	9.89186	5.88816	both significantly up
GFI1	175.524	60.6067	248.513	103.053	25.3716	6.91814	2.38876	9.79492	4.06174	both significantly up
SYNE1	4190.38	1882.03	4828.82	2290.72	499.343	8.39179	3.76902	9.67036	4.58746	both significantly up
TP53INP1	85.0644	82.9485	75.4683	68.0368	7.82521	10.8706	10.6002	9.64424	8.69456	both significantly up
IL18R1	129.449	102.88	128.332	251.834	13.3637	9.68658	7.69841	9.60304	18.8446	both significantly up
RHOC	36.7153	10.8739	34.2433	30.1416	3.58135	10.2518	3.03627	9.56159	8.41627	both significantly up
ZBTB7B	21.6704	13.5602	16.8166	17.5228	1.76659	12.2667	7.67592	9.51922	9.91895	both significantly up
TTYH2	34.9189	24.3882	42.8574	24.5087	4.51233	7.73857	5.40479	9.49784	5.4315	both significantly up
PDLIM1	12.7985	8.30686	11.3018	4.48799	1.21223	10.5578	6.85253	9.32314	3.70225	both significantly up
NCKAP1	24.018	11.1492	26.3768	19.0709	2.86683	8.37789	3.88902	9.20067	6.65225	both significantly up
CYB561	78.5019	106.486	39.0358	136.145	4.24387	18.4977	25.0918	9.19817	32.0805	both significantly up
S1PR2	19.5649	14.9683	16.7275	17.7538	1.8188	10.757	8.22974	9.19698	9.76125	both significantly up
SYT11	147.056	104.608	190.419	79.0998	20.7337	7.09263	5.04531	9.18404	3.81504	both significantly up
TESC	5.39128	2.53168	11.0512	2.1177	1.21223	4.4474	2.08844	9.11639	1.74694	both significantly up
MAN1A1	138.501	69.4795	196.185	199.428	21.5402	6.42988	3.22557	9.10788	9.25843	both significantly up
SUSD1	87.4256	38.6485	107.145	56.1826	11.8909	7.35231	3.25026	9.01069	4.72484	both significantly up
PAM	83.4562	45.5235	95.943	72.6298	10.9781	7.60204	4.14675	8.73946	6.61587	both significantly up
SMAD3	325.114	302.254	367.123	397.336	42.7724	7.60102	7.06657	8.58317	9.28954	both significantly up
FAS-AS1	14.7337	6.83535	11.4202	5.84598	1.35092	10.9064	5.05976	8.4536	4.32739	both significantly up
CD99	358.708	277.323	386.889	238.329	45.9106	7.81318	6.0405	8.42701	5.19114	both significantly up
ADCY9	43.3433	31.1392	44.5638	49.0671	5.48271	7.90545	5.67954	8.12806	8.94944	both significantly up
SPECC1	111.991	67.7874	92.9206	82.2592	11.601	9.65355	5.84325	8.00972	7.09071	both significantly up
APOBEC3D	47.8881	38.4256	65.9202	44.2575	8.46618	5.65639	4.53872	7.7863	5.22756	both significantly up
NPC1	241.963	126.01	278.938	196.76	35.9175	6.73664	3.50832	7.76608	5.4781	both significantly up
B4GALT5	125.133	62.9125	172.747	148.937	22.8566	5.47471	2.75249	7.55788	6.51615	both significantly up
ARHGAP11A	48.8079	32.2561	46.341	20.0369	6.15804	7.92589	5.23804	7.52528	3.25378	both significantly up
ATXN1	240.821	170.217	238.158	179.999	31.7166	7.59291	5.36683	7.50896	5.67525	both significantly up
AGO4	162.527	143.274	188.1	182.308	25.0905	6.47764	5.71028	7.49684	7.26601	both significantly up
ST7	15.7438	6.72875	16.1935	7.55526	2.18258	7.21342	3.08294	7.41946	3.46163	both significantly up
HOXC4	14.2251	4.4306	12.0934	4.16772	1.63692	8.69019	2.70667	7.38789	2.54608	both significantly up
SRGN	501.833	236.784	603.462	344.724	81.8001	6.13487	2.89467	7.37727	4.21422	both significantly up
PIK3R3	44.5839	19.4551	43.3393	45.3285	5.88066	7.58146	3.30831	7.3698	7.70807	both significantly up
PMAIP1	33.2614	26.055	39.2885	47.6602	5.33509	6.23446	4.8837	7.36416	8.93335	both significantly up
ERN1	179.058	222.878	169.591	462.278	23.1897	7.72146	9.61107	7.31321	19.9346	both significantly up
PHLDA1	5.94002	16.2072	12.4793	32.1757	1.71055	3.47257	9.47487	7.29548	18.8101	both significantly up
KATNAL1	64.3863	65.1541	69.1767	68.2451	9.48355	6.78926	6.87022	7.29438	7.19615	both significantly up
CLIC1	278.122	151.276	267.6	194.021	37.1422	7.48802	4.07288	7.20475	5.22372	both significantly up
HLA-DPB1	272.334	149.8	272.737	119.479	37.93	7.17993	3.94938	7.19054	3.15	both significantly up
CYTH3	42.5165	35.1405	40.0521	85.8278	5.67731	7.48884	6.18964	7.05476	15.1177	both significantly up
SNX24	12.2384	11.0988	12.963	6.25245	1.84045	6.64971	6.03047	7.04338	3.39725	both significantly up
DYRK1B	10.7511	6.74184	15.1612	10.2361	2.22568	4.8305	3.02912	6.81194	4.5991	both significantly up
IFNLR1	20.2437	7.63532	18.6972	7.18322	2.75849	7.3387	2.76794	6.77805	2.60404	both significantly up
GPR68	68.1676	40.2654	50.7696	53.6047	7.52637	9.05717	5.34991	6.74556	7.12225	both significantly up
HLA-DMA	36.4979	12.0635	33.6613	17.8108	4.99296	7.30987	2.4161	6.74176	3.56717	both significantly up
S100A11	110.2	127.12	109.771	160.544	16.3346	6.74644	7.78226	6.72014	9.82846	both significantly up
JAKMIP2	104.558	59.1884	133.18	82.0259	20.1502	5.18895	2.93736	6.60935	4.07072	both significantly up
GALNT3	28.6698	13.332	43.6729	23.5667	6.6513	4.31041	2.00442	6.56606	3.54316	both significantly up
MATK	40.7698	13.5219	34.9666	40.546	5.35683	7.61082	2.52424	6.52748	7.56904	both significantly up
KLF6	972.168	920.121	953.683	828.481	147.321	6.599	6.24571	6.47352	5.62366	both significantly up
S100A4	235.377	157.243	254.011	271.497	40.4896	5.81326	3.88354	6.27348	6.70535	both significantly up
TTC16	54.4623	20.8302	54.8356	25.8397	8.77774	6.20459	2.37307	6.24712	2.94378	both significantly up
KLF10	59.7991	27.1751	59.5745	23.7243	9.71774	6.1536	2.79645	6.13048	2.44133	both significantly up
SLAMF1	44.8499	80.2992	60.1754	138.497	9.82577	4.56452	8.1723	6.12425	14.0953	both significantly up
APOBEC3C	97.3412	42.8668	101.362	66.2297	16.5908	5.86718	2.58377	6.10952	3.99196	both significantly up
VCL	252.898	148.377	299.546	179.267	49.5228	5.10669	2.99614	6.04864	3.61988	both significantly up
HIVEP3	144.548	77.3026	154.843	64.66	25.6062	5.64503	3.0189	6.04707	2.52517	both significantly up
AIM2	8.40604	7.74822	8.15415	12.1083	1.35092	6.22244	5.73549	6.03598	8.963	both significantly up
PHACTR2	259.956	326.238	217.14	603.501	36.0129	7.21842	9.05892	6.0295	16.7579	both significantly up
PIEZO1	149.543	137.39	142.226	169.931	23.8089	6.28097	5.77051	5.97365	7.1373	both significantly up
FUT11	66.064	27.5013	71.9052	35.5629	12.3032	5.36967	2.2353	5.84444	2.89055	both significantly up
RCBTB2	71.7577	50.5071	50.9038	31.4082	8.71309	8.23562	5.79669	5.84222	3.60472	both significantly up
KIF21A	165.848	103.796	201.778	110.464	34.5922	4.79439	3.00056	5.83306	3.19331	both significantly up
SAMD3	687.852	357.492	710.234	372.564	122.473	5.61637	2.91895	5.79912	3.04202	both significantly up
TBK1	134.623	76.5591	117.479	80.5465	20.523	6.55962	3.7304	5.72427	3.92469	both significantly up
WNT1	7.19181	5.72623	12.7394	12.4518	2.23447	3.21857	2.56268	5.70131	5.57259	both significantly up
SH2D2A	68.5698	27.1675	75.7925	69.8731	13.3333	5.14276	2.03757	5.68447	5.24051	both significantly up
WIPI1	21.9528	15.0656	37.7046	15.0383	6.63877	3.30675	2.26934	5.67945	2.26523	both significantly up
HHAT	18.0597	27.6811	17.5576	24.2663	3.10062	5.82455	8.9276	5.66261	7.82628	both significantly up
ZNF532	50.8217	25.3897	56.7818	42.1466	10.1334	5.01529	2.50556	5.60346	4.1592	both significantly up
AAED1	18.6468	11.3149	18.6469	15.9113	3.33462	5.59189	3.39316	5.59192	4.77154	both significantly up
SKAP2	160.724	78.5281	140.49	134.101	25.1251	6.39694	3.12549	5.59163	5.33733	both significantly up
PTPRJ	397.997	219.728	409.15	252.706	73.2016	5.437	3.00168	5.58936	3.45218	both significantly up
TUBB4B	33.9022	26.4997	38.5887	24.5588	6.92489	4.8957	3.82674	5.57246	3.54646	both significantly up
MAP3K5	96.0844	92.0987	112.125	129.913	20.1286	4.77353	4.57552	5.57045	6.45415	both significantly up
VAV3	216.335	94.5322	182.032	79.7176	33.0712	6.54149	2.85845	5.50426	2.41048	both significantly up
TXN	26.0471	29.1613	47.1662	25.0448	8.5744	3.03777	3.40097	5.50081	2.92088	both significantly up
EPN2	8.98401	6.07802	11.3194	8.45061	2.07423	4.33125	2.93025	5.45715	4.07409	both significantly up
SYTL2	312.572	216.537	443.501	541.914	81.4463	3.83776	2.65864	5.44532	6.65364	both significantly up
MCTP2	238.668	91.9988	245.082	129.795	45.0193	5.30145	2.04354	5.44393	2.8831	both significantly up
RALGDS	79.6421	73.5356	123.383	80.589	22.687	3.51046	3.2413	5.43848	3.5522	both significantly up
IL2RB	641.555	443.541	696.666	607.606	130.097	4.93136	3.40931	5.35498	4.67041	both significantly up
CAMK2N1	32.4756	20.256	46.5566	37.5097	8.73464	3.71802	2.31904	5.33011	4.29436	both significantly up
DDX43	15.9028	16.904	21.5534	12.2946	4.06207	3.91494	4.16142	5.306	3.02669	both significantly up
GABARAPL1	91.9591	62.6039	79.8683	63.1774	15.0744	6.10035	4.153	5.29828	4.19104	both significantly up
ANXA5	93.1413	126.95	122.047	119.454	23.1067	4.03091	5.49405	5.28189	5.16964	both significantly up
GBP5	860.812	578.367	822.035	1271.51	157.145	5.47782	3.68046	5.23106	8.09132	both significantly up
MIAT	415.632	237.488	448.04	226.597	85.7744	4.84564	2.76876	5.22347	2.64178	both significantly up
APMAP	378.675	192.469	404.527	240.183	77.5793	4.88114	2.48093	5.21436	3.09596	both significantly up
KIAA1671	165.921	75.131	131.776	47.9009	25.2726	6.56524	2.97283	5.21419	1.89537	both significantly up
HERPUD1	98.9779	100.363	148.192	89.6616	28.4256	3.482	3.53072	5.21332	3.15426	both significantly up
SLAMF6	639.063	315.285	668.717	393.365	128.431	4.97594	2.45491	5.20683	3.06286	both significantly up
DNAJC1	79.5544	34.7126	88.4806	74.4549	17.0804	4.65765	2.03231	5.18026	4.35909	both significantly up
YPEL1	120.378	64.1947	106.752	79.5238	20.6091	5.841	3.11487	5.17985	3.85867	both significantly up
CRIP1	56.6233	62.7067	63.835	57.6515	12.3592	4.58147	5.07369	5.16498	4.66467	both significantly up
RHBDF2	42.7339	14.2047	34.9657	23.5175	6.85104	6.23758	2.07336	5.10371	3.43269	both significantly up
CDK2AP2	53.8683	41.6793	74.7141	44.8284	14.7755	3.64577	2.82083	5.0566	3.03396	both significantly up
F8	16.8906	11.3061	15.1216	15.0457	2.99642	5.63695	3.77322	5.04656	5.02124	both significantly up
ARAP2	582.267	397.468	680.943	530.183	137.581	4.23217	2.88897	4.94939	3.8536	both significantly up
ENPP5	33.1522	16.2237	37.7818	26.8956	7.65234	4.33229	2.1201	4.93729	3.51469	both significantly up
SLAMF8	31.8461	16.2271	30.9411	15.116	6.3185	5.04013	2.56818	4.8969	2.39233	both significantly up
CD74	754.863	482.761	619.4	536.186	126.958	5.94577	3.80252	4.87878	4.22333	both significantly up
IL10RA	711.568	543.562	692.596	516.074	142.359	4.99839	3.81824	4.86512	3.62515	both significantly up
ABCA2	87.3872	56.8714	109.858	122.771	22.6749	3.85392	2.50812	4.84491	5.41442	both significantly up
CASZ1	27.0014	15.8094	29.4992	17.6519	6.1795	4.36951	2.55837	4.77372	2.85652	both significantly up
ARSD	13.6764	5.59589	11.9433	9.40599	2.50306	5.46387	2.23562	4.77146	3.75779	both significantly up
OGFRL1	30.0881	22.152	33.4038	33.2816	7.07621	4.25201	3.13049	4.72058	4.70331	both significantly up
HEG1	138.272	85.9969	154.05	137.861	32.6877	4.2301	2.63087	4.71278	4.21754	both significantly up
PLCD1	23.0703	19.2302	20.9262	16.1711	4.4473	5.18748	4.32402	4.70537	3.63615	both significantly up
LYST	1289.96	738.254	1554.27	882.569	334.827	3.85263	2.20488	4.64199	2.63589	both significantly up
BLVRA	25.2565	29.6376	42.2956	24.8953	9.11997	2.76936	3.24975	4.63769	2.72976	both significantly up
EOGT	74.3425	39.2707	80.458	44.9743	17.3612	4.28212	2.26198	4.63437	2.59051	both significantly up
OPTN	317.424	358.27	383.559	233.582	83.3315	3.80917	4.29934	4.60281	2.80305	both significantly up
CD81	197.995	83.7903	186.572	165.724	40.6586	4.8697	2.06082	4.58874	4.076	both significantly up
SH2D1A	359.207	133.006	280.229	156.03	61.1732	5.87197	2.17425	4.58092	2.55063	both significantly up
LYAR	154.112	125.169	149.542	145.778	33.4003	4.61408	3.74755	4.47727	4.36458	both significantly up
ITGAL	2039.55	1002	2013.16	1103.64	451.121	4.52107	2.22112	4.46257	2.44644	both significantly up
FAM53B	103.665	70.9908	117.011	76.6991	26.5982	3.89744	2.66901	4.39921	2.88362	both significantly up
RXRA	7.42731	10.0275	13.4213	8.61581	3.05733	2.42934	3.27981	4.38988	2.81808	both significantly up
PTGER2	116.707	115.055	117.539	174.802	26.8824	4.34139	4.27994	4.37235	6.50245	both significantly up
EPHA4	57.9038	171.014	43.0949	70.91	9.93362	5.82907	17.2156	4.33829	7.13838	both significantly up
DPY19L1	71.4172	50.6224	72.4594	61.0142	16.7289	4.26909	3.02604	4.33138	3.64723	both significantly up
SRGAP2	53.9556	48.1037	53.1203	28.8167	12.3807	4.35803	3.88537	4.29056	2.32754	both significantly up
WSB2	87.7204	43.9454	73.9303	67.7742	17.2438	5.08706	2.54847	4.28735	3.93034	both significantly up
APOBR	48.6743	29.765	47.191	58.3779	11.0122	4.42002	2.70291	4.28534	5.30119	both significantly up
KLF11	40.8389	33.3618	46.2778	30.1054	10.7999	3.78139	3.08907	4.285	2.78755	both significantly up
SOGA3	4.78606	10.498	4.27308	6.88587	1	4.78606	10.498	4.27308	6.88587	both significantly up
OAS1	22.2907	17.9283	24.6557	26.703	5.77262	3.86145	3.10575	4.27115	4.62579	both significantly up
GALM	45.4107	35.0348	35.3072	41.4493	8.27547	5.48739	4.23358	4.26649	5.0087	both significantly up
DPYSL2	135.003	99.1282	131.676	61.3337	30.9106	4.36754	3.20693	4.25992	1.98423	both significantly up
CARD6	16.3306	9.82057	14.3498	7.57475	3.39946	4.80388	2.88886	4.2212	2.22822	both significantly up
ACOT9	40.4984	42.8436	36.8543	39.9256	8.74338	4.63189	4.90012	4.21511	4.56638	both significantly up
SYNE2	5467.82	4198.23	5732.01	5339.93	1360.69	4.01842	3.08538	4.21259	3.92444	both significantly up
RAB27A	451.08	230.532	423.647	338.946	100.576	4.48495	2.29211	4.21219	3.37004	both significantly up
USP46	32.4441	105.236	41.1381	44.8012	9.7786	3.31787	10.7618	4.20695	4.58155	both significantly up
NFATC2	1124.44	681.04	1108.15	631.462	263.509	4.26718	2.58451	4.20535	2.39636	both significantly up
SLFN11	143.902	109.231	135.404	124.658	32.2226	4.46588	3.38988	4.20215	3.86866	both significantly up
UBE2E4P	11.141	5.64919	10.4056	8.20844	2.49012	4.47406	2.26864	4.17874	3.2964	both significantly up
MFSD10	39.5401	23.4927	33.9544	31.0783	8.13316	4.86159	2.88851	4.17481	3.82118	both significantly up
IFIT3	6.68823	9.79683	18.6935	7.30758	4.47796	1.49359	2.18779	4.17456	1.6319	both significantly up
TIPARP	170.724	161.19	171.906	197.418	41.1917	4.14461	3.91316	4.17332	4.79267	both significantly up
FLNA	1315.62	672.76	1262.82	917.638	304.031	4.32725	2.2128	4.15359	3.01823	both significantly up
CLSTN3	61.3807	36.8348	64.7512	51.0856	15.6417	3.92418	2.35492	4.13966	3.26599	both significantly up
OSBPL3	259.213	235.412	274.773	222.413	66.7317	3.8844	3.52774	4.11758	3.33294	both significantly up
GLIPR1	347.859	298.626	328.982	333.72	79.9344	4.35181	3.73589	4.11565	4.17492	both significantly up
IDH2	64.0995	29.0513	56.2305	26.1979	13.7061	4.67673	2.1196	4.1026	1.91141	both significantly up
TUBA1C	58.2494	37.7599	59.5989	44.2629	14.563	3.99982	2.59286	4.09249	3.03941	both significantly up
[truncated: 1,001 more rows]

## Sheet: ++ vs --
Symbol	Mean (CD62L+ CX3CR1+)	Mean (CD62L+ CX3CR1-)	Mean (CD62L-CX3CR1+)	Mean (CD62L-CX3CR1-)	Mean (Naive)	FoldChange (CD62L+ CX3CR1+ vs. Naive)	FoldChange (CD62L+ CX3CR1- vs. Naive)	FoldChange (CD62L- CX3CR1+ vs. Naive)	FoldChange (CD62L- CX3CR1- vs. Naive)	Index
[truncated: 1,909 more rows]

[truncated: 2 more sheets: ++ vs +-, ++ vs -+]
