# Supplementary material for: Functional classification of memory CD8+ T cells by CX3CR1 expression
Source: Nat Commun. 2015 Sep 25;6:8306. doi: 10.1038/ncomms9306 (PMC4667439; doi:10.1038/ncomms9306)
Supplement: Supplementary Data 2 — Core transcriptome signature of human memory CX3CR1+ CD8+ T cells [file ncomms9306-s3.xlsx]

## Sheet: Tabelle1
	Symbol	detected by WGCNA?	detected by BioLayout?	Mean (CD62L+ CX3CR1+)	Mean (CD62L+ CX3CR1-)	Mean (CD62L- CX3CR1+)	Mean (CD62L- CX3CR1-)	Mean (Naive)	Fold Change (CD62L+ CX3CR1+ vs. Naive)	Fold Change (CD62L+ CX3CR1- vs. Naive)	Fold Change (CD62L- CX3CR1+ vs. Naive)	Fold Change (CD62L- CX3CR1- vs. Naive)	Fold Change CX3CR1+ vs. CX3CR1-	Difference CX3CR1+ - CX3CR1-
1	CX3CR1	Yes	Yes	1514.26	27.039	1843.47	42.498	2.00939	753.593	13.4563	917.426	21.1497	48.2871	1644.1
2	PRSS23	Yes	No	68.4277	1.74817	60.8306	1.87322	1	68.4277	1.74817	60.8306	1.87322	35.693	62.8185
3	GZMB	Yes	No	121.082	2.02585	213.9	7.3719	1	121.082	2.02585	213.9	7.3719	35.6449	162.792
4	GPR56	Yes	Yes	307.193	8.76232	455.545	15.4451	2.73694	112.24	3.2015	166.443	5.64322	31.5084	369.265
5	FCGR3A	Yes	No	191.848	6.08819	259.971	8.91444	1.65856	115.671	3.67076	156.745	5.3748	30.1161	218.409
6	GZMH	Yes	Yes	497.242	15.4635	766.011	39.8133	2.22568	223.411	6.94775	344.17	17.8882	22.8532	603.988
7	SPON2	Yes	Yes	64.7722	1.47586	97.2135	5.75321	1.15619	56.0221	1.27649	84.0809	4.97601	22.4075	77.3783
8	PROK2	Yes	No	14.0549	1	44.0276	2.2539	1	14.0549	1	44.0276	2.2539	17.8501	27.4142
9	B3GAT1	Yes	Yes	24.6069	3.31762	36.1932	1.68246	1	24.6069	3.31762	36.1932	1.68246	12.1599	27.9001
10	LILRB1	Yes	Yes	29.5996	1.59019	42.3073	4.44781	1.35963	21.7704	1.16958	31.1169	3.27135	11.9091	32.9345
11	ITGAM	Yes	No	355.479	29.9317	404.353	36.5372	2.80168	126.88	10.6835	144.325	13.0412	11.4314	346.682
12	SETBP1	Yes	Yes	81.7588	4.49499	135.872	14.6127	1	81.7588	4.49499	135.872	14.6127	11.3896	99.2611
13	ZEB2	Yes	Yes	794.321	91.6493	1040.15	97.9461	5.31345	149.493	17.2486	195.757	18.4336	9.6757	822.436
14	FGR	Yes	Yes	179.68	15.8167	213.619	25.2259	1.68891	106.388	9.36503	126.484	14.9362	9.58273	176.129
15	SLCO4C1	Yes	Yes	53.7364	2.39939	107.478	15.4605	1.0088	53.2679	2.37847	106.541	15.3257	9.02662	71.6773
16	TSHZ3	Yes	Yes	8.72426	1.16477	17.562	1.8246	1.21223	7.19686	-1.04075	14.4873	1.50516	8.79322	11.6484
17	FCRL6	Yes	Yes	231.872	29.2742	293.597	41.5998	1.87079	123.943	15.648	156.937	22.2364	7.41412	227.297
18	AKR1C3	Yes	No	2.08037	1.12843	14.6787	1.20557	1.0088	2.06224	1.11859	14.5508	1.19506	7.18042	7.21255
19	TTC38	Yes	Yes	68.0916	6.6391	97.8401	16.4808	3.23931	21.0204	2.04954	30.204	5.08775	7.17702	71.406
20	HSPA7	Yes	No	10.7201	2.39552	24.1242	2.63977	1	10.7201	2.39552	24.1242	2.63977	6.91999	14.9045
21	FCGR2C	Yes	Yes	15.2423	2.73422	23.8602	2.95636	1	15.2423	2.73422	23.8602	2.95636	6.87142	16.7059
22	ST8SIA6	Yes	No	7.21688	1	20.0895	3.047	1	7.21688	1	20.0895	3.047	6.74731	11.6297
23	TMCC3	Yes	Yes	35.3358	6.05184	55.0058	7.58725	1	35.3358	6.05184	55.0058	7.58725	6.62373	38.3513
24	CD93	Yes	Yes	16.9601	1.61202	21.5875	4.39348	1.0088	16.8122	1.59796	21.3993	4.35518	6.41872	16.2711
25	DTL	Yes	No	11.8599	1.21128	3.74479	1.26188	1.0088	11.7565	1.20072	3.71214	1.25088	6.30963	6.56579
26	RRM2	Yes	No	24.9898	4.34095	4.58847	1	1	24.9898	4.34095	4.58847	1	5.538	12.1186
27	LGR6	Yes	Yes	57.1096	12.378	81.5023	13.2147	1	57.1096	12.378	81.5023	13.2147	5.41607	56.5096
28	C1orf21	Yes	Yes	319.054	58.735	399.171	73.9532	3.74542	85.1852	15.6818	106.576	19.745	5.41289	292.769
29	FAM49A	Yes	Yes	34.5518	3.979	43.4727	12.033	1	34.5518	3.979	43.4727	12.033	4.87289	31.0063
30	PLOD1	Yes	No	15.6814	4.04925	21.7553	3.76375	3.68067	4.26047	1.10014	5.91068	1.02257	4.79158	14.8118
31	KLRAP1	Yes	No	59.1028	12.2127	63.7106	13.7746	9.28913	6.36257	1.31473	6.85862	1.48287	4.72589	48.413
32	FGL2	Yes	Yes	38.3126	11.5315	62.4928	11.7317	8.91634	4.29689	1.29329	7.0088	1.31575	4.33326	38.7711
33	TBX21	Yes	Yes	143.011	22.2426	170.678	50.791	1.90529	75.0603	11.6741	89.5813	26.658	4.29515	120.328
34	B4GALT6	Yes	Yes	9.46333	2.77301	11.1239	2.10318	1.0088	9.38083	2.74883	11.0269	2.08484	4.22199	7.85551
35	PDGFD	Yes	Yes	34.5828	9.14317	40.5061	8.99658	1.56316	22.1237	5.84917	25.913	5.75539	4.13947	28.4746
36	COLGALT2	Yes	No	39.5083	8.19689	40.6469	11.5043	1.0088	39.1639	8.12542	40.2925	11.404	4.06855	30.227
37	CCL4	Yes	Yes	158.826	23.0547	225.572	74.9166	1	158.826	23.0547	225.572	74.9166	3.92358	143.213
38	EFNA5	Yes	No	3.49825	1.12843	16.4514	4.2354	1	3.49825	1.12843	16.4514	4.2354	3.7193	7.29293
39	SIGLEC17P	Yes	Yes	13.3765	2.97547	28.0656	8.26376	2.21292	6.04471	1.34459	12.6826	3.73432	3.68726	15.1014
40	KLRD1	Yes	Yes	441.364	97.6124	484.301	155.394	3.23922	136.256	30.1346	149.512	47.9728	3.65866	336.33
41	RHOB	Yes	Yes	26.8154	9.31372	30.1405	6.76175	6.28762	4.26479	1.48128	4.79362	1.07541	3.54303	20.4402
42	NKG7	Yes	Yes	1623.11	330.356	1929.68	673.992	19.097	84.993	17.2989	101.046	35.2931	3.5374	1274.22
43	TESC	Yes	No	5.39128	2.53168	11.0512	2.1177	1.21223	4.4474	2.08844	9.11639	1.74694	3.53649	5.89654
44	S1PR5	Yes	Yes	301.71	46.4747	416.302	157.629	1.69305	178.205	27.4502	245.888	93.1034	3.51788	256.954
45	RGS9	Yes	No	13.0382	4.72616	27.1152	6.86436	1.21223	10.7555	3.89872	22.368	5.66258	3.46433	14.2814
46	NMUR1	Yes	Yes	26.1235	2.50212	33.1846	14.8996	1.0088	25.8957	2.48031	32.8952	14.7697	3.40817	20.9531
47	EFHD2	Yes	Yes	370.387	66.8282	413.237	164.797	19.3526	19.1389	3.45319	21.353	8.5155	3.38315	275.999
48	DUSP8	Yes	Yes	12.6977	2.67169	14.2818	5.39201	1.8188	6.98133	1.46893	7.85229	2.96459	3.34578	9.45785
49	PLEK	Yes	Yes	814.478	228.336	941.32	298.267	5.1532	158.053	44.3096	182.667	57.8799	3.33419	614.597
50	HDAC9	Yes	Yes	15.7238	1.48359	16.393	8.49749	1	15.7238	1.48359	16.393	8.49749	3.21777	11.0679
51	PRR5L	Yes	Yes	196.138	68.4541	247.795	71.262	2.13929	91.6838	31.9985	115.831	33.311	3.1774	152.109
52	SCD5	Yes	No	9.87741	1.80147	12.0422	5.10429	1.21223	8.14811	1.48608	9.93388	4.21065	3.17411	7.50692
53	KLRF1	Yes	No	113.341	11.0155	74.4352	48.2969	2.93167	38.6609	3.7574	25.39	16.4742	3.16589	64.232
54	JAZF1	Yes	Yes	117.055	37.3069	132.961	43.593	26.8664	4.35693	1.38861	4.94899	1.62259	3.09044	84.5581
55	FASLG	Yes	Yes	26.9725	5.95541	41.751	16.4863	1.0088	26.7373	5.90349	41.3869	16.3426	3.06231	23.1408
56	HOXC4	Yes	No	14.2251	4.4306	12.0934	4.16772	1.63692	8.69019	2.70667	7.38789	2.54608	3.0609	8.86014
57	GPR114	Yes	Yes	85.7776	15.2982	90.273	42.4592	5.03616	17.0324	3.03768	17.925	8.43087	3.0481	59.1466
58	PATL2	Yes	Yes	84.3213	33.9935	102.143	27.2061	19.1795	4.39644	1.77239	5.32567	1.4185	3.04683	62.6326
59	ZNF365	Yes	No	17.4394	12.8204	32.8629	3.76761	1	17.4394	12.8204	32.8629	3.76761	3.03245	16.8571
60	PTPRM	Yes	Yes	143.098	30.4017	193.574	81.7445	2.16093	66.2203	14.0688	89.5788	37.8283	3.00208	112.263
61	APOBEC3H	Yes	No	20.3442	8.63153	34.8591	9.76578	1.0088	20.1668	8.55628	34.5552	9.68063	3.00061	18.4029
62	TUBB4A	Yes	No	17.7105	3.81959	13.8426	6.70076	3.6983	4.78881	1.0328	3.74295	1.81185	2.99923	10.5163
63	RAB27B	Yes	Yes	28.7911	10.4781	35.3745	10.9588	1.30764	22.0177	8.01299	27.0522	8.3806	2.99323	21.3644
64	TGFBR3	Yes	Yes	371.133	106.051	464.733	179.569	14.6243	25.3778	7.25172	31.7781	12.2788	2.92649	275.123
65	OASL	Yes	Yes	19.6256	7.07082	22.7895	7.57111	1.0088	19.4545	7.00917	22.5908	7.5051	2.89682	13.8865
66	GPR137B	Yes	Yes	50.1232	13.5103	57.3971	23.7212	10.1247	4.95058	1.33439	5.66901	2.3429	2.88789	35.1444
67	C12orf75	Yes	Yes	201.199	57.3462	239.924	96.3524	17.3738	11.5806	3.30073	13.8095	5.54585	2.87005	143.712
68	CEP78	Yes	No	129.012	60.4046	198.564	54.1455	36.6051	3.52442	1.65017	5.42449	1.47918	2.85967	106.513
69	GNGT2	Yes	Yes	15.5827	5.36042	21.5862	7.86049	4.67248	3.33501	1.14723	4.61987	1.6823	2.81138	11.974
70	PRR11	Yes	No	12.9395	2.44203	7.76677	4.9495	1	12.9395	2.44203	7.76677	4.9495	2.80134	6.65733
71	MIR4435-1HG	Yes	Yes	47.1307	19.0533	49.9086	15.6595	1.21223	38.8793	15.7176	41.1709	12.9179	2.79549	31.1633
72	PTPN12	Yes	Yes	262.443	86.1495	341.534	131.449	73.5096	3.57018	1.17195	4.64612	1.78818	2.77566	193.19
73	CMC1	Yes	No	111.703	26.7371	69.2039	38.709	8.3495	13.3784	3.20224	8.28839	4.63608	2.76422	57.7306
74	SPRED1	Yes	Yes	9.17435	3.19163	10.487	4.0311	2.24741	4.08218	1.42013	4.66626	1.79366	2.72215	6.21932
75	BATF	Yes	Yes	21.1129	6.23015	26.8896	11.5108	4.94968	4.2655	1.2587	5.4326	2.32556	2.70575	15.1307
76	FRMPD3	Yes	No	26.2331	10.1331	25.5487	9.13817	1	26.2331	10.1331	25.5487	9.13817	2.687	16.2553
77	DTHD1	Yes	No	208.657	69.3744	252.157	102.351	2.03518	102.525	34.0876	123.899	50.2906	2.68344	144.544
78	TBKBP1	Yes	Yes	36.4647	9.43341	36.5051	17.7904	1.7578	20.7445	5.36661	20.7675	10.1209	2.68036	22.873
79	FGFR2	Yes	Yes	11.8285	5.9748	16.0752	4.49874	1	11.8285	5.9748	16.0752	4.49874	2.66422	8.71513
80	ITPRIPL2	Yes	No	12.4602	6.60569	26.9343	8.27918	1	12.4602	6.60569	26.9343	8.27918	2.64662	12.2549
81	USP28	Yes	Yes	249.005	95.0707	330.304	124.558	31.6737	7.86155	3.00156	10.4283	3.93254	2.63767	179.84
82	IFNLR1	Yes	Yes	20.2437	7.63532	18.6972	7.18322	2.75849	7.3387	2.76794	6.77805	2.60404	2.62784	12.0611
83	ABI3	Yes	Yes	85.7611	24.6968	108.629	49.3508	16.2304	5.284	1.52164	6.69293	3.04065	2.6252	60.171
84	GFI1	Yes	Yes	175.524	60.6067	248.513	103.053	25.3716	6.91814	2.38876	9.79492	4.06174	2.59097	130.188
85	TOP2A	Yes	No	21.0657	7.02431	6.08926	3.50413	1	21.0657	7.02431	6.08926	3.50413	2.57921	8.31328
86	RAP2A	Yes	Yes	113.065	48.5902	157.753	57.3778	36.2207	3.12157	1.3415	4.35531	1.58412	2.55566	82.425
87	FAM179A	Yes	Yes	18.7071	6.34691	30.9957	13.1865	1.21223	15.4319	5.23572	25.5691	10.8779	2.5445	15.0847
88	BMF	Yes	No	25.3369	11.1991	34.8407	12.7718	2.43813	10.3919	4.5933	14.2899	5.23835	2.51045	18.1034
89	UBE2F	Yes	Yes	60.863	25.7991	60.1575	22.6195	19.6172	3.10254	1.31513	3.06657	1.15304	2.49946	36.3009
90	ATP9A	Yes	No	64.5339	31.7531	45.4055	12.4982	1.0088	63.9713	31.4762	45.0096	12.3893	2.48443	32.844
91	APOBEC3G	Yes	Yes	467.881	141.561	485.455	242.578	35.3112	13.2502	4.00895	13.7479	6.86974	2.48175	284.598
92	CD160	Yes	No	68.5077	16.4659	32.8093	24.4096	3.53815	19.3626	4.65382	9.27301	6.89897	2.47867	30.2207
93	CACNA2D2	Yes	Yes	95.6015	14.0651	112.638	70.1678	6.41369	14.9059	2.19299	17.5622	10.9403	2.47219	62.0035
94	VANGL1	Yes	Yes	30.0274	15.8453	36.1117	11.0025	1.49832	20.0408	10.5754	24.1015	7.34321	2.46349	19.6457
95	KIR3DL2	Yes	No	11.5195	4.1728	5.26656	2.65774	1.21223	9.50268	3.44225	4.34451	2.19243	2.45749	4.97774
96	LOC100130872	Yes	Yes	95.6544	34.482	116.878	52.3522	26.1732	3.65467	1.31745	4.46558	2.00022	2.44756	62.8489
97	F2R	Yes	Yes	422.782	152.534	490.054	220.499	3.4211	123.581	44.5861	143.244	64.4525	2.44707	269.902
98	TPST2	Yes	Yes	182.235	63.1286	163.568	78.9535	57.7212	3.15716	1.09368	2.83375	1.36784	2.43382	101.86
99	ABHD17C	Yes	No	9.90248	2.3282	11.5524	6.52674	1	9.90248	2.3282	11.5524	6.52674	2.42292	6.29993
100	KIAA1671	Yes	Yes	165.921	75.131	131.776	47.9009	25.2726	6.56524	2.97283	5.21419	1.89537	2.41966	87.332
101	FAM214B	Yes	No	22.5307	7.1503	11.642	7.06545	3.37791	6.67002	2.11678	3.44651	2.09167	2.40387	9.97852
102	KLF10	Yes	Yes	59.7991	27.1751	59.5745	23.7243	9.71774	6.1536	2.79645	6.13048	2.44133	2.34528	34.2371
103	TTC16	Yes	No	54.4623	20.8302	54.8356	25.8397	8.77774	6.20459	2.37307	6.24712	2.94378	2.34194	31.314
104	CST7	Yes	Yes	688.342	234.633	720.669	368.207	8.15851	84.371	28.7592	88.3334	45.1317	2.33729	403.085
105	GZMA	Yes	Yes	1067.57	339.651	1173.61	620.14	13.4811	79.1901	25.1947	87.0563	46.0008	2.33507	640.694
106	ATP1A3	Yes	No	15.1345	8.08447	20.0044	7.04051	4.51233	3.35402	1.79164	4.43328	1.56028	2.32323	10.0069
107	PLCG2	Yes	No	79.9551	33.8157	57.0139	25.8965	1.0088	79.258	33.5209	56.5168	25.6707	2.29382	38.6284
108	GAS7	Yes	No	76.8863	27.0153	65.6486	35.2098	2.30336	33.38	11.7286	28.5012	15.2862	2.29064	40.155
109	VAV3	Yes	Yes	216.335	94.5322	182.032	79.7176	33.0712	6.54149	2.85845	5.50426	2.41048	2.28619	112.059
110	MARK4	Yes	Yes	28.7999	13.1062	31.5191	13.3642	11.3975	2.52685	1.14991	2.76543	1.17255	2.27873	16.9243
111	TOX	No	Yes	219.375	93.9621	273.382	122.342	12.6923	17.2841	7.40308	21.5392	9.63905	2.27808	138.227
112	BZRAP1	Yes	Yes	46.7095	17.7393	47.9298	24.0795	18.2922	2.55351	-1.03117	2.62022	1.31638	2.26308	26.4102
113	ENPP4	Yes	Yes	139.408	57.7949	157.802	74.609	31.3103	4.45246	1.84587	5.03995	2.38289	2.24472	82.4031
114	GK5	Yes	Yes	214.915	76.5305	255.253	133.538	74.5325	2.88351	1.02681	3.42472	1.79167	2.23817	130.05
115	ST7	Yes	Yes	15.7438	6.72875	16.1935	7.55526	2.18258	7.21342	3.08294	7.41946	3.46163	2.23588	8.82669
116	DLG5	Yes	Yes	46.4808	6.62215	64.9557	43.2552	1.35092	34.4066	4.90194	48.0824	32.019	2.23421	30.7795
117	TNFRSF9	Yes	No	17.7105	4.56675	15.4719	10.3401	1	17.7105	4.56675	15.4719	10.3401	2.22599	9.1378
118	SH2D1A	Yes	No	359.207	133.006	280.229	156.03	61.1732	5.87197	2.17425	4.58092	2.55063	2.2123	175.2
119	TRAPPC2L	Yes	No	13.2263	3.71056	8.83633	6.29645	4.36101	3.03286	-1.1753	2.02621	1.44381	2.20471	6.0278
120	PYHIN1	Yes	Yes	716.402	280.058	793.975	406.597	24.3977	29.3635	11.4789	32.543	16.6654	2.19962	411.861
121	AKAP2	Yes	Yes	77.3393	44.4185	73.3235	24.2764	5.49524	14.0739	8.08309	13.3431	4.41771	2.19322	40.984
122	IL5RA	Yes	No	13.2957	7.98467	11.3473	3.26893	1	13.2957	7.98467	11.3473	3.26893	2.18979	6.6947
123	FUT11	Yes	Yes	66.064	27.5013	71.9052	35.5629	12.3032	5.36967	2.2353	5.84444	2.89055	2.18776	37.4525
124	MCTP2	Yes	Yes	238.668	91.9988	245.082	129.795	45.0193	5.30145	2.04354	5.44393	2.8831	2.18108	130.978
125	CD72	Yes	No	11.739	3.76629	9.02633	5.75538	2.31216	5.07708	1.62891	3.90385	2.48918	2.18086	5.62186
126	IDH2	Yes	Yes	64.0995	29.0513	56.2305	26.1979	13.7061	4.67673	2.1196	4.1026	1.91141	2.17795	32.5404
127	TIGIT	Yes	No	311.419	161.551	275.301	109.128	21.9688	14.1755	7.35367	12.5315	4.96741	2.16758	158.02
128	SYNE1	Yes	Yes	4190.38	1882.03	4828.82	2290.72	499.343	8.39179	3.76902	9.67036	4.58746	2.16145	2423.23
129	PTGDR	Yes	Yes	219.815	52.3162	157.743	123.704	6.42641	34.205	8.14082	24.546	19.2493	2.14497	100.769
130	MUC16	Yes	No	44.3041	13.6566	22.085	17.3103	1.69305	26.1682	8.06627	13.0445	10.2243	2.14387	17.711
131	CTSC	Yes	Yes	454.783	166.166	514.081	286.214	85.678	5.30804	1.93942	6.00015	3.34057	2.14171	258.242
132	RAP1GAP2	Yes	Yes	106.338	45.8948	116.984	58.4384	4.42585	24.0267	10.3697	26.432	13.2039	2.14047	59.4944
133	MXRA7	Yes	Yes	85.3559	24.1948	77.0254	51.8901	6.38312	13.3721	3.79043	12.067	8.12927	2.13421	43.1482
134	PYCARD	Yes	No	31.5348	10.402	22.5871	15.0659	7.65605	4.11894	1.35867	2.95023	1.96784	2.12511	14.3271
135	HIVEP3	Yes	Yes	144.548	77.3026	154.843	64.66	25.6062	5.64503	3.0189	6.04707	2.52517	2.10894	78.7137
136	TLR3	No	Yes	28.8803	10.7441	33.6879	18.9403	2.37317	12.1695	4.52733	14.1953	7.98105	2.10778	16.4419
137	SLC15A4	Yes	No	111.169	35.4418	96.0787	63.1929	21.4322	5.187	1.65367	4.48292	2.94851	2.10117	54.3066
138	STX11	Yes	Yes	58.1398	13.709	45.3616	35.6992	2.16093	26.9049	6.34402	20.9917	16.5203	2.09482	27.0466
139	PLA2G16	Yes	Yes	19.9748	9.96351	18.5795	8.54757	1.71055	11.6774	5.82474	10.8617	4.99697	2.08277	10.0217
140	LPCAT1	Yes	Yes	415.253	153.455	422.744	252.331	41.6851	9.96167	3.6813	10.1414	6.05327	2.06512	216.105
141	FAS-AS1	Yes	No	14.7337	6.83535	11.4202	5.84598	1.35092	10.9064	5.05976	8.4536	4.32739	2.06239	6.73624
142	ZAK	Yes	No	31.5348	10.8594	18.4965	13.4042	1.49832	21.0468	7.24775	12.3449	8.94614	2.06199	12.8839
143	RHBDF2	Yes	Yes	42.7339	14.2047	34.9657	23.5175	6.85104	6.23758	2.07336	5.10371	3.43269	2.05979	19.9887
144	PDZD4	Yes	Yes	40.1897	15.2585	44.7482	25.9937	1.35092	29.7498	11.2949	33.1241	19.2414	2.05899	21.8428
145	SUSD1	Yes	Yes	87.4256	38.6485	107.145	56.1826	11.8909	7.35231	3.25026	9.01069	4.72484	2.05176	49.8698
146	CIITA	Yes	No	17.229	9.43922	12.494	5.10994	1	17.229	9.43922	12.494	5.10994	2.04294	7.58692
147	PHLDB2	Yes	Yes	52.6294	28.3904	65.7352	29.5652	3.82798	13.7486	7.41655	17.1723	7.72347	2.04233	30.2045
148	MIDN	Yes	Yes	80.7636	28.4844	74.7806	47.7264	17.5123	4.61182	1.62654	4.27018	2.72531	2.04098	39.6667
149	PTTG1	Yes	No	20.696	11.1375	19.5128	8.59289	1.0088	20.5155	11.0404	19.3426	8.51797	2.03791	10.2392
150	AGTRAP	Yes	Yes	18.3085	4.52654	19.0504	13.9577	6.61722	2.7668	-1.46187	2.87892	2.10931	2.02112	9.43736
151	SOX13	Yes	Yes	33.2797	12.5645	31.9861	19.8196	1	33.2797	12.5645	31.9861	19.8196	2.01537	16.4409
152	CTSW	Yes	No	786.856	214.807	607.917	477.316	172.247	4.56818	1.24709	3.52932	2.77111	2.01521	351.325
153	WEE1	Yes	No	55.5433	39.215	59.0587	17.7738	1.0088	55.0591	38.8731	58.5438	17.6188	2.01096	28.8066
154	PAFAH2	Yes	Yes	70.9266	23.733	69.9913	46.5036	29.7943	2.38054	-1.25539	2.34915	1.56082	2.00633	35.3406
155	SLAMF7	Yes	Yes	542.696	190.53	539.317	349.254	7.26171	74.734	26.2377	74.2687	48.0953	2.00453	271.115
156	SLAMF8	Yes	Yes	31.8461	16.2271	30.9411	15.116	6.3185	5.04013	2.56818	4.8969	2.39233	2.00323	15.7221
157	CLEC2B	No	Yes	271.281	115.263	297.311	168.919	115.873	2.34119	-1.0053	2.56582	1.45779	2.0008	142.205
158	TOR2A	Yes	No	22.6089	7.29325	22.4228	15.2151	7.68661	2.94134	-1.05394	2.91712	1.97943	2.00067	11.2617
159	PTPRE	Yes	Yes	202.862	90.4788	233.457	128.12	60.7261	3.3406	1.48995	3.84442	2.1098	1.99598	108.86
160	PLEKHF1	Yes	No	15.5133	5.796	25.1182	14.5944	2.50306	6.19774	2.31556	10.035	5.8306	1.99268	10.1205
161	LITAF	Yes	Yes	702.763	363.128	790.829	387.296	285.238	2.46378	1.27307	2.77252	1.3578	1.99033	371.584
162	MTSS1	Yes	Yes	139.305	96.5104	188.344	68.3324	49.2939	2.82601	1.95786	3.82085	1.38623	1.98765	81.4036
163	CRIM1	Yes	Yes	93.3762	30.8605	78.6026	55.7505	18.4179	5.06985	1.67557	4.26772	3.02697	1.98564	42.6839
164	WIPI1	Yes	Yes	21.9528	15.0656	37.7046	15.0383	6.63877	3.30675	2.26934	5.67945	2.26523	1.98171	14.7767
165	CPPED1	Yes	Yes	19.7172	8.67804	27.585	15.3137	4.83281	4.07987	1.79565	5.70786	3.16868	1.97161	11.6553
166	ERRFI1	Yes	No	18.8573	7.86791	13.5126	8.57969	4.12691	4.56934	1.90649	3.27425	2.07896	1.96806	7.9611
167	GEMIN7	Yes	No	41.677	18.5989	28.1593	16.9937	12.4635	3.34392	1.49227	2.25934	1.36348	1.9621	17.1219
168	LOC100132891	Yes	No	40.8184	22.6206	40.8661	19.0196	1	40.8184	22.6206	40.8661	19.0196	1.96167	20.0221
169	GALNT3	Yes	Yes	28.6698	13.332	43.6729	23.5667	6.6513	4.31041	2.00442	6.56606	3.54316	1.96058	17.7221
170	ARHGAP18	Yes	Yes	49.664	22.7678	49.7405	28.1055	2.48133	20.0151	9.17566	20.0459	11.3268	1.95396	24.2655
171	CTNNA1	Yes	Yes	37.5958	24.2108	61.7264	26.6828	2.7152	13.8464	8.91675	22.7336	9.8272	1.95157	24.2143
172	LLGL2	Yes	Yes	40.521	16.4534	40.6128	25.2139	8.32768	4.86583	1.97575	4.87685	3.02773	1.94718	19.7332
173	GNG2	Yes	Yes	455.44	192.854	468.145	282.998	127.384	3.57532	1.51396	3.67506	2.22161	1.94091	223.866
174	LGALS1	Yes	No	50.8308	30.1042	50.3413	22.0886	4.55543	11.1583	6.60843	11.0508	4.84886	1.93843	24.4897
175	TBC1D19	Yes	Yes	33.911	14.1979	32.8001	20.3661	13.1478	2.57922	1.07987	2.49473	1.54901	1.93008	16.0735
176	SMAD7	Yes	Yes	79.3308	26.0229	76.9198	55.0937	5.17485	15.3301	5.02873	14.8642	10.6464	1.92624	37.567
177	GLUL	Yes	Yes	132.017	68.5734	109.43	56.7994	11.0466	11.9509	6.20765	9.90619	5.14181	1.92582	58.0366
178	ITGAL	Yes	Yes	2039.55	1002	2013.16	1103.64	451.121	4.52107	2.22112	4.46257	2.44644	1.9247	973.542
179	ADRB2	No	Yes	242.626	56.3699	294.585	223.265	4.40429	55.0886	12.7989	66.8858	50.6927	1.92112	128.788
180	ASNA1	Yes	No	24.3066	7.6615	17.2318	14.0289	4.47796	5.42805	1.71093	3.84814	3.13288	1.91506	9.924
181	SAMD3	Yes	Yes	687.852	357.492	710.234	372.564	122.473	5.61637	2.91895	5.79912	3.04202	1.91504	334.015
182	PIK3AP1	No	Yes	110.451	32.13	93.5557	74.8261	1.52867	72.253	21.0184	61.2009	48.9487	1.90738	48.5249
183	ANXA4	Yes	Yes	77.3554	44.4164	93.0711	44.9974	6.1363	12.6062	7.2383	15.1673	7.33297	1.90604	40.5063
184	LIMA1	Yes	Yes	88.0708	48.2995	89.9797	45.2546	41.9804	2.0979	1.15052	2.14337	1.07799	1.90318	42.2482
185	MYO6	Yes	Yes	73.1865	43.9173	98.316	46.2577	6.57375	11.1332	6.68072	14.9559	7.03673	1.90189	40.6638
186	SRGN	Yes	Yes	501.833	236.784	603.462	344.724	81.8001	6.13487	2.89467	7.37727	4.21422	1.90074	261.893
187	LTBP4	Yes	No	42.9224	12.0858	36.5866	29.7462	11.2986	3.79891	1.06967	3.23814	2.63273	1.90067	18.8385
188	LINC00943	Yes	No	27.9399	19.5922	36.3275	14.2694	1.0088	27.6963	19.4214	36.0108	14.145	1.89795	15.2029
189	MAF	No	Yes	295.103	104.177	403.89	265.031	1.84045	160.343	56.6042	219.452	144.003	1.89323	164.893
190	RUNX3	Yes	Yes	792.28	353.561	831.684	505.051	203.539	3.89252	1.73706	4.08611	2.48135	1.89138	382.676
191	AGPAT4-IT1	Yes	No	9.68291	4.91561	10.6724	5.87908	1.0088	9.59848	4.87275	10.5794	5.82783	1.88569	4.78035
192	PDLIM1	Yes	No	12.7985	8.30686	11.3018	4.48799	1.21223	10.5578	6.85253	9.32314	3.70225	1.8836	5.65278
193	ITGB2	Yes	Yes	817.283	486.449	1038.54	499.775	307.575	2.65718	1.58156	3.37654	1.62489	1.88174	434.799
194	SEMA4A	Yes	No	21.9235	10.4228	22.8715	13.6144	2.31216	9.48184	4.50784	9.89186	5.88816	1.86357	10.3789
195	MIAT	Yes	Yes	415.632	237.488	448.04	226.597	85.7744	4.84564	2.76876	5.22347	2.64178	1.86102	199.793
196	GAB3	Yes	Yes	235.889	100.705	261.906	166.994	21.7871	10.827	4.62223	12.0211	7.66483	1.85953	115.047
197	PPP2R2B	Yes	Yes	96.7213	46.9496	126.756	73.431	4.28715	22.5607	10.9512	29.5665	17.1281	1.85643	51.5487
198	SYTL3	Yes	No	89.4751	41.8281	138.612	81.077	23.1517	3.86473	1.80669	5.9871	3.50199	1.85579	52.5905
199	PRF1	No	Yes	715.235	198.979	931.716	688.495	38.3036	18.6728	5.1948	24.3245	17.9747	1.85577	379.739
200	CLCF1	Yes	Yes	31.6536	9.6849	25.9167	21.4295	1	31.6536	9.6849	25.9167	21.4295	1.85027	13.2279
201	SLC4A4	No	Yes	45.9521	14.3679	51.3141	38.229	1	45.9521	14.3679	51.3141	38.229	1.84928	22.3346
202	PLEKHO2	Yes	Yes	40.5813	21.0051	41.1857	23.2565	11.0212	3.6821	1.90588	3.73694	2.11016	1.84736	18.7527
203	NRROS	Yes	No	16.4921	8.23616	17.4528	10.1564	1	16.4921	8.23616	17.4528	10.1564	1.84557	7.77611
204	SLAMF6	Yes	Yes	639.063	315.285	668.717	393.365	128.431	4.97594	2.45491	5.20683	3.06286	1.84545	299.565
205	E2F3	Yes	Yes	113.264	62.9688	95.8566	50.4229	29.6553	3.81934	2.12335	3.23236	1.7003	1.84423	47.8642
206	MAP3K8	No	Yes	51.5027	23.6938	57.0496	35.3401	1	51.5027	23.6938	57.0496	35.3401	1.83881	24.7593
207	EOGT	Yes	Yes	74.3425	39.2707	80.458	44.9743	17.3612	4.28212	2.26198	4.63437	2.59051	1.83751	35.2778
208	SYT11	Yes	Yes	147.056	104.608	190.419	79.0998	20.7337	7.09263	5.04531	9.18404	3.81504	1.83703	76.8842
209	PHPT1	Yes	Yes	15.213	7.29711	21.3749	12.7019	5.78525	2.62962	1.26133	3.69472	2.19556	1.8295	8.29452
210	APOBEC3C	Yes	Yes	97.3412	42.8668	101.362	66.2297	16.5908	5.86718	2.58377	6.10952	3.99196	1.82135	44.8032
211	AGPAT4	Yes	Yes	128.629	56.1737	137.551	90.1027	45.2233	2.84432	1.24214	3.04158	1.99239	1.81971	59.9518
212	ARHGAP11A	Yes	No	48.8079	32.2561	46.341	20.0369	6.15804	7.92589	5.23804	7.52528	3.25378	1.81954	21.428
213	RDH10	Yes	Yes	25.5656	14.8326	24.1383	12.5109	7.31392	3.49547	2.028	3.30033	1.71056	1.81775	11.1801
214	APMAP	Yes	Yes	378.675	192.469	404.527	240.183	77.5793	4.88114	2.48093	5.21436	3.09596	1.81024	175.275
215	GNAO1	Yes	Yes	34.7107	21.1844	36.2383	18.325	2.50306	13.8673	8.46338	14.4776	7.32101	1.79575	15.7198
216	NAA50	Yes	Yes	201.688	114.85	200.095	109.203	69.1598	2.91626	1.66064	2.89322	1.57899	1.79325	88.8648
217	RASSF1	Yes	Yes	194.904	91.6964	220.681	140.133	46.1447	4.22375	1.98715	4.78235	3.03681	1.79263	91.8774
218	TNFRSF1B	Yes	Yes	257.191	142.719	317.787	179.092	19.3398	13.2985	7.37955	16.4317	9.26031	1.78669	126.583
219	GPR174	Yes	No	133.926	78.7167	143.986	77.1261	54.9284	2.4382	1.43308	2.62133	1.40412	1.78328	61.0346
220	KIF11	Yes	No	15.5937	9.79394	9.49017	4.35165	2.00069	7.79415	4.89528	4.74345	2.17507	1.77326	5.46911
221	FAM160B1	Yes	Yes	184.526	94.6914	178.346	110.437	59.4463	3.10409	1.59289	3.00012	1.85777	1.769	78.8717
222	ARHGEF12	Yes	No	158.926	79.1082	149.002	95.2441	12.991	12.2335	6.08944	11.4696	7.33152	1.76613	66.7879
223	MSC	Yes	No	14.9843	7.72252	25.105	15.038	1	14.9843	7.72252	25.105	15.038	1.76135	8.66441
224	PTPN22	No	Yes	377.184	154.891	409.566	293.262	80.4481	4.68854	1.92535	5.09106	3.64535	1.75554	169.299
225	NATD1	Yes	Yes	35.0581	22.4781	40.5871	20.9998	10.6054	3.30568	2.11949	3.82701	1.9801	1.73985	16.0836
226	ITGAV	Yes	Yes	48.3761	27.5018	44.9704	26.4314	14.7845	3.27209	1.86018	3.04173	1.78778	1.73078	19.7067
227	RHOC	Yes	No	36.7153	10.8739	34.2433	30.1416	3.58135	10.2518	3.03627	9.56159	8.41627	1.73004	14.9715
228	SLC9A3R1	Yes	Yes	491.351	250.959	491.214	319.203	143.866	3.41534	1.7444	3.41438	2.21875	1.72331	206.202
229	ZNRF2	Yes	Yes	67.7525	38.1683	64.6054	38.9506	18.9204	3.58093	2.01731	3.41459	2.05866	1.71628	27.6195
230	KIF21A	Yes	Yes	165.848	103.796	201.778	110.464	34.5922	4.79439	3.00056	5.83306	3.19331	1.7158	76.6833
231	PTPRJ	Yes	Yes	397.997	219.728	409.15	252.706	73.2016	5.437	3.00168	5.58936	3.45218	1.70849	167.357
232	ARSD	Yes	No	13.6764	5.59589	11.9433	9.40599	2.50306	5.46387	2.23562	4.77146	3.75779	1.70776	5.30886
233	ZBTB38	Yes	Yes	798.015	473.244	851.699	494.3	208.559	3.82633	2.26911	4.08373	2.37007	1.70505	341.085
234	SPN	Yes	Yes	216.038	111.961	228.049	148.746	73.388	2.94378	1.5256	3.10744	2.02685	1.70339	91.6895
235	TRG-AS1	Yes	Yes	355.001	156.373	313.217	236.173	120.184	2.95381	1.30111	2.60614	1.96509	1.70227	137.836
236	NFATC2	Yes	Yes	1124.44	681.04	1108.15	631.462	263.509	4.26718	2.58451	4.20535	2.39636	1.70101	460.039
237	TARP	No	Yes	311.955	105.171	319.482	266.416	24.7958	12.5809	4.24147	12.8845	10.7444	1.6993	129.925
238	ITPRIPL1	No	Yes	28.3608	11.7078	23.8893	19.0814	2.13929	13.2571	5.47276	11.1669	8.91953	1.69702	10.7304
239	IFI16	Yes	Yes	680.693	395.237	677.409	405.261	206.798	3.29158	1.91122	3.27569	1.95969	1.69657	278.802
240	EIF4G3	Yes	Yes	371.281	202.239	394.096	250.228	145.802	2.54646	1.38708	2.70294	1.71621	1.69156	156.454
241	VASP	Yes	Yes	25.5656	14.0094	31.2879	19.6905	10.744	2.37951	1.30392	2.91212	1.83269	1.68705	11.5768
242	VCL	Yes	Yes	252.898	148.377	299.546	179.267	49.5228	5.10669	2.99614	6.04864	3.61988	1.68611	112.4
243	JAKMIP2	Yes	No	104.558	59.1884	133.18	82.0259	20.1502	5.18895	2.93736	6.60935	4.07072	1.68353	48.2618
244	MUC12	Yes	No	26.952	12.6367	17.7219	13.9033	4.40429	6.11949	2.86918	4.02377	3.15675	1.68327	9.06701
245	SLC25A20	Yes	Yes	59.8149	36.1764	61.1076	36.019	26.472	2.25955	1.36659	2.30839	1.36065	1.67493	24.3635
246	LINC00152	Yes	Yes	85.1517	62.8448	94.1533	44.2235	1.52867	55.7033	41.1109	61.5919	28.9295	1.67468	36.1184
247	NCKAP1	Yes	No	24.018	11.1492	26.3768	19.0709	2.86683	8.37789	3.88902	9.20067	6.65225	1.66759	10.0874
248	NUSAP1	Yes	No	13.0783	8.6223	8.12046	4.09514	1.47668	8.85661	5.83899	5.49915	2.77322	1.66691	4.24068
249	SLC16A6	Yes	Yes	38.0729	20.7885	41.648	27.0825	12.6795	3.00272	1.63954	3.28468	2.13593	1.66533	15.925
250	DPYSL2	Yes	No	135.003	99.1282	131.676	61.3337	30.9106	4.36754	3.20693	4.25992	1.98423	1.66195	53.1091
251	DCLRE1A	Yes	Yes	56.5224	32.1354	57.2775	36.6739	16.0015	3.53233	2.00828	3.57951	2.2919	1.65385	22.4954
252	RPS6KA1	Yes	Yes	119.85	70.5101	106.497	66.4823	46.6994	2.56641	1.50987	2.28049	1.42362	1.65227	44.6778
253	TRPS1	Yes	No	122.716	86.1915	133.187	68.9094	61.0173	2.01117	1.41258	2.18278	1.12934	1.64992	50.4015
254	ENPP5	Yes	No	33.1522	16.2237	37.7818	26.8956	7.65234	4.33229	2.1201	4.93729	3.51469	1.64506	13.9074
255	CD244	Yes	No	86.57	39.0701	88.0921	67.1357	31.1536	2.77881	1.25411	2.82767	2.15499	1.64456	34.2281
256	SLC9A9	Yes	No	46.8461	26.2367	38.492	25.7097	19.12	2.45011	1.37221	2.01318	1.34465	1.64281	16.6959
257	ARL6IP1	Yes	Yes	280.634	163.984	267.981	172.185	101.945	2.75279	1.60855	2.62868	1.68899	1.63197	106.224
258	GSK3A	Yes	Yes	60.8922	30.956	58.611	42.3309	20.804	2.92695	1.48798	2.8173	2.03475	1.63062	23.1081
259	PXN	Yes	Yes	352.042	184.157	352.299	247.873	127.323	2.76495	1.44637	2.76696	1.9468	1.63031	136.156
260	RAB37	Yes	Yes	188.478	114.219	182.673	113.44	82.3867	2.28772	1.38638	2.21726	1.37693	1.63029	71.7453
261	IQGAP1	Yes	Yes	1467.07	905.173	1566.02	958.558	456.97	3.21043	1.98081	3.42696	2.09764	1.62742	584.674
262	PSMA6	Yes	Yes	73.4511	42.5272	61.6318	40.6551	30.0281	2.44608	1.41625	2.05247	1.3539	1.62394	25.9504
263	ABHD17A	Yes	No	32.7532	15.4775	35.6501	26.6624	10.06	3.2558	1.53853	3.54376	2.65035	1.62325	13.1317
264	SPIRE1	Yes	No	12.2183	8.08447	14.186	8.18538	4.85436	2.51698	1.6654	2.92232	1.68619	1.6229	5.06727
265	ATP2B4	No	Yes	1377.29	729.631	1303.57	922.369	126.168	10.9163	5.78302	10.332	7.31066	1.6228	514.43
266	FLNA	Yes	Yes	1315.62	672.76	1262.82	917.638	304.031	4.32725	2.2128	4.15359	3.01823	1.62125	494.021
267	VPS37B	Yes	No	13.7166	6.8116	18.7775	13.2531	5.70779	2.40313	1.19339	3.28981	2.32193	1.61946	6.21466
268	NPC1	No	Yes	241.963	126.01	278.938	196.76	35.9175	6.73664	3.50832	7.76608	5.4781	1.61385	99.0661
269	TPP1	Yes	Yes	387.198	210.194	418.873	289.501	165.517	2.33933	1.26993	2.5307	1.74908	1.61313	153.188
270	TSEN54	Yes	No	63.119	34.4805	65.0997	45.0684	29.3169	2.15299	1.17613	2.22055	1.53728	1.61182	24.3348
271	PFN1	Yes	Yes	958.625	466.042	734.418	585.438	343.768	2.78858	1.35569	2.13638	1.70301	1.61015	320.781
272	PARP15	Yes	Yes	181.337	105.242	200.508	132.643	90.1924	2.01056	1.16686	2.22311	1.47067	1.60516	71.9793
273	TBK1	Yes	No	134.623	76.5591	117.479	80.5465	20.523	6.55962	3.7304	5.72427	3.92469	1.60467	47.4982
274	IFNG	Yes	No	21.159	17.3895	31.2317	15.271	2.70641	7.81812	6.42529	11.5399	5.64252	1.6041	9.86509
275	PTPN18	Yes	Yes	227.506	144.228	263.259	161.928	95.144	2.39118	1.51589	2.76695	1.70193	1.60299	92.3049
276	PTP4A2	Yes	Yes	1706.92	1106.81	1767.05	1069.5	708.868	2.40795	1.56138	2.49277	1.50874	1.59626	648.824
277	ZNF532	Yes	No	50.8217	25.3897	56.7818	42.1466	10.1334	5.01529	2.50556	5.60346	4.1592	1.59327	20.0336
278	TTYH2	Yes	Yes	34.9189	24.3882	42.8574	24.5087	4.51233	7.73857	5.40479	9.49784	5.4315	1.59062	14.4398
279	C1orf216	Yes	No	29.0977	15.3205	23.913	18.1223	6.9809	4.16818	2.19463	3.42549	2.59598	1.58511	9.78389
280	CCL5	No	Yes	2457.09	1215.36	2286.63	1780.04	43.9354	55.925	27.6624	52.0452	40.5148	1.58367	874.162
281	SLC2A1	Yes	No	97.5812	48.9982	103.311	77.8959	42.9854	2.2701	1.13988	2.40339	1.81215	1.58315	36.9989
282	DYNLRB1	Yes	No	61.2641	36.9114	55.2265	36.722	24.6105	2.48935	1.49982	2.24402	1.49213	1.58203	21.4286
283	CLIC1	Yes	Yes	278.122	151.276	267.6	194.021	37.1422	7.48802	4.07288	7.20475	5.22372	1.58045	100.213
284	YPEL1	Yes	Yes	120.378	64.1947	106.752	79.5238	20.6091	5.841	3.11487	5.17985	3.85867	1.58038	41.7057
285	CAPZA1	Yes	No	284.908	155.183	267.618	194.524	117.121	2.4326	1.32498	2.28497	1.66088	1.57997	101.41
286	MAPK7	Yes	No	23.2384	15.6588	25.4653	15.1714	9.85625	2.35773	1.58872	2.58367	1.53926	1.57974	8.93673
287	USB1	Yes	No	128.746	67.7589	94.4957	73.5754	38.273	3.36387	1.77041	2.46899	1.92238	1.57953	40.9538
288	PICALM	Yes	Yes	335.181	201.461	348.88	232.021	139.176	2.40833	1.44753	2.50676	1.66711	1.57806	125.289
289	SASH3	Yes	Yes	363.519	200.439	362.819	260.287	137.601	2.64183	1.45666	2.63674	1.8916	1.57651	132.806
290	PLEKHG3	Yes	No	41.3456	18.3194	59.3158	45.6542	1.0088	40.9851	18.1596	58.7987	45.2561	1.57348	18.3439
291	RAB8B	No	Yes	292.587	175.846	279.052	187.581	139.451	2.09813	1.26099	2.00107	1.34514	1.57291	104.106
292	YWHAQ	Yes	Yes	528.088	259.744	462.401	372.154	161.923	3.26136	1.60412	2.85569	2.29834	1.56748	179.295
293	MYL12B	Yes	Yes	556.278	351.499	584.495	377.588	269.52	2.06396	1.30417	2.16866	1.40097	1.56466	205.844
294	ARPC5L	Yes	Yes	88.4763	52.1025	79.9883	55.698	27.6243	3.20285	1.88611	2.89558	2.01627	1.56274	30.332
295	MBP	Yes	Yes	834.368	593.463	787.761	447.341	283.047	2.94781	2.0967	2.78315	1.58045	1.55853	290.662
296	HEATR9	Yes	No	15.1122	6.68561	7.63298	7.98632	1	15.1122	6.68561	7.63298	7.98632	1.55025	4.03664
297	HOPX	Yes	No	53.4587	15.164	91.6283	78.7098	1	53.4587	15.164	91.6283	78.7098	1.54555	25.6066
298	B2M	Yes	No	8578.44	5880.31	10672.9	6583.65	3666.6	2.33962	1.60375	2.91085	1.79558	1.54456	3393.69
299	CD2	Yes	Yes	996.437	647.684	1092.4	709.067	371.158	2.68467	1.74504	2.94322	1.91042	1.53959	366.044
300	DNAJC1	No	Yes	79.5544	34.7126	88.4806	74.4549	17.0804	4.65765	2.03231	5.18026	4.35909	1.53924	29.4338
301	RAB27A	No	Yes	451.08	230.532	423.647	338.946	100.576	4.48495	2.29211	4.21219	3.37004	1.53602	152.625
302	PPP2R5C	Yes	Yes	619.513	407.533	631.193	409.814	269.825	2.29599	1.51036	2.33927	1.51882	1.5302	216.679
303	RNF167	Yes	Yes	97.9524	54.536	93.1504	70.3724	37.022	2.64579	1.47307	2.51608	1.90083	1.52994	33.0972
304	EOMES	No	Yes	386.921	194.419	341.457	282.023	13.2033	29.3049	14.725	25.8615	21.36	1.52879	125.968
305	GCLM	Yes	No	72.6331	41.6711	56.5346	42.8445	16.0881	4.51472	2.59019	3.51408	2.66313	1.52833	22.326
306	ZMPSTE24	Yes	Yes	57.0712	29.39	41.6475	35.2275	15.7675	3.61955	1.86396	2.64136	2.23419	1.52774	17.0506
307	ARL8A	Yes	No	7.18765	4.16459	13.3939	9.33459	3.07907	2.33436	1.35255	4.34997	3.03163	1.52466	3.54121
308	PAM	No	Yes	83.4562	45.5235	95.943	72.6298	10.9781	7.60204	4.14675	8.73946	6.61587	1.51836	30.6229
309	RAP2B	Yes	Yes	566.644	364.323	588.534	396.507	185.67	3.0519	1.96221	3.16979	2.13555	1.51831	197.174
310	CHN2	Yes	No	109.393	58.1238	82.1982	68.0668	4.28715	25.5165	13.5577	19.1731	15.8769	1.51827	32.7004
311	CD58	Yes	Yes	48.0758	38.287	69.0856	39.0332	1.71055	28.1055	22.3829	40.3879	22.8191	1.51528	19.9206
312	RAB1B	Yes	Yes	99.5475	51.8453	89.2423	72.8913	41.0227	2.42665	1.26382	2.17544	1.77686	1.51351	32.0266
313	STARD3NL	Yes	Yes	57.3733	38.9315	62.3634	40.2303	24.5884	2.33335	1.58333	2.53629	1.63615	1.51256	20.2874
314	DYNLL1	Yes	Yes	104.148	76.4486	92.6809	53.6832	27.5467	3.78078	2.77523	3.3645	1.94881	1.51254	33.3486
315	DGKQ	Yes	Yes	44.4228	27.8259	54.3029	37.4455	20.6218	2.15416	1.34934	2.63327	1.81582	1.51254	16.7272
316	GLTP	Yes	Yes	86.1012	56.7716	89.1994	59.5191	42.6123	2.02057	1.33228	2.09328	1.39676	1.50744	29.505
317	MYO1F	No	Yes	229.18	116.32	280.109	223.401	4.30889	53.1877	26.9952	65.0072	51.8466	1.49914	84.7835
318	LUZP6	Yes	Yes	210.09	126.793	220.704	160.628	86.6115	2.42566	1.46393	2.54821	1.85458	1.49883	71.6866
319	MTPN	Yes	Yes	210.09	126.793	220.704	160.628	86.6115	2.42566	1.46393	2.54821	1.85458	1.49883	71.6866
320	TMEM181	Yes	Yes	448.4	334.6	545.203	328.95	205.045	2.18684	1.63184	2.65894	1.60428	1.49741	165.027
321	APLP2	Yes	Yes	153.109	119.861	189.689	109.548	56.5644	2.7068	2.11902	3.35351	1.9367	1.49426	56.6942
322	MYO1G	Yes	Yes	207.398	145.253	231.651	150.324	62.748	3.30525	2.31486	3.69177	2.39568	1.4854	71.7365
323	CALR	Yes	Yes	370.515	244.381	400.41	275.95	161.502	2.29418	1.51318	2.47929	1.70865	1.4816	125.297
324	ELF4	No	Yes	244.501	139.932	223.284	175.945	93.9577	2.60225	1.48931	2.37643	1.87259	1.48091	75.9534
325	CD97	Yes	Yes	619.6	345.794	642.281	508.429	259.919	2.38382	1.33039	2.47108	1.9561	1.47723	203.828
326	SH3BP2	Yes	No	181.134	100.056	147.028	122.382	47.9384	3.77848	2.08717	3.06701	2.55291	1.4753	52.862
327	SH3BGRL3	Yes	Yes	1230.28	735.717	1199.66	930.852	336.827	3.65255	2.18426	3.56164	2.76359	1.45805	381.685
328	MSN	Yes	Yes	1865.22	1236.66	1990.14	1419.63	832.099	2.24159	1.48619	2.39171	1.70609	1.45141	599.534
329	RAB29	No	Yes	259.976	170.617	252.033	182.592	76.6371	3.3923	2.22629	3.28866	2.38256	1.4496	79.4005
330	CD99	No	Yes	358.708	277.323	386.889	238.329	45.9106	7.81318	6.0405	8.42701	5.19114	1.44593	114.973
331	ITM2A	Yes	No	183.619	136.625	210.397	137.239	68.367	2.68579	1.99841	3.07747	2.00738	1.43873	60.0761
332	ARHGAP26	Yes	Yes	429.219	269.408	457.95	351.255	145.484	2.95027	1.8518	3.14776	2.41438	1.42939	133.253
333	RABGAP1L	Yes	Yes	558.215	392.032	577.056	409.746	261.401	2.13547	1.49973	2.20755	1.5675	1.41594	166.746
334	PPP1CA	Yes	No	181.84	119.891	183.398	138.288	76.562	2.37507	1.56594	2.39542	1.80622	1.41467	53.5294
335	ST8SIA4	Yes	No	228.472	171.588	231.48	153.617	92.9554	2.45786	1.84591	2.49022	1.65259	1.41435	67.3738
336	KLRG1	No	Yes	451.016	204.516	578.091	523.321	20.7429	21.7432	9.85959	27.8694	25.229	1.41392	150.634
337	IKZF3	No	Yes	1706.39	1061.67	1807.94	1427.16	739.075	2.30882	1.43649	2.44622	1.93101	1.41204	512.752
338	RNF19A	Yes	Yes	397.166	278.562	370.654	267.144	144.336	2.75168	1.92996	2.568	1.85085	1.40702	111.057
339	ACTN4	No	Yes	334.825	181.638	378.93	329.337	34.6089	9.67454	5.24832	10.9489	9.51597	1.39685	101.39
340	CAPNS1	Yes	Yes	424.546	266.121	451.419	361.188	193.732	2.19141	1.37366	2.33012	1.86437	1.39638	124.328
341	SLC20A1	No	Yes	297.792	177.201	292.818	247.586	123.484	2.41157	1.43501	2.37129	2.005	1.39037	82.9115
342	ARF6	Yes	Yes	405.862	267.25	419.182	329.595	142.964	2.8389	1.86935	2.93207	2.30543	1.38234	114.1
343	ACSL5	Yes	Yes	306.455	211.039	277.578	212.848	135.264	2.26561	1.5602	2.05212	1.57358	1.3778	80.0725
344	ATXN1	No	Yes	240.821	170.217	238.158	179.999	31.7166	7.59291	5.36683	7.50896	5.67525	1.36767	64.3816
345	ARAP2	No	Yes	582.267	397.468	680.943	530.183	137.581	4.23217	2.88897	4.94939	3.8536	1.36173	167.78
346	CD74	No	Yes	754.863	482.761	619.4	536.186	126.958	5.94577	3.80252	4.87878	4.22333	1.34871	177.657
347	CD63	Yes	Yes	205.582	157.424	216.24	158.217	78.5227	2.61812	2.00482	2.75385	2.01493	1.3364	53.0904
348	CAST	Yes	Yes	607.167	400.24	655.077	554.275	259.421	2.34047	1.54282	2.52515	2.13659	1.32239	153.864
349	FYN	No	Yes	830.458	619.57	880.482	674.262	269.002	3.08718	2.30322	3.27314	2.50653	1.32238	208.554
350	CD84	Yes	No	937.588	801.404	794.004	522.211	309.917	3.02529	2.58587	2.56199	1.685	1.30823	203.988
351	LCP1	Yes	Yes	5163.85	3323.13	4918.74	4396.6	1911.42	2.70158	1.73857	2.57335	2.30018	1.30608	1181.43
352	IDS	No	Yes	1255.6	899.22	1232.19	1020.27	521.909	2.40578	1.72294	2.36093	1.95489	1.29607	284.154
353	RAPGEF1	No	Yes	213.249	164.399	258.303	200.84	77.9089	2.73716	2.11014	3.31544	2.57788	1.29108	53.1567
354	STOM	No	Yes	724.646	415.826	636.229	639.558	40.7325	17.7904	10.2087	15.6197	15.7014	1.28946	152.746
355	ITGB1	Yes	No	733.823	966.677	924.661	322.664	81.1508	9.04271	11.9121	11.3943	3.9761	1.2863	184.571
356	TLN1	No	Yes	511.065	379.171	499.11	407.02	199.53	2.56134	1.90032	2.50143	2.03989	1.28489	111.991
357	IL2RB	No	Yes	641.555	443.541	696.666	607.606	130.097	4.93136	3.40931	5.35498	4.67041	1.27311	143.537
358	LPP	Yes	No	415.361	311.084	426.396	350.312	163.607	2.53877	1.90141	2.60622	2.14118	1.2727	90.1811
359	EPS15	Yes	Yes	389.058	317.352	466.572	355.511	180.744	2.15254	1.75581	2.5814	1.96693	1.27163	91.3837
360	IQGAP2	No	Yes	527.626	479.827	679.208	475.28	177.01	2.98077	2.71073	3.83711	2.68504	1.26356	125.864
361	CAPN2	No	Yes	774.694	584.333	734.392	613.041	196.377	3.94493	2.97556	3.7397	3.12175	1.26033	155.856
362	MACF1	Yes	No	2656.49	2348.33	2942.3	2126.84	1152.02	2.30594	2.03845	2.55403	1.84618	1.25108	561.803
363	TPM4	Yes	No	267.03	200.657	266.533	230.123	104.543	2.55427	1.91938	2.54951	2.20123	1.2386	51.392
