# Supplementary material for: Functional classification of memory CD8+ T cells by CX3CR1 expression
Source: Nat Commun. 2015 Sep 25;6:8306. doi: 10.1038/ncomms9306 (PMC4667439; doi:10.1038/ncomms9306)
Supplement: Supplementary Data 3 — Protein profile of human memory CX3CR1+ CD8+ T cells [file ncomms9306-s4.xlsx]

## Sheet: 2014-09-24_CX3CR1_P_6342_matche
Protein IDs	Protein names	Gene names	naive_1	naive_2	naive_3	naive_4	effector_1	effector_2	effector_3	effector_4	CD62-CX3CR1-_1	CD62-CX3CR1-_2	CD62-CX3CR1-_3	CD62-CX3CR1-_4	CD62-CX3CR1+_1	CD62-CX3CR1+_2	CD62-CX3CR1+_3	CD62-CX3CR1+_4	CD62+CX3CR1-_1	CD62+CX3CR1-_2	CD62+CX3CR1-_3	CD62+CX3CR1-_4	CD62+CX3CR1+_1	CD62+CX3CR1+_2	CD62+CX3CR1+_3	CD62+CX3CR1+_4	Unique peptides2	Razor unique peptides2	PEP
A0A5B9	T-cell receptor beta-2 chain C region	TRBC2	28.604	28.5243	28.5306	28.5276	27.4221	27.5845	26.7844	28.8318	28.2776	28.2116	28.0418	28.7998	27.3636	28.6479	27.2272	28.2872	27.923	28.8828	28.8021	28.572	28.6326	28.7181	28.5555	28.7947	1	6	4.425e-294
A0AVT1;A0AVT1-2;H0Y8S8;A0AVT1-3;A0AVT1-4;H0Y9U5	Ubiquitin-like modifier-activating enzyme 6	UBA6	30.6979	30.6205	30.0443	30.5725	29.1546	28.7816	28.3534	29.5242	30.0206	29.7914	29.9662	30.1975	29.5472	29.8066	28.3576	28.9764	30.5611	30.8145	30.4043	30.0217	29.5383	29.8055	29.468	29.2015	67	67	0
A0PJW6	Transmembrane protein 223	TMEM223	20.5804	21.3317	21.0426	20.978	21.0248	21.2407	21.395	21.0866	21.0416	21.2738	21.1278	21.2873	21.6651	21.576	22.1665	21.1573	21.4797	21.0525	21.1624	20.318	21.7792	21.6539	21.6545	21.7839	4	4	2.5485e-30
A1L0T0;M0R026;E9PJS0;E9PL44;M0R1B5;M0QZX5	Acetolactate synthase-like protein	ILVBL	25.885	26.3208	25.3143	26.481	22.555	21.7657	23.9647	24.7836	26.1979	26.2347	25.8071	26.0325	24.5377	25.8484	24.951	25.8206	25.0915	26.7188	25.6778	21.4622	25.4027	25.095	25.6594	26.0128	25	25	0
A1L390;A1L390-3;G3V311;A1L390-2;G3V278;G3V3I3	Pleckstrin homology domain-containing family G member 3	PLEKHG3	25.727	27.0274	21.5809	27.0544	25.2604	25.3492	22.8741	26.1801	25.6739	25.7544	26.393	25.908	27.5588	25.7236	25.9862	26.7327	21.353	21.9514	23.0429	25.9897	26.7102	26.553	21.5334	27.7341	15	15	2.8498e-73
A2A288;J3QT81;A2A288-4;A2A288-3;B7ZBA4;H0Y4Y6	Probable ribonuclease ZC3H12D	ZC3H12D	22.3281	21.4114	21.702	21.7682	22.5834	21.9521	23.4453	21.621	21.579	21.3184	21.2182	21.362	22.6497	22.0335	22.6041	21.8957	21.7091	22.4521	21.9971	22.4904	21.8123	21.5321	22.172	21.6634	23	24	1.4514e-232
A2ACR1;B0V0T3;A2ACR0;B0V0T2	Proteasome subunit beta type	PSMB9	29.241	29.0429	28.7946	28.9543	28.0257	27.8633	26.7017	28.0855	28.3113	28.6334	28.6172	28.9727	28.6076	29.6781	28.0023	27.7307	30.0786	30.3291	29.8396	28.9182	29.0132	28.6821	29.04	28.1219	1	13	4.0557e-231
A2AEA2		HLA-C	27.0729	28.4783	28.0264	27.1637	28.2885	29.0788	25.4852	27.4346	28.2537	26.8798	27.4146	28.3796	27.7949	28.7457	25.211	27.2257	21.8946	24.5267	26.9208	25.9813	29.058	28.3325	29.3912	28.8611	0	3	0
A2RRP1;A2RRP1-2;H0Y5G7;H7C007;H7BZU5;C9JCM7;H7BZR3;H7C1Y9;H7C1U4	Neuroblastoma-amplified sequence	NBAS	27.5039	27.9615	27.0888	27.7936	24.7111	25.8173	25.75	26.9317	25.2647	25.7796	24.7872	27.6362	24.7697	27.4495	25.5868	25.4385	26.1917	27.9205	24.3693	21.2277	27.2767	27.0425	26.6189	26.621	70	70	0
A2RTX5;A2RTX5-2;B7ZLP8;H0YKB9	Probable threonine--tRNA ligase 2, cytoplasmic	TARSL2	23.1443	21.5668	22.2964	22.6654	22.3684	22.9539	20.4879	22.2527	22.5649	21.8454	22.5694	22.0762	22.1247	21.9764	23.0832	22.2776	23.9217	22.6643	23.7393	23.375	21.6586	22.0527	22.6035	22.1784	23	23	0
A2RU30;A2RU30-2;A2RU30-3;E9PN46;E9PM24;E9PPW8;E9PIN8;E9PIT9;E9PHY9;H0YEX3;E9PIV3	Protein TESPA1	TESPA1	23.6704	23.2998	23.1089	23.5823	21.6735	22.7289	23.6913	23.9216	22.3206	23.5348	21.1906	23.4645	21.5423	22.5344	22.1433	21.7123	22.4729	21.3486	23.8676	22.4725	22.1741	22.6086	23.0705	22.7283	12	12	9.3686e-159
A3KMH1-3;A3KMH1;E2QRD0;C9JBW2	Uncharacterized protein KIAA0564	KIAA0564	28.4758	28.5041	27.7336	28.2435	28.4395	28.7633	26.2301	28.4186	28.5017	28.3539	28.3011	28.8325	28.286	28.7229	25.3763	28.4223	27.3266	29.0379	28.272	27.5339	28.0735	29.0027	27.9767	28.4601	32	89	0
A3KN83-2;A3KN83;A3KN83-3;A3KN83-4	Protein strawberry notch homolog 1	SBNO1	26.3671	26.2065	25.8459	26.4586	21.6182	25.5753	25.4165	25.6806	26.1013	25.7821	26.6266	25.6269	27.2269	26.0436	21.7721	24.8711	27.3748	25.9807	26.1385	29.3346	26.1694	26.4098	28.6031	25.8849	47	55	0
A4D104;C9J7I0		LOC401307	23.3358	23.1611	23.0546	23.2374	24.6647	24.5349	24.4877	24.3634	23.9266	23.7047	23.5527	23.353	22.0673	21.5518	22.4921	23.704	22.8754	21.8919	22.8253	22.1422	24.6892	21.6297	21.6305	21.76	3	3	2.9825e-77
A4D1E9;A4D1E9-2;C9J8R7;C9JNI1;C9JEQ8;F8WBB5;A4D1E9-3;F8WBY0;F8WCN4	GTP-binding protein 10	GTPBP10	26.159	25.8902	25.0572	26.1956	24.9749	24.3512	24.2458	25.362	25.649	24.0426	24.4648	25.1384	23.4912	24.9197	22.1814	24.6632	22.9252	24.8082	25.2067	24.3314	25.2324	25.0569	25.5897	24.7509	21	21	0
A4D1P6;C9J1X0;A4D1P6-2;A4D1P6-3	WD repeat-containing protein 91	WDR91	26.7239	26.4039	26.3094	26.7629	25.1225	25.7993	25.5911	25.248	26.1641	26.7154	26.3156	26.2717	26.6047	26.3294	22.4485	26.1952	25.9815	27.9645	26.8013	26.2561	25.6383	25.8897	26.0566	26.0707	32	32	0
A5PLN9-2;A5PLN9-4;A5PLN9;A5PLN9-5;F5GXC3;A5PLN9-7;D6RB83	UPF0533 protein C5orf44	C5orf44	24.0428	23.7621	24.0261	23.6018	24.4016	23.9686	24.1066	24.2982	23.8032	23.8164	24.0031	23.4276	21.6408	24.2168	22.1777	24.4302	21.4546	21.4505	24.9199	21.8299	23.9309	23.9964	24.1665	22.1194	12	12	0
A5YKK6;A5YKK6-4;B5MDN3;H3BVC9;H3BNB1;H3BR89;H3BTH2;H3BMH0;H3BT18;H3BU44;H3BUY8;H3BPF1	CCR4-NOT transcription complex subunit 1	CNOT1	28.6772	28.5717	28.021	29.2259	27.6534	27.1828	26.2468	27.8278	27.895	26.3161	26.8708	28.6104	26.9495	28.8737	25.6392	27.4011	28.8908	28.535	29.339	27.8651	25.6273	26.9617	27.6344	26.9736	2	114	0
A6NC98;A6NC98-4;A6NC98-2;A6NC98-3;A6NC98-6	Coiled-coil domain-containing protein 88B	CCDC88B	26.8969	26.4793	25.8906	26.8521	28.9271	27.2396	26.3742	28.6654	27.1984	26.3635	26.4224	26.7154	28.7914	26.71	25.5302	27.8189	25.054	26.5313	24.4425	26.24	27.2644	26.7783	25.1888	26.9043	38	66	0
A6NCF6	Putative MAGE domain-containing protein MAGEA13P	MAGEA13P	22.9517	22.4185	22.5687	21.5163	20.6708	28.1331	20.907	23.5101	28.2438	28.5696	28.1647	28.1333	27.3733	28.8441	22.6488	26.4769	28.2135	27.4072	27.6818	22.2017	26.8755	28.9514	28.0938	26.8527	1	1	2.2851e-06
A6NDG6;H3BV17	Phosphoglycolate phosphatase	PGP	25.4469	24.9233	26.0418	25.8249	24.2775	24.3612	24.2762	25.055	25.779	25.0953	26.0273	26.1593	26.3152	25.7381	24.9054	24.2786	27.5892	26.3954	25.4411	20.426	26.0419	24.0454	26.2611	25.3542	19	19	7.3998e-295
A6NDU8	UPF0600 protein C5orf51	C5orf51	24.4925	24.4476	23.0363	26.4173	20.5199	21.8716	22.357	23.0351	23.6573	21.9517	23.1487	21.5487	23.5126	24.7395	23.0897	22.587	21.0524	21.0471	22.0422	22.2615	21.7553	21.2432	21.9916	21.7993	11	11	0
A6NED2;G3V2I3	RCC1 domain-containing protein 1	RCCD1	22.8306	22.3929	22.7909	22.8017	22.0201	21.8179	22.4676	21.7288	21.6874	21.8978	22.6942	22.0091	22.015	21.1638	21.1295	22.766	21.8325	21.8296	21.6452	20.3168	21.3726	21.993	21.6699	22.0745	9	9	6.2343e-120
A6NEM2;P51610-3		HCFC1	31.9198	32.0353	32.024	31.9307	32.0165	31.6653	31.6462	31.7506	31.8095	31.7892	31.9698	31.7588	32.3479	31.9707	31.5599	31.9666	32.2871	31.9101	31.5172	32.251	32.0188	32.1228	32.087	31.9398	3	73	0
A6NF48;Q9Y2X9	Zinc finger protein 281	ZNF281	20.8941	22.169	23.4614	23.8256	23.2557	20.328	23.2258	23.4308	21.6324	20.4022	23.2887	23.3839	22.0071	24.7108	22.3528	21.8078	23.1462	21.492	21.728	23.156	22.115	22.7313	24.1134	21.1304	20	20	0
A6NFI3	Zinc finger protein 316	ZNF316	23.8298	23.7013	22.324	23.409	22.1345	20.8964	22.0915	21.6741	20.1075	20.9728	22.4531	22.8779	21.6808	21.9164	21.5551	21.4295	21.4959	23.3965	22.102	20.7757	23.6798	23.4302	23.427	21.7954	14	14	8.381e-144
A6NFQ2;A6NFQ2-2;A6NFQ2-3;H0YC74;Q8N1I1	Protein FAM115C	FAM115C	24.7285	23.5266	24.4584	24.9596	24.2474	24.1491	24.7514	23.7257	24.2605	24.8936	24.2268	24.5723	24.2649	23.2187	21.9567	23.5372	24.3744	24.1591	25.1157	24.0287	23.9993	21.6695	23.7173	22.7351	32	32	0
A6NG10;K7EMC9;Q969T9;B4DFG2;K7EIJ0;K7ENL2;K7EIN1;K7ESN4;K7EIK1	WW domain-binding protein 2	WBP2	26.7015	23.7682	25.9767	26.4683	25.0036	22.9943	24.6686	23.1711	26.6206	25.0837	25.7102	25.8963	24.6017	25.0523	25.3305	22.1634	24.9599	25.0779	24.5739	23.6992	26.4824	24.9262	25.2301	24.8475	10	10	5.8363e-121
A6NG79;Q92733;H0YE12;H0Y679	Proline-rich protein PRCC	PRCC	26.8987	26.9584	26.7936	26.6521	26.8162	26.1577	26.603	26.742	26.4854	26.5946	26.9245	26.7286	27.4761	26.931	26.494	26.6687	27.2199	27.0746	25.6232	26.6161	26.5547	27.1379	26.747	26.6697	14	14	0
A6NHG8;Q13114;Q13114-2;H0YL26;H0YL25;H0YMI8	TNF receptor-associated factor 3	TRAF3	21.4421	21.4659	20.1067	22.5132	21.5291	22.2087	22.3089	20.7361	23.5906	22.2901	21.7737	21.4257	23.5051	21.5917	23.842	22.119	22.881	23.1121	24.002	22.6528	23.7448	23.3936	21.9465	20.7155	17	17	9.1482e-110
A6NHQ2	rRNA/tRNA 2-O-methyltransferase fibrillarin-like protein 1	FBLL1	27.6038	27.8939	27.7258	27.0458	27.0651	27.847	26.2835	27.7759	26.6937	27.7876	27.1454	27.5705	26.9886	27.5874	25.8931	27.2095	26.9716	27.6202	28.9949	27.9594	27.0146	27.9412	27.3877	27.8519	4	4	1.1017e-94
A6NHR9;A6NHR9-2;J3KTL8;A6NHR9-3;J3QSH1;J3KTK7;J3KRK8	Structural maintenance of chromosomes flexible hinge domain-containing protein 1	SMCHD1	32.269	32.3577	32.362	32.3423	32.3436	32.0581	31.9901	32.424	32.1643	32.2356	32.2957	32.4273	32.4086	32.4406	31.9896	32.0399	32.5831	32.4358	32.1788	32.6262	32.1482	32.3943	32.5049	32.4781	122	122	0
A6NIH7	Protein unc-119 homolog B	UNC119B	25.2707	25.1814	25.0889	24.5102	23.3665	22.32	22.0271	23.1332	25.0065	24.1638	25.4137	24.2987	24.9684	24.2792	22.5702	22.7039	24.4652	25.1101	22.1621	21.1899	24.4464	24.1624	23.7816	23.9863	8	9	3.6597e-272
A6NJ78;A6NJ78-2;A6NJ78-4;P0C7V9;B5MC64;A6NJ78-3;F8WD83	Probable methyltransferase-like protein 15	METTL15	22.1349	19.9082	20.6895	24.3567	23.3681	23.4922	21.8524	23.0989	23.0178	22.4018	23.2794	23.6936	23.7554	21.8709	23.4268	21.1849	22.39	22.7224	23.1455	23.3192	23.3052	23.5881	23.3793	23.2251	13	13	4.3537e-189
A6NKT7;J3KNE0;Q7Z3J3-2	RanBP2-like and GRIP domain-containing protein 3	RGPD3	25.892	26.0232	26.0136	26.0666	25.8566	25.9676	25.4744	26.2572	20.6892	25.947	26.0706	26.6964	25.5739	26.4351	25.2209	26.3043	25.6479	25.8387	25.8882	25.8412	26.1256	26.1928	25.7802	26.8365	0	2	0
A6NN80;E5RK69;E5RK63;E5RFF0;E5RJF5;E5RI05;E5RJR0;E5RIU8;H0YC77	Annexin	ANXA6	26.2796	26.4431	26.7108	26.741	25.9711	25.932	26.4311	27.0789	26.5622	26.4896	26.2986	26.75	25.8137	26.5127	26.9527	26.834	24.2279	20.7864	26.0579	24.5007	26.6266	26.9631	26.484	26.9683	4	4	0
A6NNI4;P21926;G8JLH6;F5GXT1	CD9 antigen	CD9	25.5455	25.0413	27.4226	24.8236	24.5043	21.7312	22.2345	22.1852	24.5114	21.8108	20.8427	21.9516	21.6769	21.5877	22.3034	22.7726	20.7925	23.3594	20.6676	20.6338	22.0701	21.9476	20.9979	21.9758	4	4	1.7237e-79
A6QL63;A6QL63-2;A6QL63-3;A6QL63-5;A6QL63-4;H0YHR1;Q8N961-2;Q8N961	Ankyrin repeat and BTB/POZ domain-containing protein BTBD11	BTBD11	22.9721	21.6636	20.5391	22.2662	21.9703	22.1603	23.0561	22.7457	21.0806	22.2415	22.7115	22.2337	22.2461	22.5412	21.4751	20.7744	21.8632	21.4879	22.0058	22.5966	21.1252	23.0593	21.6661	21.154	15	20	2.4459e-210
A8CG34;A8CG34-2;A6NF01;C9JFL1	Nuclear envelope pore membrane protein POM 121C	POM121C	25.3083	26.3592	26.9608	26.6026	27.3721	26.9821	27.0717	27.5975	26.3463	26.5391	26.603	27.0357	26.6664	26.6573	25.7269	26.8073	26.1488	26.4744	26.5235	25.1931	27.3197	27.7187	27.2723	27.3117	7	22	0
A8MUB1;P68366;C9JEV8;C9JQ00;C9JJQ8;C9JDL2;Q9H853	Tubulin alpha-4A chain	TUBA4A	31.5216	31.0902	30.8632	31.4084	30.7329	30.7492	29.7909	31.1187	31.0985	30.7733	30.3249	31.2006	30.9447	31.1836	30.7565	31.0985	31.3008	31.4502	31.241	30.5002	30.2159	30.6148	30.5915	30.101	13	13	0
A8MW92;J3KPS5;A8MW92-4;E5RK91;H0YC05	PHD finger protein 20-like protein 1	PHF20L1	24.0363	23.9624	23.8743	23.7742	22.3573	23.5865	24.8215	23.8323	23.9131	21.6315	24.0559	23.8254	23.0427	23.5304	21.6768	23.9088	23.6047	21.6782	23.3573	22.07	23.8583	23.8115	21.0216	25.1184	0	13	3.5145e-59
A8MX75;P18074;E7EVE9;P18074-2;K7EIT8;K7ENL1;K7EKF3;B4E0F6	TFIIH basal transcription factor complex helicase XPD subunit	ERCC2	22.699	23.4024	21.5456	22.3511	23.6422	21.5526	24.487	22.3494	22.628	20.024	21.6862	23.0411	23.5553	20.9369	23.8948	21.7403	23.0631	24.9367	23.8872	23.9937	23.0368	21.8479	21.4373	23.0824	26	26	1.9675e-299
A8MXV4	Nucleoside diphosphate-linked moiety X motif 19, mitochondrial	NUDT19	25.7178	24.9193	24.0993	25.0484	25.5035	25.5429	24.8164	25.7342	25.0779	25.5839	24.7599	25.9219	25.546	25.0754	24.6649	25.7769	24.7894	26.6037	27.4441	27.1187	25.7746	25.253	24.6167	26.011	14	14	1.0881e-203
A8MZH8;A8MXQ1;P53801	Pituitary tumor-transforming gene 1 protein-interacting protein	PTTG1IP	23.209	22.9656	22.8979	23.094	20.5591	19.9513	21.644	23.3464	23.1492	22.917	23.2194	23.7235	23.9438	23.3936	20.7836	22.318	20.8173	20.8113	22.2306	19.7995	23.453	24.0675	23.1444	23.4325	1	1	3.3786e-22
A9IYQ1;Q9NTI5-5		PDS5B	23.7017	24.6481	24.8228	24.5395	23.4424	23.1313	22.8602	24.2837	24.0312	23.17	23.7083	24.7481	21.8608	24.9229	22.7169	24.3452	23.295	23.6642	21.682	21.787	21.9713	24.6228	24.3764	24.1841	2	2	0
B0I1T2;B0I1T2-4;B0I1T2-3;B0I1T2-2;F8WEW9;F8WAS7	Unconventional myosin-Ig;Minor histocompatibility antigen HA-2	MYO1G	31.7962	31.6518	31.6551	31.6164	32.4275	32.2579	31.9934	32.8365	32.2146	32.5272	32.4355	32.729	32.3688	32.5927	31.7967	32.5934	32.4433	32.2158	32.5058	31.8306	31.8789	32.6091	32.3605	32.8735	83	86	0
B0S7Z5;B0S7Z4;B0S7Z6		HLA-C	19.9415	21.8239	21.5145	20.4647	24.2959	24.3246	24.8605	24.4369	21.9828	22.1296	22.4999	21.5645	21.4448	23.3276	22.3763	23.1163	22.8452	24.3422	21.9695	22.1673	24.3112	23.3988	22.0725	21.0716	0	2	0
B0UY14;B0UY12;B0UY15		HLA-C	24.4598	23.6017	27.1093	24.3823	25.9927	25.1864	27.4771	26.4081	25.3344	25.0335	27.1513	24.9255	24.9531	24.8304	26.5272	26.1565	25.9547	21.9146	21.9894	24.5189	25.3331	24.7207	27.1747	26.364	0	2	0
B1AH87;P30536	Translocator protein	TSPO	25.6713	25.8192	26.0979	25.6106	23.652	26.918	23.939	24.7447	25.5358	28.0771	26.3824	25.113	25.3324	25.8412	25.8355	25.8341	25.0272	27.2729	29.2522	26.4466	25.6939	25.5093	27.2216	26.6937	4	4	2.9816e-61
B1AJQ6;Q86Y82	Syntaxin-12	STX12	24.4901	23.7656	25.1969	23.6356	25.1755	24.8849	22.1981	23.774	21.5127	24.277	23.928	24.7197	25.2387	24.8289	20.8408	24.9541	24.0259	24.8407	24.2531	23.8582	24.3758	25.3686	25.1717	24.9576	9	9	1.0946e-228
B1AK13;P35914;P35914-2;H0Y2L7;G5E9S9;B7Z4D4;B7Z212;Q8TB92-5;Q8TB92-2;Q8TB92	Hydroxymethylglutaryl-CoA lyase, mitochondrial	HMGCL	28.5453	28.8052	28.3062	28.5876	28.577	28.3385	28.0461	28.4267	27.9353	28.5402	28.4162	28.0744	27.8051	27.9306	28.295	28.1705	29.7349	29.1387	28.6061	28.6222	28.9256	28.1533	28.0641	28.0332	15	15	1.7193e-297
B1AKD8;Q5TZA2;Q5TZA2-2;Q86T23;Q8IVE0	Rootletin	CROCC	28.2653	28.4621	28.0622	28.2797	28.3853	28.0242	28.0178	28.2888	28.5376	28.2595	28.2993	28.8471	28.8013	28.4006	28.9316	28.8335	29.1722	29.3576	28.8379	28.7625	27.3681	28.0356	27.7785	28.1204	67	67	0
B1AKP2;D6PTH4;B1AKP1;O60636	Tetraspanin-2	TSPAN2	20.5347	21.5275	21.9088	21.9747	21.4446	21.3162	21.8169	23.3023	22.368	21.3235	20.733	21.8454	22.0892	21.9981	20.8082	21.9711	21.7357	22.8455	20.5085	21.1567	21.5629	22.9664	22.9592	23.6892	1	1	2.9177e-14
B1AKT6;Q9Y483;Q9Y483-3;Q9Y483-2	Metal-response element-binding transcription factor 2	MTF2	23.9015	21.3437	20.5781	22.0899	22.6622	21.7623	19.9172	22.4058	21.9062	23.024	21.5057	20.8815	22.9888	22.8936	22.7486	21.1268	22.9123	23.723	23.4977	23.329	22.2713	25.0238	21.8991	24.3693	9	9	6.9269e-121
B1AKY9;P50993	Sodium/potassium-transporting ATPase subunit alpha-2	ATP1A2	25.3196	24.0158	24.2182	23.9164	23.8725	24.5114	24.2799	23.7027	20.5781	25.8322	19.8878	24.115	21.809	24.4278	21.8486	24.5842	25.4177	25.381	21.6849	22.1884	23.891	24.3288	24.5359	22.4913	1	1	0
B1ALH6;O14832;O14832-2;C9IYS5;C9JR86	Phytanoyl-CoA dioxygenase, peroxisomal	PHYH	26.4182	26.0858	21.3624	26.495	21.2824	21.2856	21.4	21.9465	21.3609	22.8086	22.7995	26.6962	20.9391	27.1389	23.6225	22.1101	21.6281	21.7326	21.2295	21.0355	27.5301	27.0716	26.7343	27.1744	3	3	1.1193e-24
B1AMF0;Q8N2K1;Q8N2K1-3;Q8N2K1-2;D6RD90;D6RB84;B1AMF1;D6REN4;D6R9H0	Ubiquitin-conjugating enzyme E2 J2	UBE2J2	20.1144	20.2303	20.2768	20.3074	23.5846	21.0628	23.0836	21.9453	20.4607	22.4702	21.4437	22.4183	21.9521	21.9477	23.4977	22.5315	20.7307	21.6246	21.901	19.9824	23.5069	20.3231	21.7963	20.4181	1	6	8.3413e-71
B1AN99;F8W7P3;P35030-3;P35030-2;P35030-4;P35030	Trypsin-3	PRSS3	20.3816	22.2175	25.1148	21.6982	25.3478	26.0476	27.3438	25.2407	19.7219	25.721	21.7175	21.5605	22.3863	21.8231	27.0058	25.716	23.3265	20.7244	22.0674	23.4844	22.1956	21.9	20.9388	22.2022	1	1	1.3688e-25
B1ANH0;Q16774-2;B1ANH2;B1ANG9;B1ANH1;B1ANH3		GUK1	28.1245	28.0788	27.6174	27.9868	28.2669	27.5461	27.1243	27.8248	27.974	27.5117	27.815	28.055	28.3722	28.4086	27.3306	27.531	27.8215	28.3798	27.7309	27.4376	28.2521	28.4879	27.8765	27.7746	2	18	0
B2RD65;Q5PSV4;H0YHD0	Breast cancer metastasis-suppressor 1-like protein	BRMS1L	22.87	23.1545	22.7755	21.4806	21.5611	21.6652	21.4566	21.4041	22.6716	22.1712	21.2359	22.5199	22.0916	23.1749	21.9447	22.2454	20.0434	23.6438	21.7068	23.2618	23.0788	21.7965	21.9374	21.6686	4	4	2.5358e-104
B3KSH1;O00303;B4DEW9;H0YDT6;E9PQV8	Eukaryotic translation initiation factor 3 subunit F	EIF3F	29.3633	29.3082	28.4791	29.2863	28.7643	28.3692	20.9724	28.24	28.7193	28.4424	28.5862	28.8862	28.9518	29.1431	28.2736	28.0031	30.0804	30.8157	29.6685	29.1674	27.92	28.6737	28.3321	28.2079	20	20	0
B3KTM8;Q9UBU8-2;H0YLJ3;Q9UBU8;Q9UBU8-3;H0YMJ0;H0YM21;H0YMT8;H0YNE0;H0YLV1;H0YNX3;H0YNI8	Mortality factor 4-like protein 1	MORF4L1	26.2802	26.7612	26.323	26.9004	24.7914	22.9398	22.4141	23.6925	25.0857	25.7784	26.3311	26.3999	26.2153	25.8842	25.0446	26.0338	25.3225	26.8251	26.3684	26.3278	25.7013	25.8193	26.2585	26.1517	15	18	0
B4DDY8;P49590;C9JV49;E9PG66;C9JHI8;B4DQ67;D6RJE6;D6RB22	Probable histidine--tRNA ligase, mitochondrial	HARSL;HARS2	26.2951	26.2988	26.2578	26.3835	27.2722	26.7	27.1118	26.8876	26.6676	26.6583	26.8834	26.7768	26.3017	26.8496	26.4132	26.834	26.2961	26.2702	24.7869	25.7896	26.2703	26.2897	26.4711	25.7483	21	21	0
B4DH53;Q66K74;M0QY41;M0QXQ9;M0R1J2;M0R1M7;M0QZ50	Microtubule-associated protein 1S;MAP1S heavy chain;MAP1S light chain	MAP1S	28.108	27.0611	27.1812	27.8201	27.4765	26.9443	26.2071	28.0189	27.6922	27.5794	27.745	28.2257	27.5494	27.6785	26.9418	27.3075	28.3591	28.2127	28.0699	26.8761	27.2737	26.1539	27.549	27.6875	36	36	0
B4DHT5;Q96CM8;B4DFQ6;E9PF16;B4DUF5;D6RF87	Acyl-CoA synthetase family member 2, mitochondrial	ACSF2	27.0806	26.8614	25.9671	26.8319	27.883	27.3072	27.4097	27.3681	27.4706	26.4351	26.826	27.9102	27.173	27.5222	25.8249	27.038	26.7549	26.7309	25.4585	26.3137	28.3367	28.3735	27.2516	26.2657	19	19	0
B4DIR7;Q8IVX7;Q99504;B4DNZ7;Q99504-2;B1APR7	Eyes absent homolog 3	EYA3	24.5627	23.7445	23.2824	22.9916	21.4612	23.6905	21.2901	21.3417	21.2981	20.8916	23.0003	23.2994	24.5825	23.1395	22.1895	20.607	21.3585	22.3709	22.0886	21.2819	23.2636	22.369	24.138	24.2572	11	11	1.574e-282
B4DJP7;P62318;H3BT13	Small nuclear ribonucleoprotein Sm D3	SNRPD3	30.7168	30.282	30.8916	30.7036	30.8255	30.7924	30.8532	30.6524	30.3372	30.5678	30.7134	30.3376	30.8626	30.455	30.5359	30.6001	31.1609	30.9899	31.4698	31.0011	31.4149	30.7511	30.3597	30.2912	10	10	0
B4DJV2;O75390;H0YIC4;F8VPA1;H0YH82;F8VPF9;F8W1S4;F8VRP1;F8VX68;F8VRI6;F8W4S1;F8VTT8;F8VZK9;F8VX07;F8W642;F8VR34;F8VWQ5;F8VVF6;F8VU34	Citrate synthase;Citrate synthase, mitochondrial	CS	31.3238	31.4033	31.3186	31.2964	31.8024	31.4526	31.272	31.4761	31.1562	31.8732	31.6798	31.623	30.8379	31.3684	31.0316	31.4236	32.3174	31.6657	31.9927	31.9864	31.806	31.4349	31.2876	31.5418	26	27	0
B4DKB2;P42892-3;P42892-2;P42892-4;P42892;E9PJG1	Endothelin-converting enzyme 1	ECE1	22.2471	20.3889	22.6756	21.6312	21.9877	26.233	21.6847	23.0726	21.5755	21.2125	21.6195	23.3441	22.8511	20.8533	23.1899	22.3926	21.8738	23.0094	23.221	22.1477	23.0028	22.0767	22.0748	22.719	17	17	0
B4DL54;H0YHI0;H0YHA3;H0YHB4;H0YID9;Q8WUH1-3;G3V215;H0YIM3;H0YJ25		CHURC1-FNTB	24.3454	24.4196	24.1279	24.7373	24.3251	23.167	24.4531	24.4682	24.2534	23.7237	23.9375	25.0034	24.2253	23.297	22.8544	21.0175	20.9492	20.035	21.4528	21.3475	23.8339	21.5374	21.5387	20.5463	0	17	3.4725e-255
B4DLN1;B4E1E9;I3L1E8		SLC25A10	28.7251	29.0747	29.0294	28.9613	28.8789	29.243	28.4918	28.6336	28.4669	28.7411	28.4737	28.7759	28.7305	28.5159	28.261	28.3876	30.0013	28.4411	29.2084	29.4694	28.8292	28.847	28.7881	28.98	0	21	0
B4DLZ9;Q5VTB9;Q5TDE8;Q5TDE7;H0Y7B1	E3 ubiquitin-protein ligase RNF220	RNF220	24.7193	24.246	24.5576	24.467	24.7604	24.9506	25.2078	24.913	24.7354	24.446	25.0317	24.2911	24.993	24.067	21.6618	24.1879	23.9543	23.8573	19.8695	22.7693	24.8418	25.2046	25.8544	24.6008	9	9	7.299e-91
B4DNX9;Q14592;Q9NXT0-3;Q9NXT0;B7Z8D4;P16415	Zinc finger protein 460	ZNF460	23.9095	24.4508	24.1172	24.5406	23.3119	21.1623	22.529	22.704	23.4774	22.8241	23.8241	23.5466	20.2128	23.9543	22.9273	22.057	23.5071	23.2159	23.2601	23.9761	23.8163	22.4041	24.026	23.2826	4	6	4.6408e-45
B4DP11;Q15185;B4DP21;B4DDC6;B4DHP2	Prostaglandin E synthase 3	PTGES3	31.4619	31.0858	31.3017	31.2501	30.7655	30.481	30.5959	30.6788	31.504	30.9811	31.277	31.1375	30.8861	31.0453	31.1647	30.7022	30.8764	31.3019	31.2104	30.7668	31.0698	30.7907	30.7965	30.2966	12	12	2.4434e-266
B4DPG5;Q6ZS11	Ras and Rab interactor-like protein	RINL	22.1778	21.1886	21.2995	21.6951	22.4138	24.5417	23.15	22.4184	21.0875	22.1529	22.3263	22.1049	22.053	22.8541	21.9818	22.5467	20.1782	21.917	21.2207	20.7599	22.5265	21.8644	21.1476	20.3591	14	14	1.71e-218
B4DPI2;Q9UL12;Q5SYV1;Q5SYV2;Q5SYU9;Q9UL10	Sarcosine dehydrogenase, mitochondrial	SARDH	23.2036	23.5839	23.6501	24.8173	22.9661	22.7252	21.7982	23.7766	23.9565	23.5913	19.6883	25.6391	22.2432	22.8465	22.7825	22.7721	19.9814	23.3574	23.0498	23.3017	23.3266	23.9935	20.4109	24.1615	14	14	3.3507e-139
B4DPR9;Q99551;C9JNM8;C9JE25	Transcription termination factor, mitochondrial	MTERF	23.2395	23.3643	21.5774	23.4139	19.4959	23.1125	22.9686	21.9092	21.8688	22.8892	21.1957	20.9056	21.5616	23.6868	23.2584	21.731	24.4723	20.9436	20.3086	23.2549	21.0664	21.144	20.2229	22.1644	10	10	4.1568e-33
B4DPU4;Q9NQ25;B4DWA3;Q9NQ25-2;B4DPY3;A8K3U1;Q9NQ25-3	SLAM family member 7	SLAMF7	21.6256	19.5142	21.0885	21.4492	24.0233	23.8819	23.9836	24.6276	24.0028	23.8122	23.6357	23.661	23.9902	24.212	21.7072	22.0454	23.2936	20.1702	23.1684	22.7461	22.061	25.3739	24.6307	25.5529	3	3	1.0814e-16
B4DPY8;O94842;O15405-2;O15405;B4DQV8;Q96NM4-3;Q96NM4;G3XAC7;Q96NM4-2;O94900;C9J919;C9JNL1	TOX high mobility group box family member 4	TOX4	25.7035	25.8679	25.9497	26.0386	26.5442	26.2075	26.6186	26.4204	26.3608	26.0893	25.8472	26.2969	26.4376	26.9348	26.2736	26.4679	26.658	25.8992	26.8824	25.8014	27.7031	26.8525	26.5669	26.8985	12	12	2.5478e-277
B4DQJ8;P52209;F5H7U0;K7EM49;K7EPF6;K7ELN9;K7EMN2	6-phosphogluconate dehydrogenase, decarboxylating	PGD	30.4793	30.3452	29.9893	30.6294	29.5114	28.0246	28.3974	29.2099	29.3795	29.4304	29.4665	29.4098	29.021	28.9882	28.7985	28.4961	29.3495	30.501	29.2817	29.4037	29.0575	28.4099	28.3705	27.3889	32	32	0
B4DR80;Q9Y6E0-2;Q9Y6E0;H0Y630;Q5JV98;Q5JV99	Serine/threonine-protein kinase 24;Serine/threonine-protein kinase 24 36 kDa subunit;Serine/threonine-protein kinase 24 12 kDa subunit	STK24	29.204	29.2066	29.1344	29.404	29.2431	28.9314	29.547	29.4795	29.7687	29.4513	29.6661	29.3878	29.0008	29.4288	29.537	29.1862	29.7296	29.6883	29.5045	29.6948	28.923	28.8807	28.9975	29.1916	18	28	0
B4DRV7;P11473;G3V1V9;F8VRJ4;F8VVY8;F8VPF8	Vitamin D3 receptor	VDR	21.4061	22.6311	21.8713	22.3142	21.03	21.3027	22.0352	22.9171	22.4407	22.977	22.5763	21.3281	21.8855	21.8617	22.5757	20.4917	22.0761	19.9728	21.9818	21.807	22.4872	20.4029	22.0368	21.5131	10	10	3.2347e-55
B4DSM5;G3XAG1;Q96ME7;Q86XK6	Zinc finger protein 512	ZNF512	30.4297	30.5595	30.6903	30.4601	30.0478	30.0945	29.9163	29.8433	29.9025	29.7221	30.0077	30.2775	30.234	30.1044	29.3127	30.0454	29.6378	29.958	29.6739	29.5932	29.7389	30.2736	29.9275	30.1172	16	30	0
B4DT35;Q7Z3B4;E7EUM5;Q7Z3B4-2	Nucleoporin p54	NUP54	28.2347	28.3704	28.045	28.1506	28.649	28.8038	28.4597	28.7172	27.6491	28.0392	28.1252	28.3063	27.9978	28.3466	27.1727	28.3549	27.9389	28.5781	29.0413	27.9119	27.943	28.5918	28.5605	28.432	26	26	0
B4DT77;P20073-2;P20073	Annexin;Annexin A7	ANXA7	30.3667	30.5316	29.8426	30.4788	29.7017	29.7856	29.524	29.1929	30.2719	30.3269	29.96	29.9702	30.0162	29.8953	30.4996	29.4953	29.7995	30.6336	31.1408	30.7985	29.4118	29.9998	30.1559	29.3064	33	33	0
B4DTE8;C9J7K9;O15162;C9J0H3;C9J9P4;C9JE06;H7C5I5	Phospholipid scramblase 1	PLSCR1	21.8539	22.5276	21.4779	21.8472	22.5512	24.1577	22.5126	21.5187	21.4761	23.6961	23.54	22.0508	20.2849	22.2939	21.7286	21.8359	24.6389	24.5463	24.7101	23.7958	20.4123	20.2137	22.2243	24.4011	4	4	2.9585e-59
B4DTG6;Q8ND56-2;Q8ND56;K7EMZ9;I3L4Q1	Protein LSM14 homolog A	LSM14A	28.5721	28.365	28.7024	28.6583	28.6868	28.7153	28.6454	28.5528	28.5316	28.5042	28.6568	28.8195	28.4165	28.6812	28.5282	29.1086	27.0442	27.4249	27.3388	27.0052	28.6994	28.7014	29.0206	29.163	20	20	0
B4DVB0;Q9H0X9;Q9H0X9-2;F5GZ42;E9PNH0;H0YCD7	Oxysterol-binding protein;Oxysterol-binding protein-related protein 5	OSBPL5	21.5579	21.1244	19.5178	20.5041	22.6363	22.5828	22.8755	23.2628	19.5197	21.6111	22.6904	21.9735	21.6696	22.0005	20.8716	22.9255	20.6145	22.074	22.1786	22.6677	22.1979	22.0385	20.8278	20.9612	4	4	4.9399e-32
B4DVC1;M0QZP6;B7ZAN3;P11049	Leukocyte antigen CD37	CD37	23.5779	23.583	24.6199	23.6321	25.6561	25.1875	24.864	25.9697	24.5612	24.4512	24.4835	24.7765	25.4831	24.7795	24.1118	25.7475	21.3729	20.6078	25.7238	24.4277	23.4731	24.4362	24.382	25.4332	4	4	5.7515e-20
B4DVE7;P50995;H0Y6E1;E5RIN3;Q5T0G9	Annexin;Annexin A11	ANXA11	31.7955	32.0445	32.0672	32.1378	31.4718	31.6335	31.8511	31.3185	32.0729	31.4685	31.6806	31.689	31.7893	31.591	31.753	31.2358	32.109	32.1765	31.7758	32.1404	31.1996	31.5841	31.3183	31.0833	29	30	0
B4DWI1;Q9UJ83;E9PEN4;B4DXI5;C9J306;B3KPX4;C9JJM7;Q7Z773;F8WCH9	2-hydroxyacyl-CoA lyase 1	HACL1	23.2883	22.1186	22.7849	24.7438	24.1811	23.7256	24.1982	24.3236	21.0468	25.2893	22.3498	22.8745	23.7654	23.2245	24.3768	24.3948	21.707	21.7037	21.1768	21.2627	24.6206	24.5995	21.5525	22	17	17	7.7612e-209
B4DWW1;P40616;F8VYN9;B4DZG7;F8VP99;F8W1Z8;F8VP63	ADP-ribosylation factor-like protein 1	ARL1	22.8835	22.6352	22.5649	23.865	22.9267	22.7489	23.3355	25.7238	22.8262	22.5114	23.1355	23.3318	20.2387	23.8078	20.931	23.1431	23.3127	24.546	24.9142	23.6718	21.2743	22.3354	22.2721	20.4298	9	9	2.3589e-294
B4DXZ6		FXR1	28.3415	28.2346	27.8576	27.9334	28.7349	28.1364	27.872	27.7689	27.6704	27.3848	27.337	27.3055	28.2562	27.8496	26.3909	27.9138	28.5997	27.7701	28.0442	28.3794	28.1534	27.5831	27.9531	28.2397	1	36	0
B4E1G1;Q9BUN8-2;Q9BUN8;E5RGY0	Derlin-1	DERL1	21.7758	21.7074	22.2191	24.0481	22.7738	24.0701	22.1803	25.008	22.7807	24.4955	22.0489	24.3698	23.9264	24.6771	22.5318	23.3157	25.2241	22.3634	25.7672	21.9423	23.3307	24.4165	23.3703	23.708	6	6	3.1114e-23
B4E1H2;P05155;B4E1F0;H9KV48;E9PGN7;H0YCA1	Plasma protease C1 inhibitor	SERPING1	22.2468	20.9093	23.059	23.5002	21.8983	22.8055	22.0439	22.119	22.4931	21.7256	22.515	23.1517	23.7829	22.5341	20.6442	21.984	21.4843	21.1303	22.673	21.0645	21.6454	22.6271	22.7517	22.8229	14	14	3.4599e-139
B4E1Q4;O14730;O14730-2;J3QQL5;J3QLP4	Serine/threonine-protein kinase RIO3	RIOK3	20.4213	24.3865	21.1061	24.2659	20.5876	21.5323	21.22	22.5978	22.5611	22.5509	20.761	25.9145	23.9755	21.4591	25.9525	26.7234	20.0434	24.2492	26.0859	25.777	24.3052	25.8685	24.6742	26.4474	9	9	9.1982e-63
B4E1Z4;P00751;B0UXW4;P00751-2;C9JRT3;F2Z3N2;C9JYQ5;A2ABG0	Complement factor B;Complement factor B Ba fragment;Complement factor B Bb fragment	CFB	23.2005	23.3884	22.0204	23.2707	22.5941	23.106	20.9893	22.2545	22.216	22.1495	22.2266	21.7619	22.7557	21.0642	21.8445	21.6101	21.1737	22.2168	20.6516	21.8358	22.3843	22.1881	22.2164	20.8575	3	30	0
B4E241;P84103	Serine/arginine-rich splicing factor 3	SRSF3	32.0758	31.9656	32.0496	32.0706	31.3126	31.2655	30.9722	31.575	31.5412	31.8103	31.784	32.0051	32.0063	32.2197	31.1642	31.5577	31.678	31.2436	31.5945	31.1701	31.7115	31.8504	31.6527	31.6418	17	18	0
B4E2S7;P13473-2;P13473;P13473-3;B7Z2R9;H0YCG2	Lysosome-associated membrane glycoprotein 2	LAMP2	26.5667	26.6031	26.5098	26.4277	28.1745	27.276	27.8473	28.0414	26.9195	27.165	27.0988	27.724	27.6572	28.116	28.1069	27.5395	27.5021	26.3801	29.7334	23.8452	27.3062	27.8624	28.0241	28.3401	10	10	1.636e-136
B4E2X3;Q8N6R0;Q8N6R0-4;Q8N6R0-3;Q8N6R0-1;Q8N6R0-2;H3BLW2	Methyltransferase-like protein 13	METTL13	24.2773	22.3923	21.9137	21.7475	22.3199	20.9831	22.4634	21.1497	22.9437	22.9079	21.084	22.1732	23.1942	20.3203	22.1213	23.1886	22.5166	23.0582	21.6613	20.9035	22.5984	21.8724	22.4065	20.4181	32	32	0
B4E3Q4;Q9NZK5;Q9NZK5-2;C9IZA8;F5H7J3	Adenosine deaminase CECR1	CECR1	26.888	26.098	26.9692	27.2879	27.9322	28.3841	27.6362	28.5666	27.6459	28.3033	28.1051	28.5001	26.8533	28.2112	27.3	27.808	28.5733	28.6276	28.5382	28.8078	27.8444	28.478	27.4626	28.5532	13	13	8.0959e-178
B5AK60;P08183;P21439-3;P21439-2;P21439;H7C0M2	Multidrug resistance protein 1	ABCB1	25.157	25.5326	25.8028	25.7219	23.598	23.0066	22.0939	25.9857	27.3215	26.7943	26.9003	27.7563	24.9249	25.0863	22.8695	21.4606	26.1914	24.706	21.6254	25.1469	23.7628	25.9776	24.2639	20.3846	25	26	4.1612e-202
B5MBX5		LBH	25.5997	25.7279	25.854	25.9206	24.7826	24.3973	25.1367	25.0334	25.4985	25.4515	25.7416	26.1025	26.3292	25.6757	26.4042	25.8231	25.7616	25.0692	25.6645	24.5544	26.0294	26.3581	25.2559	25.0237	1	5	1.1926e-206
B5MC51;P53671-3;P53671-2;F5GXC4;F5H2U0		LIMK2	21.2196	25.3775	22.0941	25.2707	22.0792	21.6464	22.8747	21.9514	25.8008	24.042	22.0305	24.9334	23.0633	23.3222	24.1772	22.6169	22.1104	22.9226	23.1614	21.9241	22.16	20.2852	20.2939	22.3836	0	1	1.1839e-255
B5MCG1;P84101;F8WBN3;B9A031;C9JQZ0;B8ZZY7;F8WBV6;A6NL45;B9A026	Small EDRK-rich factor 2	SERF2	22.9062	20.9785	22.0534	22.6211	21.2264	21.5901	22.744	21.0814	21.4438	21.6261	22.2225	20.9911	21.2831	20.4722	22.0914	21.8148	20.4806	19.8592	22.6496	21.755	21.416	20.3524	26.3453	21.4564	3	3	1.7569e-13
B5MCR8;Q6NXT4-4;Q6NXT4;Q6NXT4-2;Q6NXT4-3;B3KU87;C9JZR9	Zinc transporter 6	SLC30A6	23.5217	23.3758	23.51	23.5617	20.9163	22.4685	21.4754	20.6538	23.2897	21.9651	22.7715	21.7973	22.4742	22.8185	22.2708	21.6054	22.321	21.0803	21.7049	20.8702	22.3468	21.6583	23.7148	23.2839	8	8	3.5039e-108
B7Z1W5;E5RJ55		POLB	23.6823	23.9569	23.4016	24.0781	21.3245	21.8849	20.753	23.1452	21.1051	21.0539	23.3047	23.6023	21.6893	23.2122	21.2232	21.8549	23.5534	23.0123	21.8272	22.278	23.2699	23.0919	23.1886	23.1338	1	1	0
B7Z254;Q15084;F8WA83;B5MCQ5;Q15084-2	Protein disulfide-isomerase A6	PDIA6	29.8586	29.6221	29.6985	29.6354	31.9661	31.4096	31.5086	32.1583	30.9342	31.2078	31.4278	31.2194	30.9015	31.067	31.1916	31.4945	30.3476	30.5114	31.0421	30.8346	31.4935	31.5125	31.3079	31.7608	28	28	0
B7Z2A4;P18433-4;P18433-2;P18433-3;P18433;Q5JWG0	Receptor-type tyrosine-protein phosphatase alpha	PTPRA	25.1111	25.6651	26.0196	25.4775	26.4012	25.5108	25.3805	27.0759	26.6302	26.0103	26.904	27.3763	25.3202	26.7112	25.3721	24.9642	26.9381	25.8563	27.3605	23.9826	26.4719	26.8406	26.6384	26.7605	1	26	0
B7Z355;Q8NCE0-2;Q8NCE0;Q8NCE0-3;C9J7Z4;Q8NCE0-4;Q8NCE0-5;H7C301;H7C2Z3	tRNA-splicing endonuclease subunit Sen2	TSEN2	23.1942	22.6049	22.6472	22.5162	22.8405	23.4569	22.8669	20.9792	21.9112	22.5478	22.9747	21.6928	23.2408	21.9621	23.1377	22.5973	22.6523	22.3131	22.5048	21.6745	21.9955	20.2394	20.2822	22.5776	12	12	1.5538e-170
B7Z3K1;D3DVS1;Q5BJH2	Transmembrane protein 128	TMEM128	20.8336	21.1335	21.6802	21.2322	21.4419	20.6508	23.5747	21.4318	20.6065	22.5599	21.6004	21.2639	22.1522	21.4127	22.5859	23.3609	21.1353	21.2347	22.5707	21.8977	20.424	21.631	20.2485	21.5554	2	2	1.7465e-12
B7Z4K6;O00115;K7ENE5	Deoxyribonuclease-2-alpha	DNASE2	25.8853	25.872	26.7837	25.7094	29.4921	28.8007	29.6626	29.3759	27.7504	27.9328	27.7328	27.9672	29.3142	28.5326	28.7769	29.6302	28.5104	26.9655	27.4242	27.5769	28.4876	27.8417	28.0225	28.9046	8	8	1.3731e-31
B7Z4M2;O75554	WW domain-binding protein 4	WBP4	24.0115	23.9653	24.6695	21.5128	24.3167	22.3652	20.2662	21.9329	24.0482	22.1116	24.238	20.8215	21.1351	22.1515	21.8137	22.3043	22.9866	21.7035	22.9556	22.169	23.7204	22.2601	22.2571	21.9998	6	6	8.9217e-123
B7Z4Q3;Q9Y383-3;Q9Y383-2;C9JWT3		LUC7L2	19.5482	26.714	25.5431	23.2052	23.9011	25.7577	21.8534	22.9004	24.0832	24.401	23.9554	21.8362	24.0322	25.2241	23.0131	22.6477	24.9536	24.1657	21.577	23.8487	21.7836	21.3229	21.3255	21.8076	0	3	0
B7Z4R5;F6RU17;Q99571;E7EPF7;F5H1M6	P2X purinoceptor;P2X purinoceptor 4	P2RX4	21.3519	21.4949	21.6819	21.6637	21.5695	21.5158	22.0332	21.8753	21.743	21.7437	21.6124	21.7602	21.4711	21.9138	22.1005	21.8883	23.0572	21.5007	21.1574	22.8038	22.247	22.2842	22.5285	23.3296	3	3	2.6528e-08
B7Z4V9;Q9BT40-2;Q9BT40;C9JZB0;F5GXZ0;I3L0Y0;I3L4A5;I3L2L1;K7EPG6	Inositol polyphosphate 5-phosphatase K	INPP5K	24.7443	24.8839	23.8252	25.9504	23.259	20.9772	24.0984	22.959	24.4143	24.6034	24.7583	23.0724	22.3121	22.6683	22.3819	21.3171	24.418	23.1064	24.1839	22.1379	25.0194	23.7742	24.9172	24.5202	8	12	7.0762e-74
B7Z4W5;Q16773;Q16773-2;Q5T278;Q16773-3;Q5T276;Q5T277	Kynurenine--oxoglutarate transaminase 1	CCBL1	25.9053	26.1172	25.0757	25.7013	23.3806	23.5712	22.8988	23.2204	25.139	24.6353	24.0398	24.9774	24.1695	24.4699	23.3534	21.6432	23.052	24.9802	22.1046	24.072	25.072	23.1737	24.4791	24.2788	16	16	5.4794e-190
B7Z5P9;Q86WZ6	Zinc finger protein 227	ZNF227	22.5563	19.3077	21.3415	21.0193	22.2872	22.4775	22.4696	22.6795	22.0912	21.1416	22.431	22.2711	21.9895	20.7413	23.5911	23.464	23.6866	24.0156	25.0922	23.2911	20.4123	23.1702	23.1617	25.0801	4	4	6.7018e-42
B7Z6B8;Q16698;E5RFV2;E5RJG7;E5RJD2;E5RID6;H0YAW3	2,4-dienoyl-CoA reductase, mitochondrial	DECR1	31.1569	31.4107	31.3523	31.2001	31.7569	31.8009	31.7607	31.5876	31.2363	31.7878	31.5619	31.4243	31.4322	31.5694	31.6836	31.8287	31.2373	31.2519	31.7665	31.274	31.5233	32.0341	31.6865	31.9107	24	24	0
B7Z713		TNFAIP8	21.1556	20.8678	22.8533	21.8093	22.6529	22.0308	23.921	21.3834	20.9337	24.5003	25.5191	24.5648	22.8874	21.473	20.8772	22.4595	22.922	21.9798	21.4492	24.4922	20.3787	23.0403	23.0326	23.2549	1	1	0
B7Z755;P42568	Protein AF-9	MLLT3	24.338	24.4693	23.866	24.3461	24.1782	24.4319	24.8395	23.6445	23.3377	23.0216	22.7903	24.3036	21.1829	24.413	22.8508	23.8081	25.1025	24.2299	22.2597	23.2753	22.3795	23.8395	23.4863	23.7528	8	8	9.8433e-72
B7Z7X8;Q8NHH9;Q8NHH9-4;Q8NHH9-2;Q8NHH9-3;B5MCN0;H7C3A2;C9JQQ5;C9JC25	Atlastin-2	ATL2	23.4214	23.5093	23.0425	23.6672	23.1916	24.4782	24.4289	23.9507	23.4763	22.4437	22.5945	20.1543	22.7565	23.5672	22.7956	22.1464	23.2527	20.9273	24.7067	22.8552	21.4515	21.275	22.7484	23.4182	19	20	0
B7Z902;D6RIB9;Q6PCB8;D6RDX7	Embigin	EMB	25.8483	24.2236	25.4553	24.7735	25.496	24.854	24.7362	25.5904	25.1	24.9178	26.1138	25.3418	25.2711	24.6278	21.8151	25.4851	25.3513	23.9133	25.501	24.1175	24.3828	25.6338	25.2107	24.4809	9	9	5.0341e-125
B7Z904;Q16881;B7Z2S5;Q16881-4;Q16881-3;B2R5P6;Q16881-5;E9PNQ6;E7ESI6;E7EW10;Q16881-6;E9PIR7;E9PKD3;E9PLT3;E9PKI4;E9PQI3;E9PJU2	Thioredoxin reductase 1, cytoplasmic	TXNRD1	28.4783	28.8132	28.4501	28.498	28.4319	27.6337	28.3547	26.8376	28.4501	28.2523	28.4043	29.0044	28.6173	28.7143	27.9505	27.934	30.7379	30.0368	28.2792	29.1303	29.6781	28.37	28.4838	27.6752	2	34	0
B7Z934;Q9HAK2	Transcription factor COE2	EBF2	22.8731	22.639	23.7345	22.9892	23.3834	22.6146	21.4178	23.8948	21.8925	23.308	24.5607	23.7387	23.5213	23.9029	22.0768	24.0375	21.0855	26.8883	28.2314	22.8123	23.4984	24.0141	24.8498	24.4958	1	1	0.00017095
B7Z9I3;O75787;H0Y750;B7Z1I9;B7Z413;H7C3E1;H7C240	Renin receptor	ATP6AP2	24.0561	23.888	23.9209	24.395	24.2052	23.1716	21.7092	24.1204	23.9683	20.9087	22.0387	23.8984	22.0949	22.8805	22.2568	21.3634	21.2394	21.275	20.5019	21.6332	23.1519	22.0949	22.452	22.2617	11	11	7.5177e-114
B7ZAB3;G3V150;O94766;E9PNA1	Galactosylgalactosylxylosylprotein 3-beta-glucuronosyltransferase 3	B3GAT3	24.9326	23.9564	24.725	24.7304	24.4775	21.0646	22.1795	25.6062	25.3131	24.4522	24.2908	23.8917	23.6637	24.7898	24.7844	23.6716	21.7067	22.1452	20.9581	24.3123	23.5289	24.4873	23.7886	23.1037	11	11	8.9754e-81
B7ZAQ6-2;B7ZAQ6-3;P0CG08;B7ZAQ6;A6NKF9;E9PKY3;H0YFP4	Golgi pH regulator B;Golgi pH regulator A;Putative Golgi pH regulator C	GPR89B;GPR89A;GPR89C	22.2798	20.9095	21.4586	21.4123	20.4182	20.8326	22.4849	21.4995	21.34	22.3975	21.8113	21.9758	21.2053	21.4648	21.4807	22.8908	21.5046	21.3851	22.4733	24.2447	21.4041	22.103	21.7762	21.264	7	7	2.6408e-128
B7ZKK9;Q16537;J3KQN6	Serine/threonine-protein phosphatase 2A 56 kDa regulatory subunit epsilon isoform	PPP2R5E	23.7456	23.3867	22.3016	23.9244	22.181	22.3157	21.4201	23.6145	23.2282	22.0244	23.2598	22.8761	23.819	23.9876	22.5161	22.2486	23.1052	25.9587	21.841	21.6538	22.9825	21.4229	21.4249	23.5058	15	16	6.3579e-173
B7ZLX3;Q7Z460-2;E7EUA5;F5GWS0;Q7Z460-3;F8WA11;F5H2E2;H0Y5T1		CLASP1	26.3817	25.9846	26.1807	25.7579	25.8721	24.8798	23.8851	26.6497	25.5045	24.6701	25.2838	26.0642	24.5703	26.3221	23.7473	25.4379	24.1407	24.4341	24.6605	24.1965	23.7181	26.2667	25.5077	24.9017	2	56	0
B7ZM82;M0QXA7;O95785;O95785-2;M0QY21;M0R0A4	Protein Wiz	WIZ	25.3298	26.0141	25.5927	25.4205	25.4311	25.7127	25.5772	25.1402	25.7544	25.269	25.5465	24.7775	25.2048	25.1562	20.6533	25.8772	24.595	24.8515	24.5562	25.132	24.3327	24.7825	23.7024	24.5543	23	23	5.8712e-279
B8ZZJ3;Q8TCU4;Q8TCU4-2;Q8TCU4-3;A6NMY3;H7C1D9	Alstrom syndrome protein 1	ALMS1	22.6637	21.8108	24.1104	22.2606	22.2964	23.1638	22.0105	21.716	23.692	24.0365	23.808	20.2851	22.5104	22.2685	23.5649	20.5721	22.6645	20.9999	20.7626	23.0025	21.8029	22.3122	22.4471	22.8545	63	63	0
B8ZZQ6;P06454-2;P06454;B8ZZA1;B8ZZW7;H7C2N1	Prothymosin alpha;Thymosin alpha-1	PTMA	31.3319	30.882	32.0624	31.636	31.2581	30.4496	31.4658	30.8382	31.9588	31.6775	32.0819	31.1575	32.4894	31.0999	32.093	31.5273	32.5761	30.5318	30.6161	32.6737	32.1756	31.1456	33.003	31.8986	9	9	0
B8ZZU6;G8JLM5;F5H629;P15336;E9PBF9;Q3B7B7;B3KY57;A4D7V1;H7C2N6;P15336-3;E9PEK8;C9JCI8;P15336-2	Cyclic AMP-dependent transcription factor ATF-2	ATF2	25.2077	25.2626	25.655	25.3853	25.7377	25.5435	25.7719	25.5503	25.2087	25.4124	25.6876	25.534	25.6689	25.8856	25.3582	25.6845	26.1801	24.0446	22.1788	25.6036	25.5057	25.556	25.7239	25.9755	10	11	1.068e-190
B9A057;Q86WW8	Cytochrome c oxidase assembly factor 5	COA5	25.1668	25.7016	26.0089	25.5817	25.8257	25.5934	25.7334	25.1769	25.0781	24.8241	25.0569	25.4308	24.7984	25.4279	25.747	25.8264	21.8144	24.1645	23.1361	24.6533	25.3914	26.3094	25.011	26.8624	3	3	8.719e-155
B9A064;P0CG04	Immunoglobulin lambda-like polypeptide 5;Ig lambda-1 chain C regions	IGLL5;IGLC1	24.784	25.9704	25.1843	25.6847	28.5666	28.1975	28.5318	28.8839	26.6614	27.7378	27.7569	28.7882	29.2046	29.0809	28.0757	28.8652	27.0113	27.2742	27.1896	27.2206	29.1276	29.5785	29.0552	29.5175	3	8	0
B9EGH5;Q00722-2;Q00722;H0YK35;Q9BVT6;H0YKR9;H0YNI4	1-phosphatidylinositol 4,5-bisphosphate phosphodiesterase beta-2	PLCB2	26.5176	26.0914	25.8992	26.3659	26.7737	26.6622	27.2787	26.752	27.0718	27.1299	26.466	26.0843	26.7446	26.2919	27.3869	26.9091	25.1009	25.3279	25.0141	26.3516	25.7287	26.4852	27.264	26.7878	46	48	0
B9EGP5;F8VWA6;Q7Z3U7-4;Q7Z3U7;F8W1Z6;Q7Z3U7-2;F8VZV1;Q7Z3U7-3;F8VZQ3;F8VZV6;F8VQS2	Protein MON2 homolog	MON2	23.5818	22.0621	23.3477	23.7885	22.8723	20.928	22.0482	23.3627	22.2983	21.0044	23.2332	23.573	23.3456	23.3269	23.7151	22.3947	20.9822	23.7873	22.516	22.9455	23.4107	22.6749	23.2076	22.2055	41	42	0
C4AMC7;Q6VEQ5;A8K0Z3;A8MWX3	Putative WAS protein family homolog 3;WAS protein family homolog 2;WAS protein family homolog 1	WASH3P;WASH2P;WASH1	25.3983	24.9428	25.2677	25.0658	25.0543	24.532	25.3692	24.333	25.4906	24.7701	24.9795	25.5943	26.0846	24.7964	24.5839	24.5731	24.9957	25.0588	21.7258	24.8546	25.4145	25.4383	25.8313	25.1675	8	14	8.4519e-243
C9IZW8;C9JXM4;Q9Y6T4;H7C5B8;O95178	NADH dehydrogenase [ubiquinone] 1 beta subcomplex subunit 2, mitochondrial	NDUFB2;WUGSC:H_DJ0726N20.gs.b	25.7472	25.9111	25.921	25.463	24.7554	24.3859	25.9198	25.7942	25.2423	25.7901	25.0768	25.83	23.5998	25.1736	24.602	24.8759	25.7556	21.7432	25.0565	23.2656	24.0622	24.0935	24.5676	25.6319	2	2	7.608e-06
C9J0I9;Q86WB0;Q86WB0-2;Q86WB0-3;C9J672;F8WAU5;F8WBD7;F8WDK5;F8WF13	Nuclear-interacting partner of ALK	ZC3HC1	26.8096	26.83	26.4999	26.7158	27.541	27.243	26.8504	27.1598	26.8578	27.1028	26.6901	26.8522	27.1841	27.1439	25.5055	26.132	27.0167	27.5076	26.459	27.3534	27.5292	26.891	27.1017	26.8918	25	25	0
C9J0K6;P30626-2;P30626;B4DKK2;B4DHQ6;E9PG82	Sorcin	SRI	29.7915	29.7107	29.6605	30.2659	29.7761	29.8978	29.6144	29.7111	30.1278	30.3388	29.9795	30.1128	30.1091	29.7914	30.044	29.7158	29.8145	30.2279	30.2972	30.1606	29.7769	29.1988	29.2938	29.5994	22	22	2.3778e-288
C9J1Q0;Q03989	AT-rich interactive domain-containing protein 5A	ARID5A	21.5833	22.3863	21.9648	21.9726	21.8372	20.5948	22.5604	22.2313	22.6623	20.67	22.0304	22.7645	23.5737	21.5765	22.2443	22.5868	21.923	20.0684	21.7961	22.9219	23.2437	23.3472	24.1776	23.3446	7	7	3.0976e-53
C9J212;C9J9P8;Q969M7;Q969M7-2;Q969M7-4;F8WD80;C9JSK8;F8WDQ9;H3BSR4;C9JFD2;H3BUI7;F8WB39;Q969M7-5;C9JF62;Q969M7-3;H9KVB9;C9IZ93;F2Z363;F8WFB7;G5E9R6;F8WCT3	NEDD8-conjugating enzyme UBE2F	UBE2F	24.7371	20.9273	20.7723	24.5306	20.8437	23.4339	24.86	20.8183	24.6689	23.52	20.9243	24.9147	25.3851	24.712	21.7048	21.3927	21.0053	23.7233	22.0691	21.1697	25.1351	24.5687	22.1346	25.2081	7	7	3.8656e-203
C9J2U4;Q96BW9;B4E101;H7C1A2;G3V0F3	Mitochondrial translocator assembly and maintenance protein 41 homolog	TAMM41	25.5589	26.5193	25.2156	26.0677	25.309	26.0158	22.0779	25.2076	23.9094	26.2502	25.1343	26.0054	23.4335	25.7127	22.7888	26.0126	24.2384	24.3979	25.1076	24.3839	23.8365	25.0812	23.3612	25.0897	1	13	0
C9J2Y9;P30876;C9J4M6;C9JMN3;C9JZW8	DNA-directed RNA polymerase;DNA-directed RNA polymerase II subunit RPB2	POLR2B	29.8822	29.8065	29.7115	29.8553	29.2891	29.1677	29.2585	29.4921	29.3025	29.5779	29.4425	29.6403	29.2674	29.7213	28.9349	29.3587	29.2402	29.818	29.3114	29.3257	29.169	29.543	29.8164	29.491	74	74	0
C9J406;H7C463		IMMT	25.0821	25.2414	25.5808	25.3346	23.8274	24.1115	22.4389	25.6151	24.9822	25.4979	25.5574	25.7517	24.9505	25.3004	22.1997	25.2797	26.7794	27.7747	28.7271	26.7796	25.3389	25.2828	25.2485	25.8336	3	3	0
C9J494;Q9H000;B4DPR4	Probable E3 ubiquitin-protein ligase makorin-2	MKRN2	24.5722	23.0962	22.9201	23.7883	23.115	24.7596	23.7425	23.772	22.9829	21.7814	22.7731	24.4834	22.9733	23.1997	21.2392	22.0655	24.1098	23.6836	23.9043	22.7177	22.2574	21.1283	22.8076	22.4117	16	16	2.9098e-178
C9J5X1;P08069;H0YMJ5;H0YNR0	Tyrosine-protein kinase receptor;Insulin-like growth factor 1 receptor;Insulin-like growth factor 1 receptor alpha chain;Insulin-like growth factor 1 receptor beta chain	IGF1R	19.3421	21.7507	23.4324	21.7961	20.6051	21.702	22.4716	22.3455	21.701	21.9339	23.5452	22.7412	22.813	21.8429	22.0373	22.9457	21.7463	22.918	23.2604	22.1873	21.2588	21.4615	21.4633	22.0374	10	11	1.5139e-38
C9J6P4;Q7Z2W4-3;Q7Z2W4-4;H7C5K1;Q7Z2W4-5		ZC3HAV1	30.4653	30.3091	30.4196	30.579	29.9721	30.2825	30.3282	30.2225	30.3231	30.0523	30.0816	30.4257	30.7239	30.3969	29.9041	30.3716	29.7924	30.241	30.1408	29.9299	30.1558	30.3917	30.2653	30.6253	3	64	0
C9J9K3;P08865;A6NE09;C9JQR9	40S ribosomal protein SA	RPSA;RPSAP58	32.6328	32.4484	32.3496	32.7617	31.9644	31.5153	31.4966	31.7739	32.3732	32.5766	32.3801	32.4881	32.1429	32.3194	32.2455	31.4377	32.5101	32.9163	32.2226	32.2538	32.2953	32.1305	31.8115	31.4855	24	24	0
C9JA28;Q9UNL2;B4E2P2;C9J365	Translocon-associated protein subunit gamma	SSR3	25.3845	25.7201	25.4178	25.382	25.9293	25.8392	25.7398	26.1362	25.6993	25.839	26.2608	26.2186	25.5702	25.6268	23.9802	26.055	20.0081	24.5417	26.941	24.0081	24.6677	27.1317	25.9595	26.4685	3	3	1.0896e-54
C9JAW5;Q9Y241;C9JNU6;Q9Y241-2	HIG1 domain family member 1A	HIGD1A	24.7642	25.0718	25.2241	24.7365	25.5988	25.6375	25.92	25.2756	24.9327	22.8373	24.586	24.4315	24.7179	24.8108	26.638	25.0723	24.4857	24.0336	22.7593	21.295	25.1725	25.7891	25.1966	25.9789	2	2	3.739e-77
C9JAX1;Q16595;H7C585;Q16595-2;A8MXJ6	Frataxin, mitochondrial;Frataxin intermediate form;Frataxin(56-210);Frataxin(78-210);Frataxin mature form	FXN	29.0154	29.0283	28.6604	28.3173	27.8924	27.734	26.4553	28.0175	27.7304	27.395	27.941	28.3894	26.4393	27.1668	27.0566	27.9391	27.8759	27.3353	27.3817	27.5911	28.5932	28.3616	27.9992	28.1729	6	6	1.0887e-224
C9JB13;Q9NW68-2;Q9NW68;Q9NW68-7;Q9NW68-3;Q9NW68-8;B4DM89;Q9NW68-9;Q9NW68-4;Q9NW68-5;F8W6C6;E9PNA9;E9PS77;E9PQA7	BSD domain-containing protein 1	BSDC1	24.2005	24.3228	25.2148	20.9781	21.7479	22.7538	24.9579	26.0242	24.7376	24.3508	22.4401	20.094	25.3315	20.1562	22.6421	22.3788	26.9319	20.133	24.6711	27.1093	22.4144	22.2954	22.2921	20.3518	11	11	0
C9JBI3;P78330	Phosphoserine phosphatase	PSPH	20.8994	20.4179	21.8528	22.7315	22.5557	22.322	22.4388	20.9073	20.4379	22.4038	21.9888	21.9372	22.229	22.1846	21.8476	21.4537	23.9885	23.7815	23.4702	21.1922	22.0977	21.9756	21.9743	20.4498	8	8	8.4392e-72
C9JBL1;Q9Y6A9	Signal peptidase complex subunit 1	SPCS1	27.0126	26.2703	20.862	25.7702	26.048	25.404	24.9915	27.6143	26.6647	23.8698	21.0127	27.5985	21.276	26.7255	25.2667	26.8425	26.9723	27.0733	22.7163	24.1541	27.3385	28.2611	27.9283	28.3014	2	2	1.6773e-15
C9JE15;Q7Z695;H7C4I2	Uncharacterized aarF domain-containing protein kinase 2	ADCK2	25.8398	25.9288	25.9885	25.922	21.108	21.2637	22.132	21.8025	28.4707	21.6358	26.1188	20.7087	25.9922	25.2987	21.6494	25.9372	28.4166	27.2161	28.0587	28.0981	26.8712	22.7361	22.7302	25.7272	5	5	2.0561e-11
C9JE98;C9J239;Q9Y618-5;C9J0Q5;Q9Y618-4;Q9Y618;C9JFD3;Q9Y618-3;C9J7T7;C9JQE8;Q9Y618-2;C9J330;H7C1J7;H0YGK8;H7C2D4;H7C1Y3;H7C184;H7C0P3;H7BZU2;H7C2R5;C9JNV9	Nuclear receptor corepressor 2	NCOR2	25.6215	24.5048	24.6379	24.4996	25.8461	24.9367	25.2982	24.9956	24.9416	23.9329	24.108	25.0952	25.6469	25.8031	24.3727	25.6917	22.8925	22.46	22.3946	24.0801	25.164	25.5106	25.5642	25.8819	52	52	0
C9JEJ2;C9J050;H7C1T3;C9J2E1;C9JPY0;H7BZN1;C9JVS0;F8WAZ5;Q9Y5K3-2;Q9Y5K3-4;Q9Y5K3-3;Q9Y5K3;F8WBU2;F2Z2B1		PCYT1A	27.127	27.2359	27.2981	27.4594	28.4686	28.2024	28.0931	28.5719	27.8885	27.7071	28.0864	27.8127	28.5429	27.9888	27.9443	28.4871	27.9293	27.8843	26.8361	27.778	27.4248	28.2073	28.1998	28.1751	1	24	5.4989e-298
C9JEZ4;Q9UKI2	Cdc42 effector protein 3	CDC42EP3	23.2153	21.9347	20.624	22.8326	23.5753	23.2205	24.2441	24.3086	23.7504	22.1108	23.5026	23.5782	22.0488	23.2358	22.6906	23.4774	20.0768	21.0079	21.921	20.4337	23.2633	23.2788	23.3299	23.4047	6	6	2.2363e-175
C9JF66;Q6PIZ9	T-cell receptor-associated transmembrane adapter 1	TRAT1	25.1317	25.6615	26.1765	25.9475	26.3793	26.889	20.545	22.6022	27.3754	27.4283	27.3804	27.6446	26.7897	27.3854	26.4986	26.3477	26.958	27.0724	27.5953	27.1105	26.8861	28.207	26.9661	27.2263	7	7	0
C9JFR7;P99999;CON__P62894	Cytochrome c	CYCS	30.3311	30.5333	31.2234	30.2446	31.4473	31.1399	31.4192	31.1481	30.5395	30.8443	30.987	30.6747	30.9323	30.2373	30.7543	31.0134	31.1807	30.457	29.7887	31.3035	30.955	30.9418	30.7189	30.6695	14	14	1.4648e-203
C9JG97;Q13685;C9JEH3;C9JTS3;H7C0R2	Angio-associated migratory cell protein	AAMP	25.3697	25.3179	24.8401	25.9862	24.2569	24.2044	24.4105	24.2668	25.0986	24.5036	24.6874	25.5778	26.0986	25.6325	21.1478	23.4815	24.7241	22.768	21.745	24.9687	25.3266	24.8708	23.9785	24.9444	15	15	0
C9JLU1;P52434;C9JCU7;C9JBJ6;C9J413;C9JUA8	DNA-directed RNA polymerases I, II, and III subunit RPABC3	POLR2H	27.2859	27.1604	27.3614	26.2247	26.8941	26.5021	27.8217	26.1313	26.1953	27.0697	26.8819	25.738	25.4407	25.6454	27.1896	26.7742	25.4984	27.3926	28.1471	27.4672	25.499	26.0453	23.1998	25.668	9	9	2.59e-181
C9JMV9;F2Z3Q0;C9IYJ8			22.4436	21.7317	25.2389	21.0371	24.2636	25.2819	25.2081	24.5551	24.9606	25.234	21.9011	21.7694	25.1529	22.9677	25.2767	25.3246	24.9642	24.5253	25.2216	23.5573	25.4465	25.4584	25.5876	25.5652	0	20	3.1257e-271
C9JNE2;Q9Y530;C9J5P1;C9JXC3;C9JA90;C9IZY1;H7C5Q1	O-acetyl-ADP-ribose deacetylase C6orf130	C6orf130	27.9243	27.7333	27.5665	27.9477	27.2994	26.4672	26.8674	27.1852	27.7787	26.7854	27.4085	27.0964	27.6634	27.7505	26.9264	26.5803	26.7608	27.4953	26.837	26.5562	27.1846	26.8305	26.545	26.549	10	10	4.7813e-246
C9JNW5;P83731;C9JXB8	60S ribosomal protein L24	RPL24	31.4986	31.215	31.2317	31.4945	30.8431	31.1498	31.4455	30.5869	31.4714	31.0308	31.0319	31.075	31.4145	30.8828	30.588	30.7334	31.4144	31.2597	30.6751	30.882	30.309	30.5755	30.3934	30.7562	19	19	4.7246e-78
C9JP00;Q9NR56;Q9NR56-7;Q86VM6;C9JCX1;H7C4Y1;C9J4T8	Muscleblind-like protein 1	MBNL1	30.3975	30.327	30.3503	30.456	30.5492	30.4045	30.694	30.2412	30.4548	29.8666	30.6774	30.5768	31.1435	30.3587	30.1462	30.5601	28.8573	30.015	30.2055	30.7575	30.7218	30.1794	30.4488	30.5978	2	20	0
C9JQ45;P35080-2;P35080;G5E9Q6;C9J712;C9J0J7;C9J2N0	Profilin;Profilin-2	PFN2	26.5739	27.1005	26.5009	25.8747	23.0021	22.0301	22.5841	23.0441	24.9874	25.5129	25.5351	25.7074	23.6958	23.7141	23.1029	23.6934	22.0782	23.0443	21.6745	25.0858	24.0642	23.8891	21.9092	21.7039	4	4	7.218e-76
C9JRD2;C9JXB9;P25686-2;P25686;C9J1G2;E7ETU0;C9JX00	DnaJ homolog subfamily B member 2	DNAJB2	24.4863	24.7798	23.3192	25.4077	20.7032	23.8259	24.037	23.3055	22.6614	23.7404	23.1349	23.5672	25.15	23.4922	20.7146	23.8322	23.4947	24.8077	22.9357	25.2721	21.3277	21.1979	23.216	23.7133	9	9	3.8108e-105
C9JRJ5;Q9UGP4	LIM domain-containing protein 1	LIMD1	24.5233	24.7073	24.8684	24.6918	26.1326	25.244	26.2516	25.706	25.6787	24.8812	25.502	25.444	26.7938	26.3212	26.0049	26.0694	25.2985	25.309	24.6741	25.1913	25.7225	26.2797	25.9166	26.2829	17	17	3.1393e-267
C9JYM0;O75817	Ribonuclease P protein subunit p20	POP7	24.5708	24.6843	24.4075	24.8142	23.856	24.0655	24.0788	24.553	24.0127	23.9078	24.6333	23.1596	24.3982	24.2407	24.3882	23.8819	21.3956	23.543	22.6477	23.2984	24.2653	24.993	24.4528	24.877	5	5	3.4817e-84
D1MEI0;Q96FE7;Q96FE7-3;Q96FE7-4;Q96FE7-2	Phosphoinositide-3-kinase-interacting protein 1	PIK3IP1	25.9734	25.9247	25.6936	25.2005	23.2799	23.5343	22.2058	23.3192	21.8503	23.5439	23.1335	23.6816	20.6745	23.5917	21.6145	22.5482	19.8304	24.0554	24.6868	25.2273	20.5053	20.3672	23.4586	22.1603	2	2	1.2705e-67
D3K174;Q9Y6M7-6;E9PDL9;Q9Y6M7-9;Q9Y6M7-8;Q9Y6M7-7;Q9Y6M7-3;Q9Y6M7-2;E9PGC1;E9PFN4;Q9Y6M7-4;C9JRP1;Q9Y6M7;B6DY53;B6DY52;F8W7E6;H7C3C4;Q9Y6M7-5;Q2Y0W8-4;Q2Y0W8-5;Q2Y0W8-3;Q2Y0W8-2;Q2Y0W8;B7Z2J0;F8WDX9;F5GZ31;Q2Y0W8-6;Q2Y0W8-7;E7EML0;E7EW28;Q6U841-2;Q6U841-3;C9JV56;C9J240;C9JZZ4;Q6U841	Sodium bicarbonate cotransporter 3	SLC4A7	21.7566	21.1703	22.4546	22.0342	19.8569	21.431	21.3651	19.9305	21.2014	22.1681	20.9926	21.2649	22.1057	21.488	22.6034	22.1481	21.1309	22.5702	21.0865	21.3702	22.0146	24.1375	25.7912	20.6351	24	24	0
D6RA08;D6R934;P02746;D6RGJ1	Complement C1q subcomponent subunit B	C1QB	24.1363	24.3896	22.4345	21.8333	24.1333	24.1345	21.3175	22.5998	22.2578	21.9401	20.5379	23.2239	21.8914	24.3317	23.3784	22.2769	22.3608	21.8728	23.3169	22.023	24.2723	25.6071	24.8418	25.7948	7	7	6.7548e-143
D6RA82;P12429;D6RCA8;D6RFG5	Annexin;Annexin A3	ANXA3	22.9518	21.2866	23.0145	22.5924	24.0838	23.6309	24.1009	23.8812	22.1419	22.4956	20.0431	21.2144	23.5372	23.1445	23.8731	24.1375	21.9531	22.2398	20.3235	23.2814	21.3353	21.5731	21.5741	21.8914	4	4	1.816e-11
D6RAF2;Q6PIY7;Q6PIY7-2	Poly(A) RNA polymerase GLD2	PAPD4	21.9644	20.1157	20.7218	20.4783	21.7153	21.4144	21.765	21.5694	21.7615	22.0082	21.6566	23.0803	23.0038	22.0609	21.8125	20.8699	21.4454	21.099	21.6694	21.5431	21.6992	22.7921	21.3243	22.234	12	12	2.0838e-107
D6REB5;P35475;B3KWK6;H0Y9B3;D6R9D5;D6RBD5;H0Y9R9	Alpha-L-iduronidase	IDUA	24.0688	23.6768	23.8129	24.266	26.0264	25.777	25.8046	26.0274	23.8482	24.4724	25.5354	24.6367	25.4577	24.7622	24.7444	25.7361	20.4577	25.8376	21.4897	22.0126	25.2477	25.2021	25.0987	25.2893	11	11	1.3333e-59
D6REL5;Q6UWZ7;D6RAN3	BRCA1-A complex subunit Abraxas	FAM175A	25.8366	25.58	25.0804	26.0443	25.0641	25.0078	24.54	25.137	25.1828	25.5688	25.1112	25.3542	25.4665	25.2491	24.3594	25.1675	25.7647	24.8591	25.1362	25.1632	24.7621	25.7235	25.1952	25.5059	12	12	9.1139e-184
D6RGI3;Q9NVA2;D6RER5;Q9NVA2-2;D6RDU5;H0Y961;D6RDP1;H0Y9G8	Septin-11	41528	29.0785	28.7705	28.8563	28.9007	29.3383	28.1989	28.8158	29.0399	28.572	28.637	28.3329	28.4293	29.0397	28.9127	29.2916	28.9002	29.254	29.3039	28.7478	29.1883	29.0714	28.6603	28.3845	28.9288	10	18	0
D6RHI9;O00584;H0YAE9;O00584-2;J3QQ64	Ribonuclease T2	RNASET2	30.1051	28.8419	30.2583	29.1596	29.9559	29.087	29.0026	29.2676	29.5911	29.121	29.9461	29.7947	29.9364	29.307	27.8967	29.4405	29.2042	30.2606	27.9925	28.9045	29.9755	29.5087	29.6291	29.7671	2	18	0
E2QRF9;O75496;H7C608;C9K0U5	Geminin	GMNN	22.8427	21.6724	23.0584	23.7357	21.0484	22.4134	23.6175	23.6738	23.9064	23.9717	23.7031	21.166	23.9173	22.22	23.6256	24.0701	24.2271	21.5892	24.216	20.4315	22.3329	21.268	22.2103	22.7844	7	7	3.6327e-101
E5RGX5;Q93045;Q93045-2	Stathmin;Stathmin-2	STMN2	27.9024	27.8485	28.1763	28.0754	28.0013	27.1055	28.6736	26.9319	27.8318	28.1769	27.7684	28.0552	28.8846	28.5374	28.0419	27.6176	26.5683	25.9713	28.6784	26.0078	30.817	29.3472	28.5134	28.7154	1	1	2.431e-15
E5RHG8;Q15369;Q15369-2;E5RJ89	Transcription elongation factor B polypeptide 1	TCEB1	28.2785	27.965	28.0615	28.5344	28.1395	28.7456	28.5218	28.3535	28.3093	28.3838	28.3708	28.2082	28.1142	28.5648	27.7219	28.0783	29.3286	29.113	28.8843	29.6022	28.5567	28.2729	27.8269	28.1129	9	9	0
E5RHW4;O94905;E5RJ09;O94905-2;O94905-3	Erlin-2	ERLIN2	25.1153	24.6258	22.8626	24.7429	26.0634	25.8483	21.3823	25.8421	24.7696	25.6336	21.2138	24.6961	25.8604	24.8406	25.6789	26.1562	24.6117	23.289	25.369	22.2576	25.6025	24.7482	24.4417	25.4476	12	15	1.5743e-140
E5RIW3;O75347;E5RJD8;E5RIX8;E5RHG6	Tubulin-specific chaperone A	TBCA	29.7918	29.4378	29.4126	29.5185	29.218	28.1775	28.9942	28.9296	29.7952	29.074	29.0076	29.109	30.4166	28.7916	29.4554	28.6127	28.4579	29.2908	28.5718	28.5648	29.5986	29.7387	28.6111	28.9308	3	11	4.1774e-46
E5RJ68;O00203;H0YBD0;F5GWU4;F5GYB0	AP-3 complex subunit beta-1	AP3B1	28.5602	28.2048	27.9431	28.6286	28.1165	27.8443	27.6868	28.4037	28.7888	28.6311	28.1548	28.5623	28.0315	28.779	26.4913	28.1745	28.6417	29.2505	29.6067	27.145	27.975	28.581	27.8617	27.9752	42	52	0
E7EM64;Q7L5N1;H7C3T0	COP9 signalosome complex subunit 6	COPS6	27.8434	28.078	27.2484	28.5895	26.813	27.1853	25.7259	27.2908	26.8847	27.8389	27.7523	27.36	24.8216	27.3375	26.4298	25.6321	28.2777	29.6314	27.5295	28.6318	26.306	26.6245	26.9111	26.7291	13	13	0
E7EMM4;Q13510;Q13510-2;E7ERV9;Q13510-3	Acid ceramidase;Acid ceramidase subunit alpha;Acid ceramidase subunit beta	ASAH1	28.6592	28.7836	28.9191	28.7915	29.8369	29.1153	29.8448	30.4385	28.4492	28.814	29.2804	29.2601	28.6266	28.8997	29.3814	29.6366	29.6313	29.6536	29.0874	28.6102	29.0729	29.1357	28.8623	29.2324	22	22	2.6919e-276
E7EMN6;E7EUI7		PPP1R2	29.2325	29.3241	29.0828	29.4322	27.7023	27.4406	28.1858	27.3137	28.7569	28.4296	28.9219	28.808	28.5771	28.2899	28.2171	27.9764	28.8709	29.3182	29.3627	28.928	28.9733	28.0583	28.2757	27.7762	1	14	9.3081e-248
E7EN22;O94966-3	Ubiquitin carboxyl-terminal hydrolase	USP19	24.8826	25.0949	24.9396	25.5207	24.3999	20.4154	22.5797	24.1385	24.6437	23.9567	24.5395	25.3282	25.1698	25.3196	23.2934	24.3249	23.9401	25.9573	22.0618	22.7471	23.0332	24.7895	25.1714	25.0484	0	48	0
E7EN68;Q53H47;B9ZVV8;F8WEU1;Q53H47-2;C9JHK2	Histone-lysine N-methyltransferase SETMAR;Histone-lysine N-methyltransferase;Mariner transposase Hsmar1	SETMAR	24.8344	25.1003	24.3153	25.1383	23.8339	23.028	23.3209	24.0799	21.1244	22.2476	23.9358	24.1071	23.7946	23.9914	23.3106	22.0511	21.9341	24.2103	21.4968	22.8932	20.2095	23.213	23.8145	21.4204	16	16	7.1363e-253
E7ENW2;Q13191;Q13191-3;B5MC15;Q13191-2;Q68CY2;E9PHA9;Q13191-4;C9JU85;C9JRB3;F5H4J9	E3 ubiquitin-protein ligase CBL-B	CBLB	23.5482	23.66	23.791	23.5703	22.2917	22.2911	23.9915	21.4085	24.3633	22.3728	23.9753	25.4406	24.1215	25.5544	22.9857	23.1309	22.6245	23.6114	23.2617	21.3736	24.2918	24.8218	24.4841	23.8783	26	26	0
E7EPL4;H3BNZ1;Q6P996;J3KNK7;H3BND4;E7EMH5;Q86XE2;Q6P996-2;Q6P474;H3BNL6;H3BPV5;H3BM88;H3BU11;H3BQ54	Pyridoxal-dependent decarboxylase domain-containing protein 1	PDXDC1	22.7372	22.518	23.2916	22.8006	21.8364	22.3239	22.5182	24.3168	22.9065	21.7083	21.9881	23.4544	24.2749	21.096	22.3189	22.0938	22.6422	22.2239	22.5099	22.0572	22.1559	22.0343	22.0327	22.0058	34	34	0
E7EPM6;P33121;P33121-2;B7Z452;B7Z3Z9;D6RER0;H0Y9U7;H0Y9Z9;D6RG07	Long-chain-fatty-acid--CoA ligase 1	ACSL1	24.9459	25.1162	25.632	25.0071	25.8524	25.8907	25.6198	26.0047	25.6049	25.6914	25.8844	25.8756	24.2592	25.3714	24.8723	25.5863	24.9598	26.3562	26.0993	23.0457	25.6414	25.8506	25.9096	26.6608	24	27	2.5667e-257
E7EQ06;Q14790-6;Q14790-5;E7ETB7;E7EQ01;E7EVN1;H7BZM4		CASP8	21.3175	21.536	19.8779	21.3928	22.1524	21.4153	23.6681	21.8901	23.0389	22.4058	22.8635	22.3592	22.9175	22.6623	23.3377	20.5172	23.0232	22.9594	22.2173	22.98	22.5041	22.8604	22.2858	23.2043	1	1	1.4382e-186
E7EQ69;Q9GZZ1;C9J5D1;Q9GZZ1-2;C9JZU6;C9J5J3;F8WCK0	N-alpha-acetyltransferase 50	NAA50	28.8672	28.4409	28.3039	28.4237	28.007	27.9668	27.5941	27.8144	28.6167	28.3043	28.0524	28.1978	28.1229	28.4746	28.0442	27.8298	27.8858	28.5677	28.1877	28.4601	28.3384	27.5373	27.6994	27.4447	8	15	7.7982e-176
E7EQS0;P20839-3;C9JV30;J3KNX8;A4D0Z6;P20839;P20839-2;P20839-4;C9J381;C9K0R9;C9J029;H7C5T1;H7C511;F8WDE9	Inosine-5-monophosphate dehydrogenase;Inosine-5-monophosphate dehydrogenase 1	IMPDH1	27.3843	26.4172	26.3477	25.7792	26.3481	26.0624	27.4376	24.956	27.276	26.8363	27.5341	26.1247	26.5612	25.355	27.2311	26.3095	26.967	28.1772	25.3799	26.8237	25.616	25.1156	26.6227	26.4318	22	22	0
E7EQT4;Q9UKV3;Q9UKV3-3;Q9UKV3-2;G3V3B0	Apoptotic chromatin condensation inducer in the nucleus	ACIN1	31.0314	31.264	31.3907	31.0768	31.1245	31.2968	30.9465	31.3442	30.9438	30.8636	30.9187	31.1423	31.4306	31.2303	30.6206	31.1985	31.2125	30.7945	31.5019	31.0269	31.0801	31.5989	30.903	31.2929	3	66	0
E7ER32;Q969V6;B0QY83;B0QY84	MKL/myocardin-like protein 1	MKL1	21.8245	22.4321	20.9547	22.2158	21.5314	20.3855	21.3704	21.4061	19.8792	21.9583	21.3828	21.5729	22.1892	21.933	22.6944	21.7401	22.2211	21.9316	21.2655	21.7173	21.7466	21.7626	22.1068	23.0971	12	12	4.1204e-246
E7ERS3;Q86VM9;Q86VM9-2;H3BP01;H3BRN6;H3BRH3;H3BPD0	Zinc finger CCCH domain-containing protein 18	ZC3H18	27.9816	28.2297	28.014	28.2638	27.194	27.4055	27.3873	27.6971	27.8287	27.8385	27.5776	27.9493	27.9781	28.1743	26.8094	27.8134	27.1753	26.8999	27.6535	27.5438	27.6602	28.009	27.8499	28.2642	27	27	0
E7ESM9;P20810-6;G5E9D3;P20810-7;B7Z468;P20810-8;B7Z574;P20810;E7ES10;P20810-4;E9PDE4;H0Y7F0;E7EQ12;E7EQA0;H0YA91;E9PSG1;D6RC54;H0Y944;D6RAA8;D6RBR1;D6RGF7;E7EN75;E7EQK6	Calpastatin	CAST	30.1288	29.9557	29.9886	30.4367	31.1034	30.2389	31.0398	30.8905	31.7551	30.9733	31.1838	31.1446	31.5888	30.6246	31.3607	30.9817	31.0274	30.4125	30.1944	30.642	30.8774	31.037	30.5289	30.4804	0	52	0
E7ESY4;Q13330;Q13330-3;H0Y4T7;Q13330-2;F8VSM3;F8W9Y9;F8VPC5;H0YIV8;H7C3F3;H0YIT0;C9JJM0	Metastasis-associated protein MTA1	MTA1	27.9287	28.1144	27.9605	27.9478	27.0916	27.4136	27.3957	27.5447	26.9803	27.0128	27.0589	27.9083	27.3001	27.4139	26.1443	26.8069	25.8479	26.5019	24.4033	26.5807	27.0274	27.8458	27.7789	27.6351	27	30	0
E7ET07;Q9NXR8;Q9NXR8-2;Q9NXR8-3	Inhibitor of growth protein 3	ING3	23.215	23.8254	24.3389	23.7242	24.7787	24.2445	21.8064	25.0118	23.4274	24.1013	24.0221	23.4114	22.9636	23.6169	20.8487	25.7629	22.1613	21.5951	21.9222	21.6019	23.2046	22.7527	23.5927	20.4556	8	8	3.081e-188
E7ET49;Q8NCG7;Q8NCG7-2;Q8NCG7-4;E7EVQ4;B4DVJ1;Q8NCG7-3	Sn1-specific diacylglycerol lipase beta	DAGLB	20.2784	22.0382	22.4082	20.3624	22.4208	21.6389	23.0309	22.5935	23.1046	22.0628	22.2633	23.127	23.1314	23.034	21.016	22.4265	21.099	22.3067	20.1396	23.1265	20.8066	22.2646	21.6217	22.4889	15	15	3.3094e-134
E7ET96;Q15025;E7EPY1;Q15025-2;Q15025-3;E7EMV7;E7EW15;H0YC17;E7EWG2;E7EW68	TNFAIP3-interacting protein 1	TNIP1	26.0633	25.9829	25.5244	25.819	25.0062	25.9772	24.8894	24.4179	26.112	25.0159	25.5819	25.2894	25.3027	25.1445	25.0524	25.397	25.6895	26.2998	27.118	26.6994	25.3517	25.2044	25.5834	25.5786	23	23	0
E7ETA6;E7EV93;E9PGW9;E5RGQ4		PCM1	29.0755	29.3369	29.284	29.3704	29.3336	29.4743	30.0009	29.553	29.4742	29.6412	29.5722	29.3365	29.8033	29.208	29.2109	29.8507	29.444	28.318	29.3469	29.4167	29.4619	29.4676	29.2126	30.2348	1	68	0
E7ETH6;M0QY62;M0R1N2;B7Z6K7;M0R2C3	Zinc finger protein 587B	ZNF587B	20.619	22.1556	22.1671	20.7001	21.0596	23.5475	22.9297	21.1123	22.1484	22.8479	21.2248	21.0179	22.7378	21.8333	23.0848	23.3332	23.2307	21.7099	21.4394	20.0517	22.816	22.9815	20.678	22.9792	2	5	2.8896e-37
E7ETZ4;Q9Y6E2;Q75MG1;B5MCH7;E7EMS9;B5MCE7;C9JF98;E9PFD4;F8WDX8	Basic leucine zipper and W2 domain-containing protein 2	BZW2	28.029	28.0004	25.7348	27.9945	26.2526	25.6741	24.4265	26.439	27.495	27.2147	26.6338	27.3057	24.2492	27.2545	24.7268	25.4207	26.7669	26.8616	23.5579	26.674	24.8724	24.3397	24.8187	25.0686	31	32	0
E7EU96;P68400;Q8NEV1;P68400-2	Casein kinase II subunit alpha	CSNK2A1;hCG_21984	28.8752	28.5418	28.6349	28.5254	28.4406	28.3705	28.6126	28.0809	28.317	28.779	28.3497	28.5148	28.5817	28.6948	28.4194	28.0859	28.3799	29.067	28.4398	28.6828	28.3171	28.8294	28.4079	28.7016	21	21	0
E7EUR5;Q13342;Q13342-3;F8W6B8;F5GY84;Q13342-4;Q13342-2	Nuclear body protein SP140	SP140	23.7027	24.5161	23.3857	24.6833	25.8038	25.9951	25.5451	26.2468	25.9547	25.7885	25.4696	26.2517	26.5869	26.4793	24.9822	26.4602	22.9355	24.1987	23.5585	22.9696	26.5895	26.7484	25.8682	27.1474	2	17	0
E7EUT4;E7EUT5	Glyceraldehyde-3-phosphate dehydrogenase	GAPDH	23.3267	20.6783	21.0685	23.385	24.6545	22.0565	20.8237	24.2105	23.9599	24.8668	24.7452	21.3544	21.76	20.123	21.87	21.1324	22.1121	23.0241	21.9118	21.2903	21.4154	21.621	22.6598	21.4219	2	2	0
E7EUU4;D3DNT2;G5E9S1;C9K073;C9J2Z7;H7C044;H7C0V6;C9JHW9;C9JIH5;C9J556;C9JWH9;C9J987;C9JSU8;C9JWW9;C9JWH7;REV__C9JBJ8;REV__Q8NEG2;REV__F5H7J8;REV__C9JQZ6;REV__J3KQX6		EIF4G1	30.4536	30.5365	30.0021	30.4019	30.2653	30.1445	30.2193	30.384	30.5844	29.9978	30.2649	30.4041	30.3586	30.2739	29.9015	30.4699	30.0252	31.0318	30.651	30.0204	30.1072	29.6497	30.3677	29.6818	0	88	0
E7EVA0;P27816;P27816-6;P27816-2;E9PGM5;P27816-4;B9ZVR1;B5MEG9;B4DSQ1;H7C456;P27816-7	Microtubule-associated protein;Microtubule-associated protein 4	MAP4	30.3135	30.0201	30.3733	30.232	31.7879	30.9774	31.6976	31.5267	31.4161	30.9828	31.2932	31.1847	31.9094	31.3219	31.8111	31.5205	31.6311	31.4198	31.0178	31.4432	31.2255	31.177	31.5221	31.4916	63	104	0
E7EVJ5;Q96F07-2;E7EVF4;F5H583;Q96F07;E7EWA4;E7EW33;H7C229;E5RJW3;H0YNP0;E5RFQ0	Cytoplasmic FMR1-interacting protein 2	CYFIP2	29.8296	29.9238	29.5293	29.972	28.8561	27.5442	28.2424	29.7368	29.8111	29.0278	29.2263	30.0819	29.339	29.7358	27.355	29.0427	29.6661	30.5889	30.6671	27.9986	28.7225	29.5271	28.947	29.1219	45	73	0
E7EVQ6;Q14534;H0YBN7;E5RJH9	Squalene monooxygenase	SQLE	22.185	21.9865	21.2377	21.7907	21.7006	20.5292	22.5624	21.2803	21.3678	21.8199	22.0996	22.8531	22.776	20.2224	23.0332	21.8933	20.7367	22.8611	22.1577	22.6247	22.0013	20.6715	22.3062	21.6915	12	12	1.6956e-237
E7EVY3;H0Y9H6;H0YD33		CAST	23.6186	23.5205	23.8425	24.1884	24.6843	24.1818	24.7696	24.6457	25.6179	24.9102	24.8634	24.8653	24.4652	24.571	24.9232	24.7285	21.8585	20.0745	22.9062	25.2294	24.4664	25.1334	24.3085	24.4893	1	1	0
E7EWH8;Q5T013;F6UJY1;Q5T013-3;J9JIE9;F6UJY9;H0YB70;Q5T013-4;Q5T015;H0YB18;Q5T013-2	Putative hydroxypyruvate isomerase	HYI	20.7103	22.4192	21.9106	20.7906	22.2305	22.5154	22.1209	21.9483	21.0652	23.7104	23.7616	22.1967	22.0323	21.391	22.2861	23.3936	22.0401	22.7128	22.1582	21.9707	22.7654	22.6653	22.7941	23.4585	10	10	4.326e-121
E9PAU2;K7EKR9;K7EQG2;K7EKA4;K7ERR4		RAVER1	30.1982	30.3526	30.6206	30.2222	30.3548	30.2672	30.3879	30.4441	29.99	30.1411	30.1338	30.2841	30.6654	30.3274	29.7585	30.3658	30.1727	29.8745	30.1145	29.9836	30.2762	30.6324	30.3747	30.6561	2	42	0
E9PAU8;P23141;P23141-2;H3BSU0;H3BQV8	Liver carboxylesterase 1	CES1	26.1136	27.1313	26.3062	24.0453	26.9093	25.4259	27.2028	21.7171	26.3379	26.3531	26.3154	21.8737	25.8708	23.1972	25.9077	21.5648	21.1962	26.5497	22.6506	27.2132	26.6757	30.2421	25.8917	25.1399	11	12	3.5345e-72
E9PAV3;F8VZJ2;H0YHX9;Q13765;Q13765-2;F8W0W4;F8W1N5;F8VNW4;F8VZ58	Nascent polypeptide-associated complex subunit alpha	NACA	31.342	31.1902	31.1963	31.1504	30.5606	30.1569	30.5363	30.0837	31.084	30.7974	30.8845	30.464	29.9905	30.0799	30.881	29.8952	29.7643	30.0569	30.1653	31.1368	30.2726	30.5015	30.0076	29.9995	11	13	0
E9PB14;O00330;H0YD97;O00330-2;E9PLU0;E9PRI6	Pyruvate dehydrogenase protein X component, mitochondrial	PDHX	27.62	27.6132	27.3886	27.674	27.3864	27.4957	27.6113	27.5224	27.3005	27.1931	26.8997	27.3832	27.0738	27.2179	26.0414	27.0034	27.4967	27.9764	28.1136	26.9419	26.7674	26.9864	26.9568	27.6232	19	19	2.3737e-259
E9PB30;Q4KMQ2;Q4KMQ2-2;E9PCT2	Anoctamin-6	ANO6	23.8506	23.0378	21.6777	23.3798	24.5634	23.7451	22.1667	22.4424	21.8496	21.2882	22.3753	24.4828	22.5645	23.9384	21.931	22.1306	21.7976	22.1595	22.7976	23.061	23.8463	24.5508	23.8911	23.7439	18	18	5.8829e-160
E9PC62;O95319-5;O95319-2;Q5VZZ6;O95319;O95319-4;O95319-3;B4DIB6	CUGBP Elav-like family member 2	CELF2;CUGBP2	30.2711	30.3118	30.6387	30.3584	30.7055	30.8294	30.9613	30.777	30.0612	30.225	30.404	30.3376	31.051	30.4664	30.1387	30.6985	31.1399	30.5178	30.7276	30.5733	30.3231	30.614	30.255	30.679	18	23	0
E9PC69;Q7KZI7-14;E7ETY4		MARK2	22.8582	23.8333	21.7165	23.4721	21.7313	21.764	23.9833	24.3801	23.5744	23.4293	23.5639	24.1208	24.322	24.0867	23.6094	20.289	22.3543	21.3783	21.2689	20.8911	23.7641	23.6786	22.0887	23.7175	0	1	0
E9PC74;Q13144;C9JRD9;H7C2X0	Translation initiation factor eIF-2B subunit epsilon	EIF2B5	24.1601	24.6381	24.0672	23.6273	23.8809	23.352	24.4966	25.354	25.1192	24.3867	24.2722	24.192	21.9733	24.742	24.6104	23.9171	24.8391	26.3365	25.9785	26.6713	23.8312	21.2865	23.0103	21.8769	28	28	0
E9PCD7;Q9Y2E5;H0YA68;Q9Y2E5-2	Epididymis-specific alpha-mannosidase	MAN2B2	22.0161	23.9701	22.2451	20.5505	25.3092	25.1778	21.7748	24.8157	21.0675	24.9016	20.3567	23.886	25.5601	24.8768	24.8357	24.8566	22.5838	24.0828	24.3088	20.6616	24.4894	24.4912	23.6093	24.3964	15	15	5.5781e-110
E9PEN0;Q8WYH8-2;Q8WYH8	Inhibitor of growth protein 5	ING5	25.2347	25.218	25.2394	25.0522	24.3778	25.404	24.6238	24.2356	25.6116	25.3235	24.9415	25.1341	26.0461	25.2858	24.5677	25.0096	23.1593	22.9908	24.7551	23.8292	24.641	25.2034	24.855	25.8961	6	7	6.2731e-109
E9PEQ4;P50570-3;F5H4R9;K7ELR1;Q05193-5;Q05193-3;Q05193-4;Q05193-2;Q05193;K7EPK9		DNM2	30.725	30.5827	30.3979	30.8512	31.0264	30.7106	30.9637	30.6145	30.816	30.5272	30.6216	30.7474	30.6421	30.573	31.0435	30.5729	30.4295	30.8131	30.9337	30.668	30.1804	30.3085	30.4501	30.2931	2	65	0
E9PER6;O15530;O15530-3;C9JWR9;O15530-4;O15530-5;Q6A1A2;H3BQ10;H3BPW1	3-phosphoinositide-dependent protein kinase 1;Putative 3-phosphoinositide-dependent protein kinase 2	PDPK1;PDPK2	24.9865	24.2444	24.1333	24.9229	23.7732	24.4429	24.5582	24.2082	24.8877	23.8485	24.2862	25.5832	25.4701	25.2277	24.8116	22.4659	22.4714	23.7725	22.8849	22.2418	25.39	24.2982	25.7173	24.3623	2	23	0
E9PES6;E7ES08;E7EQU1;O15347;P0C6E5	High mobility group protein B3	HMGB3	24.5624	24.0632	23.6488	24.2075	25.8556	25.0021	22.2469	26.1833	24.8956	25.2045	25.6634	25.0642	26.1765	26.7411	23.7976	26.1637	26.901	25.7994	26.6443	25.3849	27.2876	26.6353	27.0798	27.5475	8	8	2.7605e-64
E9PEZ3;O60610;H9KV28;O60610-2;B9ZVX0;E9PHQ0;O60610-3;E7ET75;E7ERW8;E7EMV0;B4E2I7;E5RJ79;H7C2W8	Protein diaphanous homolog 1	DIAPH1	31.3469	31.1002	30.7183	31.2808	31.3708	31.0394	31.131	31.2716	31.2696	30.8507	30.8136	31.0579	31.0127	31.2835	31.1676	31.2184	31.1055	31.4894	31.4209	31.3152	30.7379	30.8251	30.7191	30.911	81	82	0
E9PF19;Q9Y4P3;C9JVF0;F8WDI9;F8WCR3	Transducin beta-like protein 2	TBL2	25.4718	26.1846	25.4033	25.9727	24.4569	24.6018	23.9054	25.7089	24.9567	24.8681	25.9946	25.9009	25.5247	25.8182	24.8584	25.3005	26.1472	24.3104	26.2118	21.8838	25.6626	25.988	25.3215	27.136	20	20	3.1412e-242
E9PF74;Q9HC21;J3KRY6;J3KSI7;J3QL84;J3KS44;J3QLV3;J3KSB1;J3QS02;J3KTL0	Mitochondrial thiamine pyrophosphate carrier	SLC25A19	29.3944	29.268	29.3813	29.284	29.295	29.1964	29.3547	29.0506	29.5067	29.2652	29.4082	29.0239	29.6146	29.1397	29.135	29.1961	29.7789	29.5152	29.6843	23.3561	29.2894	29.0418	28.9439	29.2324	13	13	3.9126e-86
E9PF99;C9JT09;K7ENP4;H0Y966;Q8TEP8;Q8TEP8-2;K7EPA2;K7ELX0;H0Y9P3;K7ERF9	Centrosomal protein of 192 kDa	CEP192	21.8717	21.9744	19.5378	19.7486	22.1047	23.5279	21.8453	20.2465	21.6756	21.3056	21.9398	19.9418	21.7851	21.0461	21.4442	20.0522	21.564	21.0264	23.037	21.8274	20.1784	19.4359	21.3935	21.5144	35	35	1.0994e-250
E9PFI7;Q8N3A8;Q8N3A8-2;D6RB30;F5H3X8;G5E9Z7;D6R914;D6RCN2;D6R9T2;D6RGZ9;D6RCA6;D6RF37;D6RAL6;D6RC81	Poly [ADP-ribose] polymerase 8	PARP8	25.3978	20.187	21.6963	22.3778	21.7872	22.0979	21.0935	22.1893	21.7143	22.515	20.3265	21.0881	21.7468	21.126	24.1568	20.5557	20.1237	25.4765	25.6421	24.5518	25.8527	22.9813	25.8164	20.2249	6	6	4.9319e-27
E9PFU9;Q8WV99;F8WEE4;B8ZZ56;Q8WV99-2;E7EV05;B4DEN4;C9J1R6	AN1-type zinc finger protein 2B	ZFAND2B	23.1149	23.3926	23.4566	22.9759	22.97	22.3666	22.9159	23.0809	22.6043	23.229	23.0663	23.3549	21.1803	22.9491	23.3281	21.8653	24.8103	24.9526	23.2389	23.6703	23.5173	24.2617	22.7065	22.7793	5	5	4.4714e-86
E9PH29;P30048	Thioredoxin-dependent peroxide reductase, mitochondrial	PRDX3	31.5657	31.7203	30.639	31.6098	30.7215	30.8989	29.7669	30.7553	30.4578	31.0587	30.9172	31.4212	29.4678	31.455	30.2748	30.5596	30.6207	31.0835	32.0998	30.2507	31.1366	30.9101	30.6029	30.9674	15	15	0
E9PH98;Q4L235-3;Q4L235-4;Q4L235-2;Q4L235;G3V0G4	Acyl-CoA synthetase family member 4	AASDH	26.138	26.3541	23.6117	26.4633	22.255	21.6547	21.9987	22.1557	21.745	22.1789	23.5981	26.1742	20.3508	25.3468	22.2519	21.6999	20.4751	25.8158	22.3951	21.1686	25.1682	24.0173	22.3058	24.5002	4	4	1.9581e-52
E9PHK0;P05452	Tetranectin	CLEC3B	21.8391	22.0581	21.2276	21.3294	22.6801	21.4102	22.5783	21.8414	23.0461	21.2936	21.718	22.5382	22.3319	22.0477	21.0103	22.3163	22.8478	23.8619	22.7426	21.0267	22.2622	21.288	22.4317	22.1475	4	8	5.059e-164
E9PHS3;Q9BQ75;C9J384;H7C515	Uncharacterized protein C3orf26	C3orf26	27.2299	26.1369	26.7626	27.4848	24.5588	24.8845	24.8053	25.0706	24.3908	26.0336	26.169	25.7813	21.7	23.9729	20.5096	21.5065	25.0876	24.4696	23.3246	25.4307	21.6868	21.5605	23.7766	25.4662	11	11	6.3688e-100
E9PHY5;O43491;E9PPD9;E9PK52;O43491-3;O43491-2;E9PII3;Q6R5J7;E9PQD2;E9PRG1;E9PIG0;E9PQN0;H0Y5B0;E9PJP4	Band 4.1-like protein 2	EPB41L2	25.7167	26.5498	26.7873	27.0548	22.8003	23.3002	23.1699	23.1399	26.0213	24.8485	25.4166	26.5703	24.1867	24.9481	24.0545	24.4368	24.7831	25.0436	22.9424	24.8139	25.2415	24.3826	21.5617	24.1596	28	44	0
E9PHY8;Q8NDA8;Q8NDA8-2;Q8NDA8-7;Q8NDA8-3;Q8NDA8-6;Q8NDA8-4;Q8NDA8-5	HEAT repeat-containing protein 7A	HEATR7A	20.5676	22.5402	22.2695	20.6492	23.4749	20.7908	22.7663	20.216	22.1168	21.734	21.1602	22.5428	20.6914	22.4098	22.1017	22.2091	21.3398	21.8628	23.1598	22.0241	23.0256	22.6462	23.1944	22.6296	36	36	2.0213e-285
E9PI08;Q9Y256;E9PPV9;E9PKA7	CAAX prenyl protease 2	RCE1	20.2199	21.3448	21.4508	20.3043	21.8636	22.785	25.1956	22.3045	22.1504	22.1949	20.4717	20.2491	21.5295	22.1373	21.7567	21.3044	24.0402	21.7947	24.076	25.2786	22.3811	22.2618	22.2587	21.864	4	4	1.9535e-24
E9PIP3;Q9Y4H4	G-protein-signaling modulator 3	GPSM3	28.3605	28.3488	28.6986	27.8443	28.2143	28.0465	28.5151	28.2039	27.2688	28.0227	28.0134	27.9173	28.1133	27.1024	27.5755	28.0268	28.2678	27.1968	29.1918	28.2572	27.0131	27.6147	27.2856	28.5651	7	7	2.8716e-141
E9PJ24;F8WEF5;Q9P1Y6-3;Q9P1Y6;Q9P1Y6-2	PHD and RING finger domain-containing protein 1	PHRF1	26.0407	26.4622	26.3649	26.2412	26.1457	25.8475	25.1112	26.2548	25.7865	25.8976	25.5773	26.3641	25.5531	26.7102	25.4336	25.9251	26.6992	26.1475	25.3632	26.1736	26.0378	26.8024	26.5833	26.6244	17	17	2.7092e-300
E9PJ55;Q9NUJ3;E7EN41;H0YES4;E9PP52;E9PMB0	T-complex protein 11-like protein 1	TCP11L1	19.7086	21.993	22.3292	21.4503	20.2932	20.6659	21.2833	24.4361	21.2204	24.1771	22.9989	23.3882	21.9949	21.1886	22.4642	23.4974	23.678	22.3091	24.0565	21.0371	21.0721	22.8713	21.7479	21.3083	11	11	3.4416e-48
E9PJK1;E9PRJ8;H0YDL9;H0YDJ9;P60033;E9PIF1;A6NMH8;E9PM31;H0YEE2	CD81 antigen	CD81	26.9334	26.5748	27.2014	26.0774	27.6847	27.3017	26.7161	27.5871	28.3103	28.0349	28.2732	28.6482	27.8466	28.8056	28.2198	27.2885	27.7688	28.2116	26.8324	24.0948	28.2229	28.8353	28.1182	28.4209	4	4	0
E9PK67;Q53GL7;E9PNI7;E9PPE7;E9PJI2;E9PPV8;E9PIA6;E9PIK9;F8W8G7;E9PSE7;E9PM86;E9PQQ6;E9PPU2;E9PSG8;E9PLE8	Poly [ADP-ribose] polymerase 10	PARP10	26.5545	26.0418	24.8748	26.1135	24.5412	25.645	23.5626	25.1929	25.09	25.703	25.4722	26.4555	25.7909	25.76	24.5436	25.0698	25.901	26.4457	25.1506	24.9053	25.0339	25.0413	25.366	25.2314	36	36	0
E9PK95;P28702;P28702-3;B7Z3E4	Retinoic acid receptor RXR-beta	RXRB	24.2017	23.8597	24.9883	24.5183	20.9446	23.796	23.2561	23.9227	24.0367	25.7942	23.6858	24.948	22.1646	21.9371	21.1214	20.9947	25.1989	24.3416	24.7278	25.7885	22.1397	23.9021	20.9445	24.1969	10	17	8.7289e-165
E9PKH8;P11836;B4DT24;E9PPL6	B-lymphocyte antigen CD20	MS4A1	22.4735	20.8865	21.0117	22.092	22.4811	24.4237	22.8315	21.4919	23.4442	24.0956	21.7193	23.848	22.0541	24.3881	21.3804	20.7932	21.995	23.3393	24.0612	22.9992	21.5095	24.4222	22.19	20.4945	3	3	7.6441e-43
E9PKT4;Q8N131-2;Q8N131	Porimin	TMEM123	23.9287	25.0943	25.1264	25.112	21.4393	22.385	21.9501	21.2949	24.9872	23.6427	23.6466	21.4671	21.1221	21.9579	22.2535	22.3658	24.5458	25.3517	25.3554	22.3759	22.0818	24.9603	21.3837	21.8181	2	2	6.8853e-07
E9PL24;Q5VU43-2;E9PQG4		PDE4DIP	23.5426	23.598	21.8635	23.036	22.0488	21.7503	21.2258	23.4759	21.8006	22.4671	22.5528	23.2532	23.7747	23.2096	23.1416	22.0044	21.881	23.357	21.6147	21.0817	20.219	22.6947	20.0881	20.8286	8	26	0
E9PL57;F8VSA6;E9PS38;Q86V88-3;Q86V88-2		NEDD8-MDP1;NEDD8	27.6968	27.8329	27.8237	28.0694	27.7793	27.4013	27.9348	27.6458	28.1607	28.0192	28.0438	27.9397	28.4679	27.8672	27.9554	27.9436	24.6505	25.5119	25.413	24.5249	28.0166	27.8353	26.5102	26.7633	0	7	4.9645e-121
E9PLD3;E9PRG8		C11orf48	25.8666	27.0675	27.7579	27.1764	27.6581	27.2951	26.8644	27.0999	27.0904	26.4579	27.0751	26.5082	27.189	27.1683	26.4317	26.5198	26.6914	26.6221	26.3701	26.9477	26.9858	27.2194	27.1142	26.7316	4	4	1.0217e-33
E9PLI6;E9PS76;E9PRR8;Q8N9N8;E9PS30;E9PQD0;E9PNH5	Probable RNA-binding protein EIF1AD	EIF1AD	26.7304	26.4624	26.7664	27.337	26.4147	25.8058	25.5175	25.6578	26.6292	26.7021	26.4956	26.306	26.6244	26.2551	26.7709	25.8738	25.9695	26.0386	25.282	26.4447	25.9433	26.2213	26.0256	25.6961	7	7	8.1657e-213
E9PLK3;P55786;B7Z463;E5RJ24;A6NEC2;E7EWZ2;F5GZY4;E9PP11;H0YAQ6;H0YDG0;A6NEC2-2;E9PJY4;E9PPD4;H0YCQ5;E9PJ74;A6NEC2-3;L7N488;E9PJF9;E9PRQ5;E9PPZ2;E9PI82	Puromycin-sensitive aminopeptidase	NPEPPS	30.2022	30.0821	29.9197	30.2122	29.0854	29.0011	27.7774	29.3144	29.9081	29.5615	29.7422	30.113	28.9632	29.7786	30.2343	28.9496	30.3382	30.9516	30.4789	29.7772	29.5994	29.1633	28.9409	28.855	53	53	0
E9PLQ8;E9PRB8		PSMC3	24.4789	21.6878	24.6277	24.4077	24.2252	24.1314	21.192	24.6621	24.6752	21.1962	23.6205	24.6791	25.5208	21.2395	25.6315	20.3515	20.5903	21.5603	21.4986	20.6994	22.83	24.95	24.6424	22.1074	1	1	2.4508e-220
E9PM19;P29597;E9PPF2;K7EJR6;H0YE41;E9PQM4;K7EM33	Tyrosine-protein kinase;Non-receptor tyrosine-protein kinase TYK2	TYK2	25.5993	22.738	24.4875	26.6255	25.502	22.0172	22.2591	23.5911	22.2662	22.6507	21.1777	22.6985	25.9868	21.1086	20.7778	21.6225	24.395	22.133	24.0201	22.3939	21.8594	22.3729	22.7095	22.2739	26	26	7.8462e-270
E9PM46	Ubiquitin carboxyl-terminal hydrolase	USP47	28.8335	28.4291	28.6999	28.896	28.367	28.2159	28.6781	28.6191	29.2147	28.4897	28.4402	28.6383	29.071	28.6556	28.7385	28.4658	27.7749	29.0037	26.5734	27.1588	28.1315	28.1431	27.7553	27.9285	2	63	0
E9PMI6;J3KN38;P54105;E9PJF4;E9PQ83	Methylosome subunit pICln	CLNS1A	27.4768	26.6064	26.1783	26.8436	25.7597	25.2787	23.9481	24.5677	25.5537	25.3944	25.6938	25.9641	27.2075	26.72	25.6617	21.9079	25.1751	26.1526	23.0477	25.5023	23.338	25.3519	21.735	23.1224	8	8	1.094e-299
E9PMS6;H0YDG6		LMO7	27.2313	27.7525	27.6769	28.2204	20.5622	22.786	22.489	21.3415	22.1777	22.0978	23.036	22.5357	21.2235	22.2286	23.4812	23.2371	22.914	23.2149	22.9247	23.0233	21.8795	24.5018	22.0101	21.7756	1	55	0
E9PN66;E9PKN9;E9PS55;E9PMW4;E9PQ46;E9PIN5;E9PIK4;E9PKZ4;O14683;E9PPM1;E9PNB3;E9PMY0	Tumor protein p53-inducible protein 11	TP53I11	23.1833	22.4446	23.4861	19.7974	23.8471	26.0557	20.6143	26.3832	24.7351	25.7142	25.3666	22.1299	24.3577	27.3916	23.4916	25.5112	24.609	22.3531	24.4002	24.5829	25.0649	26.5128	25.143	25.7784	3	3	4.7627e-68
E9PNT2;E9PIR1;E9PNX6		ARHGAP27	22.9307	22.5571	22.6119	23.7327	22.2505	21.6229	23.3805	21.917	21.4492	21.702	22.395	23.6907	24.3465	23.833	21.7114	22.3923	20.3761	20.974	23.8832	21.7782	21.3032	22.1926	21.1766	23.7937	1	1	6.9684e-183
E9PNW4;P13987;E9PR17;H0YET2	CD59 glycoprotein	CD59	28.0321	28.2336	28.9839	28.3402	26.6178	26.4733	25.2694	27.1017	28.981	28.6602	28.0263	29.0185	26.995	27.3615	26.4513	26.2847	28.2975	27.9586	28.9014	27.9099	27.7139	28.0658	27.9754	28.3994	5	5	1.6439e-41
E9PPU0		EPPK1	22.1683	22.5009	21.4296	22.2564	23.3765	22.3494	22.1085	21.056	23.4806	22.4313	23.5014	22.1136	20.5954	22.311	22.1708	21.0839	22.0476	22.1521	21.4779	20.832	22.4209	21.3815	22.2987	22.8712	5	5	0
E9PQB7		CFL1	19.8764	19.6714	20.9626	19.7505	20.8602	21.3897	21.4682	20.5027	19.5828	22.8278	21.017	19.834	22.2156	19.6354	21.994	21.2689	21.1501	19.7649	19.9392	21.4912	20.4887	20.0175	20.3589	21.4554	2	2	0
E9PQT8;O43189-2;A2AB23;A2AB22		PHF1	23.985	24.0894	23.7076	24.4745	23.2598	22.7526	23.2357	24.2575	22.6227	23.3374	23.8146	23.8309	23.8311	23.7623	23.12	24.0669	24.0874	24.4185	23.2096	24.4352	23.2751	23.3441	23.754	23.5658	5	5	0
E9PR76;Q9H063;E9PSH4;E9PJ05	Repressor of RNA polymerase III transcription MAF1 homolog	MAF1	20.9181	24.1154	23.5747	24.3385	23.4488	22.7443	21.4114	20.3623	23.9318	23.7465	23.3615	23.8848	23.1295	24.0491	24.0347	23.1176	21.6635	20.1155	21.1852	22.1743	24.3333	22.9464	23.7688	23.2455	5	5	2.298e-255
E9PRM7;Q96BI1	Solute carrier family 22 member 18	SLC22A18	22.4192	20.8889	21.5792	20.9967	22.6323	22.906	21.9652	22.6406	22.7166	22.9901	22.0566	23.359	21.3456	21.6852	21.8637	22.836	22.4942	21.5118	21.7482	23.0537	23.4274	23.2394	23.2499	23.2921	2	2	7.5302e-06
E9PRQ4		NDUFC2-KCTD14	24.0747	24.0876	22.495	24.1551	22.8578	24.0208	21.8847	24.484	23.9797	20.1691	24.0678	23.048	21.8433	24.5184	21.2508	21.668	25.1529	25.3877	25.9678	24.8867	24.204	24.1838	24.2192	24.6074	1	1	3.0494e-09
E9PRQ7;Q04323;E9PJ81;Q04323-2;E9PS08	UBX domain-containing protein 1	UBXN1	27.7676	27.4809	27.4193	27.1399	27.9584	27.5167	28.1423	27.213	27.4066	27.5389	27.6335	27.2458	27.8412	27.6543	27.5011	26.6641	27.1392	27.8329	28.1156	27.4233	27.4608	27.3646	28.6538	26.2123	24	24	0
E9PSD7;Q96BW1;Q96BW1-3	Uracil phosphoribosyltransferase homolog	UPRT	23.4029	23.2607	21.4559	21.3002	20.8482	20.0958	21.7767	25.1434	21.8766	21.7874	21.1656	24.4664	22.6486	24.1679	21.6083	25.0471	19.9067	24.8203	24.2098	23.849	21.8134	21.9595	24.3416	24.4117	8	8	1.4908e-73
E9PSF2;Q15468;Q15468-2;Q5T0C7;H0Y702	SCL-interrupting locus protein	STIL	25.2203	21.0614	25.5078	21.7899	25.4879	21.7079	20.774	25.1207	25.0971	21.0139	25.4611	24.616	25.4662	25.1943	22.2096	25.54	26.5774	25.737	25.2825	26.5023	24.0959	20.0781	25.0305	24.8499	8	8	1.3584e-143
E9PSH8;P07766	T-cell surface glycoprotein CD3 epsilon chain	CD3E	30.033	30.2643	30.3519	30.0587	29.8682	30.1409	29.6731	30.5838	29.9319	30.6164	30.0941	29.8371	29.9076	29.9123	29.6746	30.5435	29.8468	29.0861	29.865	29.7279	29.6003	29.9244	29.7465	30.4091	10	10	0
E9PSI1;G3V1B9;E9PNW2		TM9SF1	28.788	28.197	28.2132	28.0802	28.492	27.6048	28.0206	27.5839	28.2816	28.4976	28.6872	28.3882	28.7403	28.7151	28.7755	27.8985	28.998	28.5721	28.6135	28.6671	28.6276	28.2598	28.2424	28.5557	0	19	5.0198e-273
F2Z2E1;Q96EK7;F5GZX9;F5GY05;Q96EK7-2;B4DL34	Constitutive coactivator of peroxisome proliferator-activated receptor gamma	FAM120B	24.7833	25.2747	24.9778	25.2732	24.4155	25.5815	24.3144	25.006	25.2288	25.5466	24.397	25.3644	26.3364	25.0486	24.4793	25.0001	21.5609	24.4705	26.6246	24.6207	24.2204	24.8841	23.975	23.1836	37	37	0
F2Z2E2;Q86VI3	Ras GTPase-activating-like protein IQGAP3	IQGAP3	21.2241	21.7475	21.0295	24.4013	23.5121	23.8382	23.953	21.0072	21.0109	22.8546	21.6089	21.9923	20.1404	22.6494	23.8232	24.0453	24.9874	20.468	24.9262	23.9504	22.5084	22.9462	23.2603	24.1809	10	10	1.0096e-169
F2Z2U4;C9K0N1		TRRAP	24.098	20.8979	23.6753	23.7889	21.9061	20.9374	21.5591	21.6193	20.3134	20.5201	22.0727	21.1589	21.7439	23.5867	21.3272	22.2769	22.0757	21.3354	22.5276	21.3967	20.8231	23.742	21.6888	23.9695	0	1	0
F5GWN5;O00750	Phosphatidylinositol 4-phosphate 3-kinase C2 domain-containing subunit beta	PIK3C2B	25.402	25.1591	26.1473	22.1079	26.2028	28.0212	27.5769	25.7284	21.5772	22.5136	21.6265	24.901	26.0233	25.4624	22.7937	25.981	20.8817	21.817	22.9664	22.0913	25.8225	22.7152	24.6887	26.0691	25	26	8.5965e-169
F5GWP8;C9J826;C9JK18;C9JKY1;C9JTX4;C9JPI2;K7ERP3		JUP	19.3732	19.2794	18.3333	22.7372	19.8385	32.4139	28.7725	25.0527	18.858	23.3657	22.1053	18.9848	20.175	22.5751	32.2399	26.5818	23.3156	19.1158	21.945	24.6379	30.3097	22.8175	26.2163	23.4751	0	31	0
F5GWT4;Q9H4A3-2;Q9H4A3;Q9H4A3-5;Q9H4A3-6;F5H2M7;Q9H4A3-4;F6UYG0;H0YH68;Q96J92-2	Serine/threonine-protein kinase WNK1	WNK1	27.887	27.5513	27.6486	27.9102	28.2718	28.2875	28.3357	28.2794	28.7139	27.9549	28.1407	28.232	28.9669	28.4597	28.6323	28.7418	27.4784	28.095	28.4819	27.9155	28.2562	27.9864	28.2419	28.5238	38	47	0
F5GWU7;Q99717;Q15797;D6RD62;D6RBB4;H0YAK7	Mothers against decapentaplegic homolog 5;Mothers against decapentaplegic homolog 1	SMAD5;SMAD1	21.718	21.51	22.265	20.9991	21.4505	23.7523	24.2207	24.3953	22.4913	24.0667	23.9216	19.9474	22.2429	22.0328	24.4066	23.4662	21.3059	21.9927	22.8223	21.045	22.2696	21.7349	21.5208	21.2512	3	4	3.9576e-16
F5GWX5;Q14839;Q14839-2;F5H6N4	Chromodomain-helicase-DNA-binding protein 4	CHD4	30.8911	30.8826	30.9345	30.9409	30.6976	30.3952	30.4684	30.7842	30.6103	30.6464	30.6681	30.755	30.6901	30.9712	29.8472	30.6108	30.0423	30.2441	30.4903	30.3357	30.8339	30.9097	30.9832	31.1677	80	106	0
F5GX09;Q5HYJ3;Q5HYJ3-2;B2R9C2;F5H5F4	Protein FAM76B	FAM76B	25.4745	25.4588	26.2751	25.4549	25.7889	25.9812	25.9549	25.6178	25.5777	25.086	25.5185	25.4647	25.7332	25.8479	24.9049	26.062	25.2451	24.9352	23.5776	25.1128	26.4191	26.2313	26.5311	26.5658	8	9	3.5533e-185
F5GX51;Q9Y4F9;F5H029;B7Z6U4;H3BP45	Protein FAM65B	FAM65B	28.9487	28.6643	28.4053	28.961	28.1846	28.5767	28.2909	28.3474	28.7844	28.5366	28.4141	28.8647	28.8257	28.7229	28.4594	28.3953	28.6649	28.8822	29.2311	29.1584	28.6585	28.4238	28.408	28.6682	22	48	0
F5GX68;K7EJL0;K7EMU8;K7EIZ6;K7EP77	Cytosine-specific methyltransferase	DNMT1	24.2226	24.0804	23.4876	21.1698	23.2319	21.3027	21.7345	22.3	23.2142	23.6034	22.3467	21.933	23.893	24.2627	23.9348	24.3464	21.8914	20.9138	20.8359	24.1257	20.7748	24.4335	22.0083	24.6285	1	2	0
F5GX94;F5H2B7;Q13241-3;Q13241;Q13241-2;E9PCX9;F6WZH4	Natural killer cells antigen CD94	KLRD1	20.9205	22.0886	21.9215	21.849	22.6941	23.1431	23.4167	23.4148	21.4542	22.7035	21.9285	21.2101	21.4967	22.5913	21.437	21.4707	21.0962	20.5835	21.4816	22.3418	21.2461	20.3505	21.3244	20.7344	2	2	2.4738e-07
F5GXC8		SUCLA2	34.5703	34.8705	34.555	34.7856	34.4882	34.5792	33.6441	34.7995	34.5647	35.1978	34.7584	34.9921	33.7868	34.6974	34.2609	34.5847	34.8517	34.8379	35.1226	34.8882	34.8824	34.1615	34.471	34.9747	1	26	0
F5GXS5;Q13790	Apolipoprotein F	APOF	24.4811	21.5809	23.476	21.0079	25.013	25.1988	24.4761	25.1247	23.3358	21.7071	22.3868	22.2883	22.124	22.0145	22.3152	22.8229	24.2764	20.3687	22.1423	21.5526	20.9327	23.2404	22.0379	24.3264	3	3	3.4603e-63
F5GXX5;P61803;F5H895	Dolichyl-diphosphooligosaccharide--protein glycosyltransferase subunit DAD1	DAD1	24.5914	26.4005	24.6178	25.7708	25.5508	25.5915	26.2628	27.108	26.509	25.7923	25.8021	26.3798	25.0597	26.0273	22.1651	25.8819	24.4083	25.5192	27.3147	24.9081	25.4231	25.0997	25.3142	26.3221	3	3	5.6737e-26
F5GYJ5;Q9NX18;F8W679;M0QYN2;F5GXW4;M0R060;F5H5T6	Succinate dehydrogenase assembly factor 2, mitochondrial	SDHAF2	23.2881	23.2679	21.0173	23.0707	22.4406	22.4314	22.1148	23.3321	22.9088	20.5299	23.2413	23.0206	23.1019	21.2072	23.479	21.6726	22.4623	21.614	23.2881	21.3838	23.1568	23.3492	21.1192	24.6167	4	4	1.5749e-51
F5GZ53;Q13009;H7C079;Q8IVF5-3;Q8IVF5-4;E9PKT1	T-lymphoma invasion and metastasis-inducing protein 1	TIAM1	22.4905	19.9995	21.4671	21.6139	20.8524	21.1277	22.6554	22.3765	21.0286	21.2056	21.5345	20.7613	22.0643	21.3562	22.4814	21.2034	21.5283	21.7008	22.0822	22.2907	20.7289	22.1027	20.8047	22.3239	33	34	0
F5GZ90;Q9NZJ0;Q9NZJ0-2	Denticleless protein homolog	DTL	23.9781	23.9855	21.938	21.6531	25.0851	23.0329	24.1574	20.9117	22.2617	23.0333	21.0676	23.5046	24.7841	23.1982	21.2586	22.9865	22.5333	22.0454	21.7822	21.0129	22.3197	22.9346	20.6	21.4705	18	18	5.7307e-110
F5GZ97;Q9Y3C0;H0YGN0;F5GWI9;F5GXZ7	WASH complex subunit CCDC53	CCDC53	22.9998	23.3351	24.1796	22.8093	23.9416	23.0266	24.1939	24.4029	23.3826	24.57	23.2348	21.6585	21.2934	21.8012	21.5781	22.9802	23.9549	23.0084	23.8394	23.4265	21.4655	21.6885	22.1971	21.9586	4	4	5.0403e-21
F5GZ99		KDM5A	23.3521	22.6731	24.7516	22.9061	23.8953	23.7362	24.0741	23.9207	23.4269	20.4807	21.975	23.1472	23.9997	22.839	23.2932	21.161	24.1607	24.657	26.8757	25.1281	21.9541	24.6202	23.448	22.7486	1	1	0.00011948
F5GZS6;P08195;P08195-3;J3KPF3;P08195-4;F5GZI0;H0YFS2;H0YFX4	4F2 cell-surface antigen heavy chain	SLC3A2	28.4273	28.8762	28.7125	28.8684	29.6264	29.0482	29.4997	29.1342	28.531	28.3719	29.068	29.4984	27.0219	28.3841	26.9296	28.551	28.1177	28.0603	29.3229	27.353	28.1719	28.9358	28.4598	28.8117	2	33	0
F5H0B0;H0YC44;D0UFD5;H0YC42		TPD52	21.0927	24.3708	22.7258	24.6612	25.3902	26.1361	20.8548	23.6991	23.278	23.7004	24.0259	24.3094	23.2216	24.554	22.6317	23.7524	23.842	24.5216	24.3975	24.1805	23.7625	24.8401	24.3856	25.0599	0	3	1.2836e-223
F5H0C3;F5H219;Q7Z4S6-2;Q7Z4S6;Q7Z4S6-4;F8WCP6;Q7Z4S6-3;H0YHT2;H0YIM7;H0YIM6;H0YHG9	Kinesin-like protein KIF21A	KIF21A	22.2913	21.6892	22.6261	22.1866	24.2789	24.2144	24.3363	25.48	26.8694	24.3924	24.1323	26.173	27.101	28.1051	23.6523	21.9734	23.1501	25.1828	24.9722	22.3475	24.9757	25.9983	25.2921	24.3046	24	41	0
F5H0K8;F8WEA9;Q8IVT5-2;Q8IVT5;H7BYU0;Q8IVT5-3;A8MY87;J3QR75;J3QKR8;J3QQL4	Kinase suppressor of Ras 1	KSR1	24.6043	23.8715	24.4276	22.9105	24.1138	23.023	24.4367	21.9591	24.18	24.4411	25.0995	25.447	24.0184	25.5433	25.0535	22.6666	21.3108	26.1637	21.4854	24.1483	22.7447	20.6883	26.0662	20.2881	18	18	1.7916e-103
F5H0Q6;Q8N2M8;Q8N2M8-3;F8WAG9;K7EM61;K7EKC9;K7EP11	CLK4-associating serine/arginine rich protein	CLASRP	24.4904	24.388	24.5549	24.7259	24.0655	23.7841	23.9983	24.1068	24.3887	24.5674	24.4854	24.616	24.4139	24.6869	21.6637	23.4795	22.7006	21.1451	20.9125	20.0921	20.2822	24.4638	21.3396	24.0158	7	7	5.3655e-155
F5H1F7;P29375-2;P29375;E7EV89;F5H322;F5GZR8	Lysine-specific demethylase 5A	KDM5A	24.4517	24.3477	24.627	24.746	25.253	24.6127	25.1912	25.1809	24.513	24.4648	24.1392	25.4094	24.0854	25.0048	23.5721	24.6045	21.9187	25.3785	23.1986	23.7267	24.2017	24.9307	24.8436	24.8213	37	40	0
F5H1G9;F8WA55;F8WA56;A6NFN2;Q8IZP0-10;Q8IZP0-8;Q8IZP0-7;Q8IZP0-2;Q8IZP0-4;Q8IZP0-3;Q8IZP0-5;Q8IZP0-6;Q8IZP0-9;Q8IZP0;Q8IZP0-12;Q8IZP0-11;F8WAL6	Abl interactor 1	ABI1	26.5518	26.281	26.4525	26.4734	25.7569	24.303	25.4318	24.4383	26.8076	27.2316	26.9528	24.128	27.184	25.1463	27.0724	25.6906	26.0208	25.671	25.4734	25.2305	25.3955	24.7713	25.1895	25.454	13	18	0
F5H1H6;Q69YQ0;C9J8U1;C9JLY8	Cytospin-A	SPECC1L	21.7777	21.9608	21.4851	21.6841	23.0849	22.6205	21.8821	22.3339	20.8658	22.7693	21.5767	21.7869	23.2409	24.276	21.0624	22.6621	20.767	21.9228	23.525	22.0043	21.8565	22.9592	21.9707	22.0947	2	22	2.3586e-236
F5H1J9;Q8N1K5;Q8N1K5-2;Q8N1K5-3	Protein THEMIS	THEMIS	29.3308	29.3162	28.9921	29.3676	27.6141	27.1786	26.3075	26.723	28.8029	28.764	28.4949	28.6186	28.6577	29.1166	28.9631	28.8889	28.551	28.983	28.8671	29.0275	28.5566	28.133	28.0999	28.2019	41	42	0
F5H1L4;F5H2V0;E7ENA2;Q9NNW7-2;D3YTF9;Q9NNW7;D3YTF8;Q9NNW7-3;Q9NNW7-4;E7EWK1	Thioredoxin reductase 2, mitochondrial	TXNRD2	28.0063	28.1109	27.6617	27.9438	28.0824	27.7195	27.1881	27.199	26.6012	27.7125	26.7424	28.0849	27.3088	28.0293	26.5171	26.9134	26.7487	28.8622	26.6479	27.5198	28.1195	27.3211	27.9885	27.3509	21	21	0
F5H1X8;P50851-2;P50851;E9PEM5;H0YAC6;H0Y9N9;H0YA17	Lipopolysaccharide-responsive and beige-like anchor protein	LRBA	29.4516	30.0144	29.0161	29.7551	27.5742	26.2638	25.6938	28.4451	29.6506	27.0437	28.3996	29.6158	29.3628	29.5638	26.3404	28.4639	27.1427	29.2794	28.7981	27.3034	28.8392	27.9467	28.0174	28.1217	104	112	0
F5H2J3;Q96GC9;B4DVV9;B4DED7;B4DGZ7;K7EPE7;K7EL93;K7EL74;K7ENU2;K7EK01;K7EMI0;K7ELS2	Vacuole membrane protein 1	VMP1;TMEM49	25.4248	26.0709	25.9117	25.8909	26.72	25.9987	22.1813	26.7975	26.0512	26.0076	26.0448	26.2594	25.3223	26.2411	22.2863	26.4896	22.3673	21.6601	21.0171	28.9415	26.0859	26.4758	26.3183	26.4962	4	4	7.1306e-54
F5H315;Q9HCS7	Pre-mRNA-splicing factor SYF1	XAB2	28.5591	28.7874	28.6072	28.4954	28.1278	27.4325	27.0826	28.2235	27.9147	27.7748	27.7414	28.2498	27.8328	27.9738	23.3863	27.9606	27.6583	28.0551	27.9267	26.1839	27.7392	28.393	28.0676	28.4727	46	46	0
F5H3W1;O00592-2;O00592;F5GWY5;F5H7A2	Podocalyxin	PODXL	22.0388	21.5497	23.388	23.3468	23.7524	21.8482	22.4428	21.4969	21.1082	23.1112	21.524	21.5817	20.8949	21.543	22.018	23.2261	21.9531	21.1292	20.7837	21.4993	21.4504	21.1731	21.9796	20.9381	2	2	7.141e-06
F5H4M2;P54198;L7N2F8;P54198-2	Protein HIRA	HIRA	23.1725	22.9353	20.4531	23.1983	23.6597	20.4552	22.5847	23.546	21.7215	21.1134	22.6008	24.1551	22.8486	23.2042	22.6093	22.6642	24.1672	25.4638	23.4361	22.4165	22.7459	22.9581	22.5141	23.5774	21	21	5.7277e-199
F5H514;O95267-2;O95267;H0YMF3;H0YKM0;O95267-3;O95267-5;O95267-4;H0YNK9;H0YNG8;H0YN83;H7C352;D6W583;Q8IV61	RAS guanyl-releasing protein 1	RASGRP1	23.6193	22.8402	23.653	20.1187	21.4685	21.1284	22.5174	21.0615	21.0164	23.3238	22.8731	23.0514	20.9743	23.3318	22.6445	20.1464	22.3624	22.4935	21.1359	25.0175	21.023	23.7703	23.3898	21.0283	19	19	0
F5H593;D6RBM4;Q5HYW2	NHS-like protein 2	NHSL2	25.2605	21.9728	24.2845	24.8958	26.804	25.1104	26.5982	28.0329	25.4988	25.5583	26.7106	25.5707	27.6794	24.0819	25.2767	27.0858	23.4003	24.4202	25.3347	21.4483	25.4955	25.6606	24.9647	27.278	26	26	0
F5H5S2;Q6NS38;F5H5X2;F5GZZ0;Q6NS38-2	Alpha-ketoglutarate-dependent dioxygenase alkB homolog 2	ALKBH2	23.4171	23.0928	22.216	23.0492	20.4337	22.6861	21.8063	22.4726	23.5509	23.1584	23.2407	22.6863	23.7567	23.808	23.7174	23.3052	23.0331	24.4757	21.8205	20.7642	24.0605	22.9827	23.0206	21.2152	7	7	1.8333e-37
F5H604;E7ERI8;E7EW49;E3W994;J3KR49;O75122;E9PBA6;F5H3X0;O75122-2;B3KR06;E7ENG2;D6RBU8;H7C4X8;H7C5M8;C9J668;H7C4I5;H7C4M5	CLIP-associating protein 2	CLASP2	27.4312	27.1214	26.622	27.2835	27.2975	26.7111	27.0771	27.6232	27.5107	28.211	26.9105	27.9755	27.5157	28.0698	27.1992	27.7432	24.4447	26.8283	26.3795	23.0944	27.1744	27.5088	26.8345	27.6492	49	49	0
F5H6D0;Q13724;C9J8D4;C9JDQ1;B8ZZE2	Mannosyl-oligosaccharide glucosidase	MOGS	28.2188	28.3312	28.317	28.3755	27.9028	28.7776	28.3055	28.9714	27.6444	28.9944	28.5146	28.3097	27.4881	28.0282	27.8195	28.5427	28.4094	28.8516	28.897	27.9834	27.4349	27.9368	27.7684	28.443	39	39	0
F5H6I7;C9JUU1		ATL3	22.5566	22.7474	22.6629	22.0499	23.4012	22.9497	22.1857	23.7598	22.8913	21.813	22.755	22.7992	22.5255	23.0557	22.8911	23.52	21.5882	21.5572	21.9233	20.9787	21.6138	22.7028	23.1195	22.9074	1	1	0
F5H702;B4DN34;Q96GC5;F5H8D0	39S ribosomal protein L48, mitochondrial	MRPL48	25.4879	25.97	26.3603	25.8453	25.6771	26.0072	25.6273	26.1102	25.5733	25.8152	25.5198	25.2092	25.5062	25.4906	25.4011	25.7044	25.4783	25.6872	25.3045	25.1876	24.7943	25.9556	25.2219	25.4795	4	4	1.6461e-50
F5H715;Q96BJ3;Q96BJ3-3;Q96BJ3-2	Axin interactor, dorsalization-associated protein	AIDA	26.5874	26.5914	26.243	26.4732	25.8261	25.7339	25.2644	25.8348	26.8206	26.5023	25.9145	26.6867	26.1787	26.2825	25.7814	25.9367	25.4784	26.5763	25.6866	27.3084	26.2266	26.2893	25.8574	25.8181	16	16	6.9987e-252
F5H721;Q9Y2W2;F5H5G4;F5GXS9	WW domain-binding protein 11	WBP11	29.2435	29.4055	29.537	29.3819	29.3931	29.3196	29.1984	29.3255	29.1366	29.1365	29.3573	28.9006	28.6855	29.161	28.8104	29.5003	28.9112	28.6473	28.8679	29.403	28.8561	29.1267	29.0878	29.1849	31	31	0
F5H843;O60669;F8W0N3;F8VS95	Monocarboxylate transporter 2	SLC16A7	23.9122	24.5054	24.4533	24.4197	23.6411	24.0167	23.6985	25.0646	24.4492	23.8219	24.6359	25.4511	23.2559	24.6001	22.5546	24.4934	24.4655	23.9764	22.7072	22.7112	24.2758	24.8866	24.7629	24.5786	5	5	4.58e-77
F5H8H2;Q03426;F5H092;B7Z1C2;F5GXC0;F5H163;F5H368	Mevalonate kinase	MVK	26.0101	24.2442	26.9804	25.0379	27.1496	29.2777	21.484	28.3367	26.1748	20.6912	27.1208	25.817	29.0238	26.0103	28.4096	27.5625	20.052	20.6787	27.2171	22.1162	27.3442	28.0148	27.2665	27.8514	14	14	0
F6U1T9;P63098;D3YTA9;H7BYZ3;Q96LZ3	Calcineurin subunit B type 1	PPP3R1	27.4623	27.1937	26.6298	27.5506	27.5363	28.0141	27.575	27.6692	27.578	27.9356	27.4982	27.413	27.5342	27.6683	28.1514	27.3984	26.0719	27.6039	26.6919	27.6188	27.5062	27.2019	27.2428	26.9862	11	11	3.2113e-211
F6UH50;Q15326-3;Q15326;Q5VUI0;J3QKD2;Q15326-4;Q15326-2;E7ENI9;Q5BJG6;B0QZE2;F5H449;Q15326-5;B7Z3Z1;E7EV75;E9PE09	Zinc finger MYND domain-containing protein 11	ZMYND11	26.0294	26.1899	26.173	26.4007	25.7063	25.874	25.515	26.5035	26.2594	25.7105	25.2576	26.6962	25.647	26.6263	24.4901	26.1393	20.2332	25.0712	24.5411	24.1861	26.0225	26.4967	25.8775	26.8627	18	18	5.3215e-252
F6VZ39;Q9H0Z9;Q9H0Z9-2;Q9BX46;H0YA61;A6NG75;E9PSF1;E9PAY4;Q9BX46-2;H0Y8S7	RNA-binding protein 38;RNA-binding protein 24	RBM38;RBM24	25.0584	25.2663	24.1997	25.5019	25.729	24.5632	25.1208	24.5956	23.8001	24.8164	23.5598	24.3942	25.8398	24.8656	22.4488	25.1358	22.9094	20.8759	25.3573	25.3172	25.034	24.449	24.8246	24.1596	8	8	2.4279e-120
F6XY72	Nucleoside diphosphate kinase	NME2	22.1181	21.9606	20.9177	22.8865	21.8231	23.4029	21.172	22.6586	21.9353	21.4842	20.8841	22.0084	19.9291	20.2283	22.6552	22.3697	24.5853	24.0737	23.3456	22.0728	21.4142	21.1154	22.224	22.1754	2	2	2.5408e-131
F8VPJ2;Q9NQT8;E7ERX9;H0YBA8;Q9H1H9-3;Q9H1H9-4;Q9H1H9-2;E9PDX3;Q9H1H9;H3BNE9;F2Z2F9;B4DGY5	Kinesin-like protein KIF13B	KIF13B	24.3838	24.4035	24.1769	24.8185	26.4075	26.7455	24.8587	26.654	25.6988	25.5967	25.5303	25.9346	25.0738	26.0431	24.4024	25.3543	24.5403	25.1779	25.8202	25.608	25.2239	25.566	25.6083	25.6121	40	41	0
F8VQX6;Q9H8H3;H0YI09	Methyltransferase-like protein 7A	METTL7A	23.355	23.6137	25.2722	23.7024	25.7552	24.6456	25.7228	26.7284	24.9154	24.6245	24.0411	24.2973	21.7704	22.2914	21.1536	23.4077	23.4045	24.5615	21.7605	21.8468	23.8315	23.6034	23.5869	23.8357	4	4	3.9891e-21
F8VRJ6;Q9H3S4;F8WCM7;F5GZG6;I6L9B8;Q6ZQX6	Thiamin pyrophosphokinase 1	TPK1	27.1653	26.3279	25.8664	26.5707	24.0255	21.2572	23.9002	24.2043	24.8159	22.3767	24.4387	21.5155	24.0403	22.2337	22.0426	21.8677	22.4746	21.9506	22.2772	23.4618	25.0277	20.799	24.0817	21.4192	7	7	2.3146e-196
F8VV52;Q9NZN8;Q9NZN8-4;Q9NZN8-5;Q9NZN8-2;F8VP97;F8W145;F8VRS8;F8VUB4;F8VRS2;F8VVY1;F8VX63;F8VQD8;F8VQF4;Q9NZN8-3;H0YHP3;F8VWH8;H0YI11;H0YH84;F8VVD4;F8VRJ3;H0YHT6	CCR4-NOT transcription complex subunit 2	CNOT2	25.6012	25.5565	25.3883	25.8939	24.8349	25.8875	26.4214	25.4929	25.9359	25.3058	25.7331	25.8147	25.5769	25.7584	25.6737	25.9044	25.3172	25.5242	26.5363	25.7318	25.6174	25.8323	25.8549	26.08	18	18	0
F8VV56;F8VZE2;P08962-2;F8W022;F8VWK8;C9JV86;P08962;F8VNT9	CD63 antigen	CD63	22.0917	22.4986	21.7637	21.8522	25.4012	24.76	24.9607	26.1174	20.7719	21.3438	22.6948	20.1662	21.7748	21.1957	22.2415	22.2039	21.0133	22.6636	21.2678	22.3164	22.033	21.9102	20.2156	22.9099	2	2	2.1919e-19
F8VW54;F8VS78;F8VWE0;Q12999	Tetraspanin-31	TSPAN31	22.4834	21.529	21.8388	21.1536	21.4177	21.8066	22.7141	22.0355	22.3838	21.3227	22.7368	22.6191	22.4372	22.8074	21.7683	20.4882	21.2418	22.9626	20.9753	23.3265	22.2528	22.4089	22.8735	23.8653	1	1	4.8464e-05
F8VWT9;J3KPF0;Q9Y4D8-4;Q9Y4D8;Q9Y4D8-2;F8VPX9;H0YIL8;Q9Y4D8-3	Probable E3 ubiquitin-protein ligase C12orf51	C12orf51	24.2081	22.9611	23.6724	22.0599	22.202	25.2342	23.1065	24.186	24.6875	25.5115	25.234	25.3542	24.2812	24.3955	23.017	24.6168	26.3729	26.2952	25.6229	25.4421	23.9921	24.3409	23.3899	24.9535	43	43	0
F8VXI8;Q9H9L4;F8VX10;H0YIQ8;Q9H9L4-4;H0YID1;F8VRX7;F8VUX5;H0YHR2;F8VP38	KAT8 regulatory NSL complex subunit 2	KANSL2	24.4595	24.112	24.329	24.3141	23.1132	23.5291	23.6744	24.5231	23.3795	22.3728	23.7507	23.9552	24.1966	25.0526	22.1813	24.6767	22.506	24.1486	23.7657	22.5167	24.2601	25.4842	24.256	24.7333	17	17	1.7543e-207
F8VXY3;P00973-2;P00973-4;P00973;P00973-3;H0YI20;F8VUC8;B4DWE7;F8VPW7;H0YIB8	2-5-oligoadenylate synthase 1	OAS1	25.6741	24.8494	25.0273	24.4534	26.0316	22.8566	22.9528	24.876	25.1934	24.2776	24.4326	24.9598	24.8991	23.7504	23.4764	23.9243	20.0614	22.5327	20.5908	22.1908	23.877	22.1906	25.1746	24.3719	8	8	2.7818e-58
F8VY35;B3KNT8;F8W0J6;F5H4R6;H0YIV4;P55209;F8W020;F8VXI6;H0YHC3;H0YH88	Nucleosome assembly protein 1-like 1	NAP1L1	30.1115	30.0657	29.4034	30.2351	29.2016	28.6335	28.788	28.8465	29.4461	28.9913	29.0975	29.5427	29.4042	29.3187	28.4461	28.4064	29.0634	30.692	30.0074	30.9436	29.297	29.9568	29.1252	28.8644	0	17	0
F8VYE8;P36873;P36873-2;F8VR82;F8W0W8;B4DNE3;F8W0V8	Serine/threonine-protein phosphatase;Serine/threonine-protein phosphatase PP1-gamma catalytic subunit	PPP1CC	27.705	27.6386	27.1217	27.4502	27.3	26.5851	26.9516	27.0312	26.5773	27.2296	27.3139	27.4876	26.3789	26.1652	26.6147	26.9309	26.8582	26.8795	28.5024	27.8891	26.6738	27.2035	28.3902	26.8939	3	3	0
F8VZX2		PCBP2	25.2342	24.9916	25.1	25.5285	25.7468	25.2996	25.1302	25.339	25.3448	25.4956	25.272	25.1264	20.2812	25.3892	25.215	25.0668	24.5663	24.779	22.2953	25.4716	25.0519	24.7492	25.0615	21.6233	0	1	0
F8VZY9;P05783	Keratin, type I cytoskeletal 18	KRT18	19.6998	18.8578	22.1795	21.6327	28.9664	25.576	27.857	23.8818	19.5318	19.4383	19.3091	17.6883	19.3225	18.3956	21.4616	20.0171	22.8229	25.4858	20.7075	20.9316	21.101	21.3371	21.0831	22.9448	3	7	1.7038e-118
F8W1H0		C17orf49	23.5626	23.5508	23.7644	23.3935	23.8084	23.692	21.9376	23.5755	23.4197	22.5915	23.9033	23.5829	22.4242	24.2665	22.3994	23.8374	21.6093	25.4883	21.676	25.1525	24.5004	23.6584	23.8965	23.7672	1	1	0
F8W7Q4;Q96A26;E9PH05	Protein FAM162A	FAM162A	28.099	28.4058	27.5008	28.7224	27.204	27.0902	27.739	27.2775	26.8516	27.4835	27.3619	28.3925	27.0726	28.2957	28.019	27.414	27.0481	27.9371	27.5084	27.461	26.2041	27.5994	27.9667	27.5611	10	10	0
F8W7V3;P56134;C9J8H9;C9JJT5;P56134-2;F5H4H2;C9JU26	ATP synthase subunit f, mitochondrial	ATP5J2;PTCD1	26.2304	25.6135	26.2526	26.3965	26.7349	27.0008	22.4442	26.8971	26.1057	27.0592	26.8163	26.6979	25.3539	26.6663	26.2213	27.1768	27.9816	26.7567	27.0819	27.6179	27.1461	26.3335	26.4558	27.2897	1	1	1.3556e-35
F8W8I6;P31483;Q96B58;E5RGV5;E5RG67;F8WE16	Nucleolysin TIA-1 isoform p40	TIA1	25.7218	25.6983	25.7134	25.9342	25.3158	25.1475	25.6331	25.5027	26.0813	25.8483	26.2034	26.2453	25.5829	25.9426	25.8782	26.0137	24.0394	24.3578	26.3655	24.5627	26.3415	25.7362	26.4489	25.7373	2	2	0
F8W9J4;Q03001;E7ERU2;E9PEB9;E7ERU0;E9PHM6;F6QMI7;J3QTQ0;Q03001-8;E7ETB9;Q5T0V7;Q03001-13;Q03001-9;Q6P0N6	Dystonin	DST	22.9052	23.7959	24.3687	24.2156	21.9238	22.0562	21.2531	22.7293	24.4882	24.5574	24.601	21.99	24.8986	24.0219	22.4209	22.5069	21.2246	22.7005	22.7195	21.2975	22.7562	22.2638	23.0707	22.0383	11	13	7.4682e-66
F8W9X7;Q567U6;H7C050	Coiled-coil domain-containing protein 93	CCDC93	25.6681	25.1264	24.7729	24.6075	24.8482	24.9324	25.883	25.5253	26.6525	25.0451	24.9818	25.4956	25.8195	23.9425	25.5225	25.576	24.301	25.4937	24.7064	25.5686	25.3068	24.0924	25.4731	25.7416	27	27	0
F8WAJ0;Q9H8H2;Q9H8H2-2;Q9H8H2-4;Q9H8H2-3;B4E3G7	Probable ATP-dependent RNA helicase DDX31	DDX31	26.3516	26.622	26.5256	25.8535	24.5575	24.5752	24.9312	24.4991	24.7696	25.3504	25.8861	25.1486	24.6135	25.3883	24.4579	24.6212	23.7306	25.0323	24.0727	23.342	24.7778	24.4648	26.0442	24.0576	33	33	0
F8WAK8;Q8N3U4;Q8N3U4-2;B1AMT4;B1AMT3;B1AMT2;B1AMT1	Cohesin subunit SA-2	STAG2	28.8866	28.9844	28.6836	28.4643	27.4573	26.8605	25.3504	28.5136	27.8024	27.0069	27.7189	28.037	26.1898	27.7117	25.3069	27.077	27.1325	29.0527	29.0728	27.3339	26.4921	27.1044	27.3708	26.9048	42	55	0
F8WBK5;Q9NQ50	39S ribosomal protein L40, mitochondrial	MRPL40	26.799	27.1541	27.4547	27.428	27.2722	27.3076	26.6469	27.1691	26.4377	27.2087	26.5178	26.2947	26.6405	26.741	25.9052	26.6548	27.7503	26.7759	25.9414	26.64	26.8492	26.9719	26.7563	27.3454	8	8	1.6585e-217
F8WCQ3;B7ZLE7;P53355;P53355-3;Q5T8F1	Death-associated protein kinase 1	DAPK1	21.7376	22.4306	20.4377	19.4339	23.4211	22.5981	22.2363	21.7424	22.849	22.681	20.5946	21.431	20.3053	21.5805	22.4599	20.4146	21.2796	22.6051	21.8227	23.31	23.3956	24.8651	23.5564	22.1021	2	2	4.7625e-08
G3V0I6;Q01804;Q01804-3;D6RI06;Q01804-2;Q7RTX8;D6RA27;Q01804-4	OTU domain-containing protein 4	OTUD4	25.5517	25.0291	25.5459	25.6373	26.2198	25.2038	25.6209	25.74	25.514	23.2084	25.8541	25.4714	26.158	26.0449	25.111	26.19	25.6327	25.1031	24.1053	24.7066	25.4661	25.5502	25.9152	25.9922	36	36	0
G3V117;Q9NPA8;E5RHX8;J3KNT2;E5RI00;E5RHT9;E5RJ84	Enhancer of yellow 2 transcription factor homolog	ENY2	27.4446	26.9274	27.6457	26.8967	27.2683	27.2807	27.7087	27.5239	27.2286	27.2996	27.3482	27.4346	27.8914	26.9223	27.3082	27.7368	22.3694	25.9809	27.0326	25.4115	25.9923	27.2857	27.5566	25.6626	8	8	5.3424e-108
G3V132;Q8WWN9;Q8WWN9-2;E5RGB6;E5RJQ7;E5RGN6;E5RK08	Interactor protein for cytohesin exchange factors 1	IPCEF1	27.5499	27.4775	27.9023	27.5071	27.2004	27.0814	26.5009	26.1649	28.1459	27.2661	27.4852	27.4333	26.1033	27.0269	27.3993	25.4756	24.6568	25.8497	25.6934	24.856	26.4538	27.8091	25.6519	26.1955	18	18	0
G3V1K3;Q15165-3;J3QT77;Q15165;Q15165-1;G3XAK4	Serum paraoxonase/arylesterase 2	PON2	20.0326	19.9682	22.5844	20.0877	23.5725	23.7205	21.9632	23.7789	21.4833	20.7727	22.416	22.8034	23.2504	23.5045	21.9764	21.5293	22.3699	20.7609	21.2922	21.5355	22.9279	20.1419	22.0479	22.6233	7	8	3.8363e-67
G3V1P3;Q969J3;Q969J3-2	Loss of heterozygosity 12 chromosomal region 1 protein	LOH12CR1	25.4355	25.4891	25.693	25.6354	26.3476	26.3278	27.1362	26.732	25.7644	26.1202	25.8386	25.5415	25.4605	25.3142	26.1452	26.5618	26.4361	25.6715	24.5918	26.2941	25.668	25.8921	25.8304	26.2029	10	10	1.3748e-160
G3V1R3;F5H4I8;Q5VZ84;E9PCM7;P37275;P37275-2;H0YME0;H0YKM9;H0YMD3;H0YK86;H0YND9	Zinc finger E-box-binding homeobox 1	ZEB1	21.7938	22.1644	21.9727	21.5545	20.1762	22.6571	22.4968	21.7556	23.3892	20.6042	21.233	21.8474	21.351	21.1476	22.3407	22.6544	20.3945	20.7602	21.9566	20.943	22.0756	21.8783	20.2157	22.0113	11	11	2.7708e-107
G3V1U0;Q6VMQ6;F5GX74;Q6VMQ6-2;A8MV73;F5GYR7;F5H592;F5H221;F8WE35;F5H8I0;F5H2W9;F5H2H9;F5GZ10;F5H502;F5H1K9;F5H3C4;F5GZ98;F5H6X8;H0YFA3	Activating transcription factor 7-interacting protein 1	ATF7IP	27.2814	26.6585	26.6395	26.9079	27.2414	25.6668	25.7576	26.6272	26.8595	25.7569	26.1302	26.9938	27.2981	26.7214	26.2184	25.9446	26.9141	26.2804	26.4788	26.3993	26.9109	27.2325	26.1576	27.243	22	22	0
G3V2M6;P52630;G3V268;B4DLC8;G3V319	Signal transducer and activator of transcription 2	STAT2	24.7485	24.7258	22.9353	25.1602	22.3535	22.9937	23.1978	22.2515	24.2521	22.6603	22.4438	25.0036	21.4346	22.93	22.7111	20.4971	24.6565	22.2304	22.3737	23.0911	22.6193	21.8407	22.6612	22.6254	29	29	0
G3V325;O75127;C9JGL8	Pentatricopeptide repeat-containing protein 1	PTCD1	22.0384	26.2375	22.7503	26.0288	23.4235	23.6953	23.6601	25.9027	25.2727	26.1972	25.5283	26.4771	24.9524	26.0927	22.3361	25.4905	29.7422	28.5769	30.533	28.1491	26.0019	26.1127	25.9138	25.6299	10	12	6.1431e-92
G3V3G9;Q5TAQ9;Q5TAQ8;A6NGE4;P0C7V8;J3KT06	DDB1- and CUL4-associated factor 8	DCAF8	26.2571	26.1174	26.0177	25.9855	26.7253	26.483	26.1456	26.4905	26.6971	26.545	26.0589	25.681	25.5277	26.7811	28.121	26.7977	24.1203	25.2956	27.9716	25.413	26.7698	26.8932	25.8692	26.7456	13	25	0
G3V3H3;Q07866-6;G3V5R9		KLC1	29.4673	29.4159	29.0331	29.2357	30.2647	29.732	29.9719	29.894	30.3733	29.8701	30.0282	29.8859	30.1225	29.7665	29.7038	29.829	28.9198	29.4105	29.2197	29.9369	30.0205	29.9417	29.7704	29.5758	1	25	0
G3V4J7;Q96JK2;Q96JK2-2;Q8TBB7;G3V3S1	DDB1- and CUL4-associated factor 5	DCAF5;WDR22	21.9905	25.1507	25.2663	24.4286	24.3461	25.1755	25.0711	25.3426	20.4533	25.1283	24.3647	24.9102	24.7485	24.9338	22.679	25.1479	21.8163	24.2656	25.4541	22.4188	24.7618	25.1565	24.6786	25.3261	14	14	1.5296e-183
G3V529;Q9GZR7;F5GYL3	ATP-dependent RNA helicase DDX24	DDX24	30.4405	30.7646	30.7507	30.6241	30.2406	30.4506	30.3084	30.1223	29.4815	29.8435	29.4936	29.8697	29.9177	30.2047	29.6974	30.1148	29.9764	30.2355	30.2724	30.2339	29.9351	30.2853	30.2775	30.3529	49	49	0
G3V599;O15320-4;O15320-3;G3XAC5;O15320;O15320-8;O15320-5;O15320-6;O15320-7;O15320-2;Q96RT6;Q86UF2;Q8IX94;G3V5K6;G3V3C4;Q8IX95;Q96PC5;Q96PC5-2	Cutaneous T-cell lymphoma-associated antigen 5	CTAGE5	26.2594	26.7945	26.7036	26.9662	26.9298	26.2239	25.7576	27.7686	26.5207	26.1572	26.3546	27.018	26.7671	27.3713	21.434	27.4733	25.3551	25.9112	27.1591	24.6598	26.0193	27.6544	26.6384	27.8512	23	34	0
G3V5S9;G3V1S4;Q9Y324;G3V2M5	rRNA-processing protein FCF1 homolog	FCF1	25.3419	25.8563	26.0121	26.0146	24.8934	25.1515	24.4409	24.9931	24.7861	25.1073	25.2263	25.7295	24.2024	25.3216	22.2089	24.8423	25.8364	25.1528	24.65	25.038	25.792	24.9249	25.5238	25.7013	10	10	1.0293e-53
G3V5T0;G3V4T6;A6NED0;G3V267		GSTZ1	26.4968	26.9967	25.6687	26.3546	26.2572	20.6159	22.6249	21.8301	27.9974	26.0332	27.2134	26.7056	27.8554	26.6546	26.0605	26.548	22.7771	26.7594	21.9909	21.1658	27.3008	27.026	26.6231	27.0815	1	6	3.3363e-111
G3XA81;Q9BTX1-2;Q9BTX1;B4DZG6;Q9BTX1-4;Q9BTX1-3	Nucleoporin NDC1	TMEM48	25.3268	26.43	19.8685	26.1377	24.7429	25.1388	26.0226	26.4257	24.953	25.5972	24.4974	24.5133	24.2743	24.3468	21.6135	25.0706	23.6361	24.5878	21.3955	21.1557	24.8039	25.7277	25.0226	23.9225	17	17	0
G3XAA0;Q8NFD5;Q8NFD5-2;Q8NFD5-3;H0Y7H8;Q8NFD5-4;H0Y2R3;H0Y3S9	AT-rich interactive domain-containing protein 1B	ARID1B	25.8821	26.4328	24.9354	27.0855	26.0031	25.8439	24.394	26.0367	25.1554	26.2649	25.1582	26.7749	25.7463	25.265	24.4357	25.5821	24.7592	25.6501	26.9252	23.0342	24.7449	26.6287	26.2341	25.3113	44	44	0
G3XAB8;Q9HCJ0;Q9HCJ0-2;K7EKN9	Trinucleotide repeat-containing gene 6C protein	TNRC6C	22.0248	25.0315	23.8138	23.8368	24.2041	23.631	24.8837	20.9627	23.7415	24.9032	24.2496	25.0789	23.8959	21.4823	22.459	24.7771	22.7382	22.3612	22.5308	22.7196	24.4883	24.9331	20.9736	24.7955	19	20	9.5986e-282
G3XAI5;O95936;B7ZA51;O95936-2;Q16650;H7C0B1;B0AZS4	Eomesodermin homolog	EOMES	21.0764	21.2788	23.0627	22.2112	26.6672	27.2645	26.6633	25.677	27.3638	26.6344	26.6115	26.8353	27.1865	28.0297	26.1537	25.8779	27.7727	25.7564	23.8104	25.3818	27.7252	28.4463	27.9677	27.0914	16	16	2.3542e-101
G3XAM2;P05156;E7ETH0;D6R9Z8;CON__Q32PI4	Complement factor I;Complement factor I heavy chain;Complement factor I light chain	CFI	22.0678	23.2993	21.852	22.1368	26.3228	25.9034	27.2896	26.4382	22.5903	20.4599	22.0458	22.0366	22.2782	24.1988	22.1583	21.9235	21.3826	21.0923	23.1881	21.5813	22.2117	22.1089	24.3729	22.4321	12	12	3.2881e-230
G3XAN4;B4E0K2;Q15629	Translocating chain-associated membrane protein 1	TRAM1	24.6433	24.9855	24.9507	25.2864	24.9609	24.5309	24.3971	25.7094	24.7019	24.8888	24.619	25.8694	25.8859	25.5832	22.7034	25.7358	21.7554	19.9996	24.7954	24.2567	24.241	25.5296	24.7846	25.6297	7	7	3.4628e-196
G3XAP3;Q9NUT2-2;Q9NUT2;A5D8W3;C9JYI3;C9JTY4;E7ENE8;H7C5K9	ATP-binding cassette sub-family B member 8, mitochondrial	ABCB8	22.9528	23.354	22.3245	23.3279	23.3492	23.4357	22.2886	22.8736	23.6761	21.2241	23.0509	23.4855	22.9703	24.0115	21.7217	21.9287	23.6982	24.4899	23.5276	23.5487	23.8639	24.1747	23.3838	23.6721	18	18	3.998e-261
G5E928;O00754;M0QZ24;M0R2P5;M0QZG6;M0R174;M0QYZ1	Lysosomal alpha-mannosidase;Lysosomal alpha-mannosidase A peptide;Lysosomal alpha-mannosidase B peptide;Lysosomal alpha-mannosidase C peptide;Lysosomal alpha-mannosidase D peptide;Lysosomal alpha-mannosidase E peptide	MAN2B1	26.1201	25.9167	25.7941	25.6299	28.7936	28.5069	27.1632	27.5667	26.9531	27.1271	26.3453	27.3984	28.8928	28.1878	27.6673	28.0892	27.2396	27.3726	27.1462	25.8627	28.5278	28.2742	28.0068	27.946	31	31	0
G5E9A6;P51784;Q5JXD3	Ubiquitin carboxyl-terminal hydrolase;Ubiquitin carboxyl-terminal hydrolase 11	USP11	26.238	25.7569	26.1285	25.6432	25.9334	25.3328	25.9892	25.6051	25.3991	25.6016	25.647	25.2823	25.8693	25.6392	25.8813	24.9607	23.9007	25.0633	22.2429	24.3968	24.978	25.2093	25.1739	24.2652	23	23	3.0278e-289
G5E9B5;P0C1Z6;A8MTQ3	TCF3 fusion partner	TFPT	21.9903	23.7067	22.5151	23.0509	23.46	23.5566	23.3761	23.6453	22.7787	22.8161	22.7789	22.8299	22.4303	22.8246	22.5097	23.2639	20.5619	18.9264	21.449	20.8296	22.4601	23.1825	23.8885	22.8368	4	4	8.8013e-15
G5E9C8;Q07889;B4DXG2	Son of sevenless homolog 1	SOS1	21.7991	21.9872	21.7921	21.2202	20.7129	21.7625	22.9147	21.877	21.7892	21.4001	22.5585	21.7753	22.0015	22.2398	21.968	21.9535	21.7112	23.2565	22.8938	23.273	22.435	21.732	21.3599	21.8871	32	41	0
G5E9E2;Q5J9I4;P29372-2;P29372;A2IDA3	DNA-3-methyladenine glycosylase	MPG;PIG16	27.0835	27.5745	26.6053	27.0574	26.6903	26.1081	26.1282	27.1219	26.05	26.2679	26.4998	26.8355	27.2995	27.5371	25.5749	26.5258	25.7713	27.2823	26.011	26.5364	26.3316	26.7203	26.6808	27.1709	13	13	0
G5E9M5;Q12906-4;Q12906-6		ILF3	33.0183	33.14	33.3614	33.1117	33.2124	33.138	33.1008	33.0199	32.8563	32.9131	33.0175	32.9457	32.659	33.0685	32.5431	33.0531	33.5088	32.8266	33.0802	32.9207	32.8459	33.2338	33.0868	33.1301	3	67	0
G5E9V1;Q92734;C9JJP5;C9JUE0;C9JTY3	Protein TFG	TFG	26.532	26.3241	25.3679	26.3411	25.9811	25.0864	26.8116	26.4344	24.9354	25.9854	26.1722	26.7666	27.0549	26.4549	26.4777	26.3573	26.9295	25.6255	26.5752	26.8218	25.5769	22.2268	25.572	23.7613	11	11	0
G5E9V8;C9J5T4;C9IYY1;Q0PRL4;O15409-2;A8MUV4;O15409;O15409-9;O15409-4		FOXP1	24.2489	24.4177	24.1427	24.0206	22.5983	21.9649	21.8355	21.4756	20.9171	22.1127	22.9949	23.0474	23.9073	22.1863	25.0927	20.7903	21.6745	22.3635	21.2793	23.0675	19.3606	20.8901	22.5025	22.5413	1	1	0
G5E9W2;Q9P2E5;Q9P2E5-2;H7C5L5	Chondroitin sulfate glucuronyltransferase	CHPF2	21.7673	21.7034	21.7185	21.6894	20.2071	22.509	23.4386	22.2152	23.0399	22.4521	22.5846	21.7119	21.3508	21.3483	22.8527	21.5915	20.9025	21.4458	22.1915	22.7645	22.6215	22.3104	22.3001	22.3278	7	7	1.2748e-47
G5E9W7;G5E9V5;P82650;H7C5H3;H7C5F2;Q9H3I1;H7C5L9;C9J5D8	28S ribosomal protein S22, mitochondrial	MRPS22	27.2786	27.5387	27.5404	27.3161	27.309	27.8226	27.5571	27.5126	26.7773	26.9528	26.8734	27.3152	26.7993	27.2483	26.7435	27.3577	26.8631	26.7857	26.8164	28.0706	26.5993	27.3117	27.1208	27.1139	22	22	0
G5E9W9;C9IZQ3		GIMAP4	21.5595	21.7155	24.341	21.385	22.5015	21.1228	23.6561	22.6172	21.8364	24.2392	24.0115	22.8896	24.8811	21.6704	23.6925	24.3389	21.5722	19.6791	20.9061	23.9458	20.0747	21.0791	22.4979	21.8204	2	2	0
G5EA02;Q6ZU11;I3L0G6;Q6ZU11-2	Uncharacterized protein FLJ44066	C4orf21	21.6681	20.831	21.5217	27.5487	25.7945	26.0194	22.3519	22.7818	21.4328	21.7338	21.5818	24.967	20.2904	25.6032	21.6841	24.5524	25.5323	26.649	27.1299	25.2858	21.8825	21.4868	19.2263	20.4263	9	16	4.6589e-140
G5EA30;Q92879-2;Q92879-3;Q92879;Q92879-4;Q92879-5;E9PSH0;E9PKU1;E9PQK4;F5H0D8;F5H4Y5;E9PKA1;F5H3J7	CUGBP Elav-like family member 1	CELF1	25.4124	26.2274	25.6295	26.1214	26.0965	25.5505	25.534	27.1415	25.2563	24.8209	24.6011	25.9739	25.9232	27.2987	24.583	25.9357	24.7084	25.1866	26.4889	24.5734	26.3063	24.6227	24.7325	25.7468	15	15	0
G5EA52;P30101	Protein disulfide-isomerase A3	PDIA3	33.2551	33.3882	33.6095	33.1198	35.0731	34.7097	34.9427	34.672	34.008	34.2844	34.2295	33.9747	34.6681	34.0999	34.2567	34.6474	34.2878	33.3982	33.6282	34.0746	34.8534	34.6858	34.5088	34.6119	46	58	0
G8JLA2;J3KND3;B7Z6Z4;F8VPF3;F8VZU9;F8W180;H0YI43;F8VXL3		MYL6	33.3492	33.2721	33.6572	33.3772	33.9531	33.5808	33.6642	33.6495	33.8841	33.7779	33.5672	33.5623	34.5621	33.2725	33.867	33.7087	33.6566	33.4084	33.0294	34.4609	33.4983	34.0356	33.5754	33.8592	2	18	0
G8JLD3;Q8IUD2;Q8IUD2-3;Q8IUD2-2;K7EPD6;K7EP25	ELKS/Rab6-interacting/CAST family member 1	ERC1	20.0014	24.4566	20.7316	23.4392	25.8746	26.2705	26.0052	26.0387	22.1764	26.2375	26.6611	20.1925	21.7908	20.8591	21.3873	22.0091	24.5584	24.7643	21.7549	26.6272	22.5373	22.1089	22.5001	24.3606	3	28	0
G8JLE5;Q9BVW5;H3BU04;H3BTH1	TIMELESS-interacting protein	TIPIN	21.3097	20.1185	22.6119	21.8173	23.6695	24.2618	23.1906	19.9211	23.9006	24.3939	23.8534	22.2686	20.5924	21.9415	21.3252	22.6691	26.0322	26.7828	24.6204	26.0695	21.8158	26.563	26.3657	25.0029	6	6	8.4261e-116
G8JLI5;Q9Y484;Q9Y484-3;C9JYH8;Q9Y484-2;C9JUS5;C9JBX7;C9J471;H0Y329;C9J0A8;C9JE01;C9JVT3;C9J5L0;H7C5B4	WD repeat domain phosphoinositide-interacting protein 4	WDR45	23.3818	20.7809	20.2271	22.5646	21.6494	24.6185	21.6464	24.3143	24.0581	23.0977	20.397	23.9363	24.4683	23.2684	23.2465	21.606	22.0526	22.2748	22.6375	22.1642	22.653	21.2853	23.7572	22.7732	8	12	1.6756e-58
G8JLK3;F8VW41;Q86VP3;Q86VP3-3;E9PB38;Q86VP3-2;F8VX22;F8W0V0	Phosphofurin acidic cluster sorting protein 2	PACS2	23.2852	23.6105	23.8865	23.8725	24.6222	24.0158	24.0556	24.6849	22.1641	23.2268	21.8848	23.9718	21.3904	23.8569	25.379	24.4237	19.8403	21.0939	22.9234	22.9177	23.2482	22.0907	23.9464	22.3853	17	17	3.3964e-278
H0Y2S9;H0Y7E2		MPRIP	22.5609	24.6233	24.5459	22.1594	23.686	25.0741	23.2856	24.6806	22.4686	22.117	23.0314	24.6842	24.117	24.7367	22.7181	22.4518	24.2721	24.6245	22.5083	25.9864	20.4205	22.6667	23.9102	24.7854	41	61	0
H0Y337;Q5JT44;Q5JT49		UTRN	23.7076	25.0721	25.5467	25.5778	24.3732	21.7308	24.9632	24.6289	25.0957	24.1197	25.0572	24.8789	24.4755	24.277	22.179	24.4811	20.2271	22.0495	23.1953	21.4192	24.2055	24.3683	25.1302	25.1563	2	2	2.6245e-109
H0Y3Q9;Q32MH5-2;Q32MH5;Q32MH5-3;H3BUJ2	Protein FAM214A	FAM214A	22.6435	23.4538	25.057	23.9874	23.5352	25.3034	22.5116	25.416	23.1029	24.3287	23.2953	23.618	23.6384	23.2575	22.2693	23.9905	24.0243	23.2681	22.7317	20.8459	22.955	23.6394	23.141	23.3255	5	5	1.644e-11
H0Y6F5;Q9H4I2;F5H820;F6R4Q5	Zinc fingers and homeoboxes protein 3	ZHX3	25.124	24.6868	24.6427	24.1118	21.7758	21.4707	20.6026	21.9754	25.1099	26.5863	24.5935	24.0787	22.5208	24.3721	25.0542	25.2407	22.0516	23.3312	21.0233	22.0654	25.2538	24.3026	24.0423	25.7001	4	4	1.681e-94
H0Y738;P17213	Bactericidal permeability-increasing protein	BPI	23.5851	24.6574	21.6655	24.3615	21.4546	21.1468	22.5352	21.5622	23.824	23.0582	23.2325	22.8885	21.8481	23.9239	21.5229	22.1482	22.2863	21.4291	22.3181	22.2699	20.5929	21.4916	21.7582	21.7755	1	1	0.00013703
H0Y7W6		FNBP1	25.299	25.2691	25.0014	24.2652	25.3169	25.0005	24.3359	24.6436	25.7313	25.3497	25.508	25.3054	24.6106	25.578	25.5841	25.2549	25.9818	25.2874	24.7169	26.2565	25.3782	25.5872	22.4155	25.6832	1	1	0
H0Y860;E9PGD0;Q9P246;F5GXJ4;H7C5A5;H7C5K2;H7C5C6	Stromal interaction molecule 2	STIM2	21.7485	21.9974	23.3972	22.9632	24.9326	24.0282	23.59	24.9836	22.2504	23.233	22.3994	23.123	23.5165	23.869	24.1192	24.9449	22.7046	22.7041	25.7366	21.2413	22.8658	23.4556	23.6317	23.4837	19	19	1.2229e-199
H0Y8W3;O43566-5		RGS14	23.8212	23.713	21.4713	23.8137	22.249	21.3221	23.6533	20.7779	22.7461	24.4646	21.0771	22.2106	22.5281	22.1168	23.9541	23.0522	19.6846	21.5143	22.3014	22.5203	21.7708	22.8274	22.201	22.73	0	2	0
H0YA52;Q9H0N5	Pterin-4-alpha-carbinolamine dehydratase 2	PCBD2	21.7456	24.4339	24.5527	23.4891	24.6584	24.1399	22.1504	23.7045	19.8698	23.6041	24.3915	23.5139	23.9926	22.5711	21.7103	24.3913	21.4095	20.0436	21.3441	21.4594	22.7261	22.8507	22.7913	22.5233	7	7	4.487e-128
H0YAC1;P03952;E9PBC5;C9JCT1;C9J075;C9IYG8	Plasma kallikrein;Plasma kallikrein heavy chain;Plasma kallikrein light chain	KLKB1	24.9475	22.0109	22.8706	22.9709	22.0441	21.995	23.2911	21.707	25.5789	21.8256	22.1237	22.2746	22.7906	22.8201	22.2571	22.2559	23.7371	20.2253	21.6722	21.1991	21.5528	21.1677	21.3621	22.0053	21	24	0
H0YAI5;D6RA71;P78317;F5H1U2	E3 ubiquitin-protein ligase RNF4	RNF4	23.1269	23.2932	21.1255	23.3192	22.5806	21.2746	21.915	22.6269	20.6239	21.9781	23.4064	22.1611	23.1613	21.6001	22.5465	21.7993	21.5928	21.1258	22.6466	20.2509	22.3488	23.6409	21.2088	22.5082	2	2	1.5262e-10
H0YAN8;O15013-7;O15013-4;O15013-5;O15013-6;O15013;E9PB39;B4DTE2;Q5VXI4;Q9HCE6-5;Q9HCE6-3;Q9HCE6-2;Q9HCE6	Rho guanine nucleotide exchange factor 10	ARHGEF10	22.6741	22.3763	22.2635	22.8423	22.2132	22.3269	22.554	22.1664	22.8709	22.9991	23.2131	23.0603	21.9914	22.1069	21.6998	21.0953	21.0357	21.4669	21.4391	23.2043	21.4735	20.9689	21.6912	21.5577	16	16	3.7576e-178
H0YCF7;E9PJF5;Q9HCU9;G5E9I4;E9PPD1	Breast cancer metastasis-suppressor 1	BRMS1	20.8627	21.4096	21.0373	20.2365	23.6389	22.932	22.0185	24.534	21.5199	22.9513	22.966	21.1791	22.9227	21.3026	22.363	23.1004	21.8022	23.8636	23.5123	23.0441	23.9806	21.7989	20.2904	21.4784	7	8	1.5099e-28
H0YD65;Q9UBX1	Cathepsin F	CTSF	21.5661	22.3434	22.8739	20.8922	24.9006	24.605	24.8914	24.1112	20.7312	20.5181	22.6509	22.623	23.0586	23.5822	23.6904	22.8484	20.3474	21.807	20.656	21.3389	23.0007	22.5071	20.4635	23.9834	1	1	9.3304e-05
H0YEF7;H0YD48;H0YEH1;H0YE97;H0YEY8		PICALM	23.9411	23.6947	23.8374	24.0976	25.1893	24.8033	24.8803	25.4935	24.7947	24.4985	24.9259	25.0195	24.3064	24.6712	24.4239	25.1754	23.6805	25.1602	21.9586	23.5985	25.096	25.3054	25.8278	24.9475	1	1	0
H0YGR4;Q9Y3B8;H0YG54;Q9Y3B8-2;F5GX07;H0YG83	Oligoribonuclease, mitochondrial	REXO2	26.909	26.4744	26.9429	27.095	26.4457	26.3304	25.9998	26.6539	26.7631	26.4515	26.1877	26.0914	27.1853	26.5822	26.9087	25.9231	25.8321	26.0389	23.8541	25.6172	27.0223	26.9507	26.2601	23.8173	1	13	0
H0YH69;Q9HBU6;H0YGP7;G5E969;H0YFP7	Ethanolamine kinase 1	ETNK1	25.1157	25.2982	25.5158	25.702	22.8611	22.37	21.8694	20.2771	24.7976	21.4083	24.8733	25.5303	25.2131	25.7577	24.5196	25.556	20.6281	25.4097	25.5522	25.0861	25.4317	25.634	25.7173	25.8062	12	12	3.7197e-187
H0YH87;Q99700-2;Q99700-4;Q99700;F8WB06;F8VQP2;Q24JQ7;F8VVY6;F8W0B5;F8VQS0;F8VRK6;F8VZQ7	Ataxin-2	ATXN2	24.8242	25.2115	25.4563	25.1471	25.3982	25.0865	24.9057	25.2384	25.5793	24.6976	25.1572	25.175	25.9836	25.2093	21.2363	24.9694	24.6655	24.3654	24.6332	25.2197	25.4038	26.1486	25.1392	25.5742	20	20	7.4588e-291
H0YIV9;O43716;F8VRU3;J3KMY1	Glutamyl-tRNA(Gln) amidotransferase subunit C, mitochondrial	GATC	20.1514	21.284	22.4575	21.5145	24.2828	27.0658	25.5367	24.0278	20.2277	26.5637	24.9477	22.8265	20.9066	19.9942	26.5871	23.0156	21.574	22.4738	20.8717	20.0845	20.4294	22.5024	21.6461	23.1692	6	7	5.6972e-82
H0YLB5;P14859-5;J3KP77;P14859-4;P14859-3;P14859;F5GZN2;H0YKD7;B4DYN6	POU domain, class 2, transcription factor 1	POU2F1	26.5855	26.6424	26.655	26.4196	26.1832	25.9699	26.331	25.9489	25.9485	26.046	26.1708	25.8739	26.4468	26.1162	26.0737	26.0204	26.3592	26.1222	22.4613	26.3072	26.0896	25.8054	26.0479	25.6689	1	11	0
H3BLV0;Q14UF5;E9PSH2;P08174;Q14UF4;Q14UF6;P08174-2;B1AP13;B1AP15;H7BY55	Complement decay-accelerating factor	CD55;DAF	28.3967	28.0461	27.5	27.7863	21.9072	22.0488	23.5013	23.7797	24.6424	22.8279	24.4861	25.2346	20.273	23.0966	21.8027	25.0657	21.7758	25.7032	24.1819	21.3256	22.8694	22.7019	23.5371	23.391	13	13	7.7801e-162
H3BN98;H3BPJ2;Q15041;F5GXP4;H3BTX6;H3BS91			25.253	26.1919	25.0947	25.9887	25.3071	25.2499	23.6586	25.457	21.6634	24.5208	25.4766	27.0993	24.01	26.8285	21.851	25.5375	22.5362	25.3871	25.6308	24.121	24.8166	26.2656	22.6051	26.2689	3	3	3.266e-269
H3BNT4;Q99547;H3BSB3;H3BNK8;H3BU96	M-phase phosphoprotein 6	MPHOSPH6	24.6819	25.2368	24.9956	24.7076	24.8866	21.6546	24.4517	24.9815	24.6252	24.393	24.9067	24.2248	24.3865	24.3133	22.907	24.3362	25.5653	25.4842	21.6629	24.6058	24.0746	24.1941	25.1877	24.1599	8	8	6.894e-263
H3BP28;Q99807;Q99807-2;H3BTN8;I3L1T0;H3BSZ3;H3BS11	Ubiquinone biosynthesis protein COQ7 homolog	COQ7	26.4086	26.8346	24.9743	26.0402	22.4435	22.1999	22.6251	21.705	24.8549	21.0932	24.4102	26.7641	24.7052	26.8261	24.4279	25.6518	20.714	24.337	22.016	21.6798	24.4573	19.2111	21.4272	20.4352	7	7	9.4502e-107
H3BPE1;H3BQK9;H0Y314;H0Y4F5		MACF1	30.0058	30.3235	29.8941	30.1447	30.4084	30.0364	29.5235	31.0217	30.2421	29.8932	29.939	30.5224	30.4938	30.4983	28.2417	30.698	29.387	30.0601	30.1504	28.081	30.1353	30.6085	29.9911	30.9608	0	346	0
H3BQM0;B4DV38;E9PC61;Q8NDF8;Q8NDF8-3;Q8NDF8-2;Q8NDF8-4	PAP-associated domain-containing protein 5	PAPD5	23.8371	24.2064	24.8362	24.3362	22.2045	22.0903	24.128	21.0918	23.9049	22.7408	22.9072	22.0974	22.8559	24.0668	20.7765	20.4469	23.0621	21.8771	23.4542	22.6022	24.0875	23.615	23.1121	22.351	21	21	3.391e-304
H3BR29;H3BSM7;Q96GQ5;Q96GQ5-2;B4DJP2;I3L2V0;H3BTA0;H3BS97	UPF0420 protein C16orf58	C16orf58	22.7052	22.1089	24.5424	22.4389	20.2171	23.9091	22.2634	22.2986	24.9103	25.5931	24.9879	22.1628	21.854	22.6414	25.4902	23.3576	20.9867	23.7961	25.3108	21.5892	23.4509	19.9324	23.8645	23.7782	10	10	1.5915e-205
H3BR50;P27449	V-type proton ATPase 16 kDa proteolipid subunit	ATP6V0C	20.8127	23.2539	21.4397	24.901	20.9093	22.9738	23.3433	22.9046	25.3476	22.6508	21.2073	21.6437	21.1057	25.6336	22.7172	21.2885	25.0161	20.053	24.5982	25.8686	21.5365	21.7582	20.2994	20.7316	1	1	1.7898e-31
H3BRL3;O14562;H3BUM8	Ubiquitin domain-containing protein UBFD1	UBFD1	23.2288	22.8586	23.0993	23.26	22.5109	20.4435	21.89	22.9559	24.8569	23.5	21.7703	24.0678	21.7549	23.037	22.4645	23.7158	21.2928	21.9143	21.9723	23.9638	23.3826	23.1475	23.3454	22.0001	10	10	4.4889e-75
H3BSW0;Q8N9N7	Leucine-rich repeat-containing protein 57	LRRC57	24.8284	23.6986	24.065	24.4374	24.0566	24.4616	22.691	23.7141	24.4986	23.6153	24.5929	24.4948	23.5361	23.5863	21.8683	24.3735	24.0315	24.1231	24.6332	23.8742	23.8281	24.2772	24.3612	23.6677	8	8	3.6141e-59
H3BTA8;H3BTT7;H3BP08;Q15011-3;E9PGD1;Q15011-2;Q15011	Homocysteine-responsive endoplasmic reticulum-resident ubiquitin-like domain member 1 protein	HERPUD1	22.9013	19.6749	24.3246	24.3939	20.1454	21.216	20.6046	21.2643	22.2419	21.146	21.5928	20.0866	22.3187	22.7186	21.6338	20.8863	25.1288	21.1914	26.7	23.9489	22.4279	22.3665	22.3629	22.6156	3	3	3.7797e-08
H3BU13		PKM	22.3725	21.6654	20.9274	20.9597	22.5323	23.6594	23.5347	22.4912	21.6969	23.531	22.2598	21.9165	20.788	21.0934	22.7769	21.9186	20.8749	21.2199	20.2905	21.9018	22.6265	20.2816	21.4108	22.6304	1	1	0
H3BU97;C9J815;Q0VD83;Q0VD83-3;Q0VD83-2	Apolipoprotein B receptor	APOBR	25.3468	25.9321	25.6574	25.5267	28.5461	28.3883	29.2232	28.7646	26.8129	27.3346	27.7351	27.4352	28.1889	27.53	27.478	28.4209	27.0519	27.1246	27.0656	25.2712	27.9211	28.4197	27.9864	28.8356	41	41	0
H3BV80;H3BMM9;H3BTC0;Q15287;Q15287-3;Q15287-2;H3BR57;H3BPG5;H3BMS0;H3BRK4;H3BTV0;H3BNI3;H3BP82;H3BTR6;H3BUG0;H3BTY0;H3BNU7;H3BUL0	RNA-binding protein with serine-rich domain 1	RNPS1	28.0157	28.1337	28.3348	28.3482	27.9455	28.3652	28.0559	28.2859	28.0258	28.2064	28.0237	28.1628	28.44	28.0655	27.3029	28.2659	26.2944	26.6007	27.6627	27.2324	27.4428	28.5769	28.3289	28.01	7	7	2.8395e-203
H6UMI1;O95166;F5GZY7;Q9H0R8;Q9H0R8-2;I3L3J4	Gamma-aminobutyric acid receptor-associated protein;Gamma-aminobutyric acid receptor-associated protein-like 1	GABARAP;GABARAPL1	24.526	24.5313	21.6153	23.9485	21.2612	21.5011	23.0309	21.4808	24.2956	22.0512	24.0677	22.7294	24.3503	23.1256	21.7427	24.2434	25.0135	24.4269	24.5429	24.7796	24.5541	24.1058	23.9216	23.8438	4	5	1.1679e-42
H7BXD5;P28676;H7C2Z6;C9JIZ3;C9JWQ8;C9JV47	Grancalcin	GCA	25.1914	24.5376	24.3402	25.712	20.8148	21.3303	21.2941	20.287	22.8696	21.8665	20.5593	22.0929	19.9251	22.2266	23.0059	22.3705	23.7135	24.733	24.6871	24.7909	21.5511	24.3691	24.4176	21.556	10	10	0
H7BXF5;Q9H0E3-3;Q9H0E3;Q9H0E3-2;C9J683;C9JTJ5	Histone deacetylase complex subunit SAP130	SAP130	27.0282	27.5	27.2601	27.4776	27.0464	26.8127	26.5519	27.089	26.4046	25.9653	26.4441	27.3651	27.7209	27.5468	26.1231	26.648	27.2466	27.0937	26.4719	27.5615	26.6223	27.1195	27.1012	27.191	21	21	0
H7BXH2;E9PKF6;Q5H9R7-6;Q5H9R7-2;Q5H9R7;Q5H9R7-5;G8JLI3;Q5H9R7-4;Q5H9R7-3;E9PQP7;H0YEN2;E9PNN8;E9PK08;H0YDW1;E9PJD8;E9PKG4;H0YEV0;H0YDK9	Serine/threonine-protein phosphatase 6 regulatory subunit 3	PPP6R3	26.2826	26.6238	26.526	26.6649	25.2291	24.5914	24.6337	26.2866	26.3465	24.8998	25.8922	26.7044	26.7429	26.1367	24.015	25.949	25.0634	25.8834	22.3861	21.8623	26.2862	25.9395	26.496	25.7702	38	38	0
H7BXI1;A0FGR8-2;A0FGR8-6;A0FGR8;A0FGR8-4;F2Z3K9;A0FGR8-5	Extended synaptotagmin-2	ESYT2	30.0341	30.2523	30.2129	30.2429	30.2175	29.4542	29.6174	30.7062	29.0596	28.9765	29.4166	29.7441	29.1671	29.4217	28.0371	29.9596	29.5819	30.0186	30.601	27.4752	29.427	29.7934	29.8557	30.0866	51	51	0
H7BYY1;P09493-5;F5H7S3;H0YK48;B7Z596;P09493-2;P09493-7;P09493-3;D9YZV8;D9YZV3;Q6ZN40;H0YNC7;H0YL52;P09493-6;P09493-4;P09493;D9YZV2;H0YKX5;H0YL42;H0YK20;H0YN06	Tropomyosin alpha-1 chain	TPM1	25.4474	25.5577	25.8137	26.523	27.6131	27.4328	26.2291	26.5951	26.2679	22.3781	25.3679	25.5024	27.5627	25.8625	22.7843	20.1425	26.8911	25.7833	22.0911	25.915	27.1684	25.7123	25.8637	25.9616	12	12	3.5268e-239
H7BZJ3	Thioredoxin	PDIA3	28.3462	29.1208	28.3283	28.6486	29.7572	29.94	30.5471	29.056	28.3448	29.7667	29.5201	28.9003	29.5867	30.1045	30.1671	30.4117	28.2603	28.3541	27.4782	27.7986	29.4217	29.9417	28.6784	30.3211	1	1	4.0709e-235
H7BZQ3;Q96G74-2;Q96G74-3;G5E9D7;Q96G74;Q96G74-4	OTU domain-containing protein 5	OTUD5	23.9658	24.0696	24.2889	24.3626	24.5549	24.4347	24.307	24.5675	24.2879	24.2651	24.2575	24.163	23.5252	24.4505	24.2575	23.9838	24.0573	24.0914	23.165	24.5743	24.1957	24.1173	24.2489	23.6243	9	9	4.465e-160
H7C0N4		SF1	23.5809	23.3233	24.5706	23.224	23.5876	24.3311	21.6154	24.0031	23.5706	24.8658	23.7438	22.8567	24.545	23.962	21.8047	24.6585	22.4931	21.665	23.8969	24.0496	23.014	23.9184	24.0937	24.5091	3	3	4.6439e-32
H7C0P1;E7ERF0;C9JR62;B8ZZB3;J3KNW6;Q6ZP82-2;Q6ZP82		CCDC141	22.1383	21.2953	20.8332	23.3401	24.2552	23.0592	24.1925	22.9789	20.2377	22.98	22.2557	21.8574	21.2348	20.2677	22.7036	21.7655	21.5264	22.3688	20.8243	21.7681	21.0345	20.4557	21.8348	23.0176	8	8	7.9262e-27
H7C0S8			23.1554	23.6061	23.3515	20.7951	21.6147	21.0163	21.5837	22.5579	22.6012	23.9421	23.2328	24.0507	21.9778	21.6107	20.9677	21.4138	24.2057	21.2353	22.7503	22.949	25.3805	23.2282	24.1872	21.0398	0	3	2.1553e-184
H7C107;Q6DN90;C9JMG9;Q6DN90-2;Q5JU85-3;Q5JU85;Q5JU85-2;Q9UPP2-2;Q9UPP2	IQ motif and SEC7 domain-containing protein 1	IQSEC1	25.236	22.4207	23.83	22.0067	28.2298	25.4584	26.556	28.3577	25.8483	24.9466	24.8484	22.0166	25.03	24.2437	25.1181	24.6248	24.0395	23.0096	25.4505	25.0434	23.2359	21.6838	20.6454	23.9761	23	23	7.1046e-207
H7C1J4;Q6BDS2	UHRF1-binding protein 1	UHRF1BP1	23.2814	19.5487	19.865	21.8601	21.5937	20.9843	20.8374	20.6687	21.6119	20.0772	21.7177	19.957	19.9545	20.6067	20.7778	22.135	20.5704	19.0463	21.1924	22.9187	21.3017	19.6668	22.5051	20.4244	13	13	5.0432e-85
H7C1U3;Q5T0F9-2;Q5T0F9;H0Y517;Q5T0F9-3;Q5T0F9-4;Q5T0F9-5	Coiled-coil and C2 domain-containing protein 1B	CC2D1B	25.9377	25.8173	25.8701	26.0325	25.9866	26.192	25.7757	25.5191	25.9711	25.776	25.9132	25.6664	25.3253	25.6684	26.3552	25.9643	22.1592	24.2769	24.7185	25.0314	25.1462	26.4298	26.0208	25.347	24	24	0
H7C1U8;Q9BUR5;C9J574;Q9BUR5-2;G3V1B6	Apolipoprotein O	APOO	25.6426	26.0818	26.1499	25.444	21.5314	25.9732	26.2362	26.0862	25.6434	25.7089	26.1154	25.5012	25.6359	25.1105	24.8455	25.6572	25.9406	26.1194	25.863	25.0044	24.857	26.0419	26.1379	26.28	8	8	1.6079e-112
H7C2F2		CD99	24.4526	24.8722	24.1625	24.9811	26.4632	23.7614	25.6439	27.2403	26.1486	26.6617	26.4218	26.8899	20.8396	26.5018	26.4448	27.2783	25.7939	26.6885	26.7159	26.8439	26.2037	27.1359	28.8433	27.2563	1	1	5.8928e-297
H7C3P4;B4DYH8;P15586;F6S8M0;F5H260;F5H4C6;H0YFA9	N-acetylglucosamine-6-sulfatase	GNS	26.8818	26.6751	27.2258	26.8312	29.3472	28.5949	29.1619	28.9258	28.3259	28.77	29.0414	28.694	29.3177	28.6135	28.9286	29.2102	28.5114	28.5081	27.1294	27.4788	29.3163	29.3489	29.2281	29.1869	11	11	1.4384e-80
H7C4G9;O15083	ERC protein 2	ERC2	20.7148	22.9747	23.0912	22.9659	22.7404	22.568	22.1713	22.7021	20.9267	21.1751	22.4719	22.3979	23.0591	23.3084	22.0257	22.9554	21.3188	21.8134	21.3132	21.5126	23.8315	22.8686	21.4255	22.3893	4	4	1.4718e-32
H7C561		SF1	21.7888	21.7754	23.9515	20.6429	22.9646	24.0931	23.9251	22.6835	22.6487	24.3922	21.0714	22.6208	21.083	21.441	21.7694	24.0871	24.3959	23.0097	24.1197	22.5407	21.8784	20.3238	24.9168	23.8344	0	2	1.6553e-128
H7C5D9		LRCH4	23.2787	22.8596	22.4955	22.0609	22.5693	23.2184	22.2548	22.9174	22.521	21.8924	22.0905	21.8154	22.3177	21.3323	21.02	20.7662	20.6894	22.7772	20.964	21.8969	22.9769	21.2988	21.9761	22.9806	2	2	1.9602e-166
I3L0E3;Q9Y2R5;E9PE17;Q8N859;I3L137;K7ENX6;M0R1N1;E5RGC2;M0R0I7;M0R079;M0QZ38;M0QX59;M0QXZ4;F8WBQ5;M0QYA4;F5H490;E9PPF8;E9PIN4;M0R1V2;E9PLW9;C9K0H2;M0QYM6;P17039-3;Q8IW36-3;F6W2C3;M0QYV6;K7ENW2;K7EIP5;K7ERS7;K7EL03;M0QZA6;J3KRF9;K7ENQ3;K7ERD9;M0R2I1;M0R0D9;K7EM14;C9J5H1;F8WDJ7;J3QR38;J3KSW0;E7EVQ0;C9JG37;F2Z3A3;Q0P6G1;K7EQQ2;J3QKY7;M0QXQ0;Q8IW36-2;E5RHT5;K7EIG2;F2Z2N8;A8MTT8;M0R297;K7ELI5;E9PSE6;Q…	28S ribosomal protein S17, mitochondrial	MRPS17	26.4883	27.0787	26.7078	27.0051	25.8639	26.5853	25.8588	26.3987	25.9464	25.9968	26.1037	26.8839	26.2375	26.8193	25.7935	26.197	25.2618	25.9637	26.1874	25.2406	26.2584	27.041	26.4174	26.3626	7	7	0
I3L0N3;P46459;I3L0L3;I3L338;I3L4Q9;I3L255	Vesicle-fusing ATPase	NSF	29.7742	29.755	29.4774	29.5793	30.1096	29.8289	29.7805	30.1695	29.9198	30.2971	30.0162	30.0746	29.9404	30.0578	29.7363	30.108	29.8179	30.2187	29.8973	30.2804	30.0569	30.0393	30.1266	30.1419	7	52	0
I3L112;P52429;Q8TBM4	Diacylglycerol kinase epsilon	DGKE	22.7657	23.1523	21.0595	24.2373	22.1088	22.9628	21.2126	21.3207	21.6133	22.8534	21.0957	22.4576	22.4368	21.9433	22.0189	22.5805	21.4782	23.6389	21.06	21.8857	22.297	20.2906	23.7148	21.8719	11	11	2.95e-105
I3L1I5			26.5996	26.3282	26.6779	26.3705	26.2695	26.1873	26.4943	25.6961	26.6807	26.3009	26.5378	26.151	26.8107	25.5725	26.1963	26.2109	24.5699	25.8189	26.0216	23.5791	24.9907	25.6485	25.2115	23.7009	13	13	0
I3L1Q3;Q8TE02;Q8TE02-4;I3L2T0;I3L3N8;I3L437;Q8TE02-2;I3L2A9;Q8TE02-3;I3L1A8;I3L200;I3NI50	Dermal papilla-derived protein 6	C17orf81;DERP6	24.9345	22.8333	23.3768	24.736	21.5613	21.9261	22.1546	24.3542	21.277	21.7634	23.1555	23.0273	22.6892	22.9311	21.6006	23.1515	22.2646	22.9165	23.244	23.3014	21.2299	22.5893	23.1442	23.5452	6	6	1.0384e-179
I3L2C7;P57678;I3L399;I3L4A4;I3L4M4;E7EN12;I3L1J7	Gem-associated protein 4	GEMIN4	22.8688	22.059	22.6853	22.6798	21.7694	23.4065	24.4483	20.8787	20.8326	23.3825	23.359	22.6669	20.9229	21.9633	23.6844	22.8255	23.8649	22.7382	23.669	21.5118	21.8673	21.7785	23.8829	22.3287	38	38	0
I3L2J0;Q96RK0;I3L190;I3L1Q4;I3L135;I3L373	Protein capicua homolog	CIC	24.1296	24.792	24.8319	24.2246	25.4666	24.0748	24.1935	25.5108	24.8549	25.053	24.6672	24.3499	25.8755	24.9261	24.0656	25.4552	21.8209	24.5046	21.8038	24.1946	25.9343	25.5087	26.344	25.2776	32	32	0
I3L2L5;C9JLW8;I3L4Q0;I3L317;I3L3A7	Protein FAM195B	FAM195B	24.9515	24.2635	26.2301	24.9067	26.0915	25.5818	25.5883	25.6528	26.2274	26.4038	25.777	25.0599	26.6748	25.0791	26.112	26.1618	26.3026	25.6492	25.4767	25.3331	26.7515	26.5442	26.015	25.4665	8	8	2.0306e-83
I3L4X7;B4DXA1;Q13227;I3L3Y9	G protein pathway suppressor 2	GPS2	26.6153	25.129	24.4827	24.3951	23.3939	23.1514	23.7112	22.8162	23.9587	23.2316	23.4086	26.1086	24.6751	26.2369	22.7189	23.2	23.8182	20.0473	22.991	21.5528	24.5287	25.5035	26.0584	26.2157	5	5	3.7598e-15
I6L899			21.8055	21.6262	21.5478	21.4014	24.8252	23.9711	22.953	25.6534	21.6289	23.1321	24.4077	22.2034	21.1873	21.0355	21.8453	21.3677	20.496	20.5551	21.0498	21.5023	22.3244	24.773	22.8569	20.5928	0	3	1.6048e-28
J3KMW7;O95071;E7EMW7;E7ET84;E5RFK7;H0YBB4;H0YAV7	E3 ubiquitin-protein ligase UBR5	UBR5	25.9962	25.6523	25.5236	24.9259	24.5738	24.1572	24.8586	24.4123	21.5459	24.802	24.8409	24.4825	26.0801	23.1729	25.0376	24.0282	24.0311	25.0922	25.617	24.5606	25.0469	25.0627	26.658	24.0877	86	86	0
J3KMX2;Q92925-3;Q92925;Q92925-2;J3QWB6;C9JYI7;J3QQL7	SWI/SNF-related matrix-associated actin-dependent regulator of chromatin subfamily D member 2	SMARCD2	28.9088	29.0831	28.4549	28.7535	28.7618	28.4738	28.4098	28.6591	28.2955	28.6019	28.292	28.5423	27.8014	28.9042	27.9193	28.6764	28.9415	28.126	28.4714	28.5424	28.1872	28.582	28.4973	28.7986	21	23	0
J3KMY5;P61916;G3V3E8;E7EMS2;G3V3D1;H0YIZ1;G3V2V8;B4DQV7	Epididymal secretory protein E1	NPC2	28.319	28.1938	28.908	28.3604	30.2655	30.6097	31.0371	30.3925	29.8797	30.3394	30.5356	30.2299	30.5591	30.1101	29.5884	30.0562	30.1772	29.6641	29.4708	29.3981	31.1442	30.6074	30.3565	30.4537	8	8	3.5654e-156
J3KMY7;Q9GZT3;H0YJ40;G3V4X6;G3V2S9;H0YJW7;H0YJ07;H0YJU7;H0YJI1	SRA stem-loop-interacting RNA-binding protein, mitochondrial	SLIRP	28.6166	28.0235	28.5962	28.618	27.8908	27.4236	28.7725	27.9247	28.1352	27.986	28.3829	27.8851	28.2776	28.2337	27.1572	27.7761	29.3703	28.4772	28.4297	28.1764	28.4155	27.943	28.3704	28.377	13	13	5.8426e-152
J3KMZ7;Q9H0H0;J3KRH0	Integrator complex subunit 2	INTS2	24.1929	25.9256	23.5692	24.1828	22.8085	21.9707	23.0412	23.6723	23.1797	21.5723	23.0658	23.947	22.6769	23.9409	22.6068	23.1486	20.8422	23.9347	24.5213	21.3618	24.0501	23.8937	24.5	23.6806	28	28	0
J3KMZ9;P01130-3;P01130;P01130-4;P01130-5;P01130-2;H0YNT7;H0YMD1;H0YM92;H0YMQ3	Low-density lipoprotein receptor	LDLR	22.506	20.7352	21.4364	22.5735	20.4659	21.9829	22.0746	22.7178	20.4021	22.4462	21.2728	21.1469	21.484	20.7178	22.8068	21.6557	20.9076	21.6712	22.9395	22.3586	20.5871	21.8324	22.7557	20.0769	20	20	1.2373e-227
J3KN10;P42356;P42356-2;A4QPH2-3;A4QPH2;A4QPH2-2;A8MTF1;Q8N8J0;C9JLI1	Phosphatidylinositol 4-kinase alpha	PI4KA	25.3066	26.5631	24.6085	26.1248	25.0383	25.1351	23.5758	27.0323	24.988	25.3491	25.0124	26.1845	25.0818	25.5238	24.0541	24.03	25.7782	25.6337	25.6967	25.6338	24.8634	25.3353	25.2681	25.0378	71	71	0
J3KN66;H0Y4R4		TOR1AIP1	26.2934	27.8801	26.7567	26.8286	27.2447	28.1038	27.5873	27.2507	26.2565	27.4705	26.9192	27.0672	27.1156	28.0547	26.6558	27.2005	25.4454	20.8968	25.8633	27.103	26.1569	28.3037	27.4336	27.0164	0	1	0
J3KN82;Q96GX9;Q96GX9-3	Probable methylthioribulose-1-phosphate dehydratase	APIP	27.1934	24.8197	26.1041	25.9523	26.7389	24.0248	25.1747	25.6389	26.925	25.2037	26.9294	25.9255	25.1068	25.2842	25.7011	25.5451	26.8571	26.8253	23.3202	25.4285	26.153	24.7153	25.8862	25.5627	19	19	0
J3KNB8;Q9Y6R4-2;F5H538;Q9Y6R4;F5H4R1;F5H1X6	Mitogen-activated protein kinase kinase kinase 4	MAP3K4	25.0407	25.4518	24.0262	25.9541	22.9695	22.8273	21.9962	24.3888	24.7658	23.5994	24.2443	24.7522	22.8835	24.5831	21.7476	23.3713	25.4846	25.4129	24.8826	25.7331	24.8614	24.8902	23.731	23.801	44	44	0
J3KNC8;P52849;P52849-2;H7C032	Bifunctional heparan sulfate N-deacetylase/N-sulfotransferase 2;Heparan sulfate N-deacetylase 2;Heparan sulfate N-sulfotransferase 2	NDST2	22.8944	23.9699	20.4019	22.9537	20.9282	21.7867	21.525	23.1202	22.1207	22.0814	22.3316	20.2322	22.6665	22.9333	22.4274	21.5229	21.9837	21.5686	22.6229	23.6289	20.0708	22.9327	20.7776	21.7171	10	10	1.9252e-23
J3KNF4;O14618;E9PP76;E9PK03	Copper chaperone for superoxide dismutase	CCS	29.2492	28.6978	28.4573	29.0908	28.233	27.6884	28.002	27.5013	28.5564	28.237	28.2815	28.79	29.2221	28.7746	28.5402	28.1963	28.3189	28.7087	27.7577	28.6159	28.2806	27.6756	27.7922	27.2718	11	11	1.1545e-241
J3KNF8;J3QR91			27.7215	27.8969	28.2066	27.9265	28.6172	28.7751	29.2517	28.7541	28.2511	28.2944	28.471	28.2506	26.8097	28.716	28.0975	28.6049	27.2306	26.7734	27.4344	25.3795	28.2024	28.7786	28.7678	29.1725	1	7	0
J3KNH7;Q9H4L4;J3QL36;J3QRE4;J3KSF5	Sentrin-specific protease 3	SENP3	25.2349	25.0559	25.4423	25.2921	21.1085	22.2626	26.2933	25.5606	24.9831	21.7975	24.5605	24.8272	25.7769	25.3046	24.8458	24.8793	25.3782	24.334	25.5825	23.5589	24.7388	25.1164	24.9712	25.2796	15	15	3.0726e-181
J3KNL2;Q8WYJ6;H3BS29;H3BS52;Q8WYJ6-2;I3L2M1;J3QRU3;J3QLR2;E7EQM7;O43236-6;E7EPG2;E7EX32;Q99719-2;Q99719;G3XAH0;J3QLA8;H7C299;F8W9E5;C9JM82;B4DJ62	Septin-1	41518	31.6911	31.3751	30.7245	31.3705	30.9644	30.4505	30.7765	30.5268	31.1643	30.8192	30.6632	31.0462	31.4657	30.9654	30.779	30.5308	30.7764	31.4748	30.7702	31.3265	30.6078	30.8156	30.6907	30.6294	38	41	0
J3KNL6;O15027-2;O15027-4;O15027-3;O15027;H0Y5S1	Protein transport protein Sec16A	SEC16A	28.2496	28.1245	28.2043	28.328	28.7374	28.3898	27.9604	28.6768	28.5545	28.1088	28.3305	28.4738	29.2146	28.4513	27.9681	28.6145	27.7723	28.0349	27.5449	27.6913	28.2977	28.5413	28.251	28.7245	8	66	0
J3KNL9;Q9HBF4;G3V5N8;Q9HBF4-2	Zinc finger FYVE domain-containing protein 1	ZFYVE1	22.2955	22.7069	21.9316	22.7323	19.8475	21.4059	22.4594	21.5159	22.2822	22.3217	21.613	22.7463	22.5491	22.4861	21.7382	22.6953	20.6972	22.3661	20.9384	23.337	22.2137	22.4123	21.4931	22.7795	14	14	2.7623e-101
J3KNQ6;Q86VK4-3;Q86VK4;Q86VK4-5;Q86VK4-4;G3V4E6;G3V565;G3V369;Q86VK4-2;G3V4H7;G3V2V5;G3V4W2;G3V2C2;H0YJI7	Zinc finger protein 410	ZNF410	22.2365	22.4264	22.48	22.5712	22.0783	22.9576	22.0465	22.5338	22.8417	23.8937	22.638	21.5836	20.7035	22.869	23.3381	20.976	20.2836	23.1191	22.2524	21.4107	22.0862	21.4087	21.7429	20.7072	6	6	6.7612e-24
J3KNU8;Q02252;G3V4Z4	Methylmalonate-semialdehyde dehydrogenase [acylating], mitochondrial	ALDH6A1	30.3339	30.3465	29.8878	30.1645	29.8056	29.7284	28.7668	29.3841	29.8948	30.0465	29.3757	30.0826	29.8429	29.4424	28.6335	29.6024	29.2462	30.4625	29.4323	30.023	29.6847	29.8714	28.5852	29.5534	35	35	0
J3KP15;Q01130;J3QL05;B4DN89	Serine/arginine-rich splicing factor 2	SRSF2;SFRS2	30.2467	30.6076	30.5069	30.7987	29.7768	29.1988	29.4437	29.9999	30.5115	30.347	30.1864	30.1187	29.922	30.5687	29.354	29.7894	30.2404	29.294	30.9526	29.2634	29.9235	29.8377	30.1447	29.9985	16	19	4.0658e-297
J3KP19;O43166-2;O43166;F5GYF8;H0YJY2	Signal-induced proliferation-associated 1-like protein 1	SIPA1L1	23.5972	23.3744	25.0534	23.5773	23.1537	24.5941	24.8095	23.3979	23.1225	23.9963	23.1332	24.7124	23.1321	24.8849	23.5228	22.2883	22.3637	22.7318	23.0969	23.4761	23.4338	23.5411	24.4187	23.3407	42	43	0
J3KP69;Q8IWV1;Q8IWV1-2	Lymphocyte transmembrane adapter 1	LAX1	22.5567	22.9789	23.5504	23.4546	23.3665	21.7583	23.0089	23.5304	24.699	23.7701	24.4997	24.8163	21.7104	24.4269	23.0152	24.0343	21.327	21.4053	22.9729	20.2272	24.3783	24.5589	20.4577	24.2599	7	7	1.6876e-27
J3KP75;O75167-5;O75167-2;O75167;O75167-4;H9KVA6;F6TH74;F5H858	Phosphatase and actin regulator 2	PHACTR2	21.9979	22.0218	22.6922	24.1327	26.4968	24.7474	25.8282	25.5825	29.0913	27.5257	28.2648	28.4084	26.1803	27.1874	26.4607	25.8117	27.3244	26.3173	25.8511	26.9056	26.5015	28.2592	27.308	25.6061	21	21	1.1008e-224
J3KPC8			23.9466	23.7889	21.5776	23.7804	22.5329	23.289	23.9558	23.3393	25.1867	23.1628	21.9944	24.6041	24.7984	24.3913	22.1109	23.9066	21.6095	24.6443	22.6682	23.5915	23.5741	24.1693	19.9393	23.3156	0	26	0
J3KPD3;F5GXV8;I3L521;F5H606;G3V1T9;F5H674		RBM7	27.0101	27.221	26.71	26.7162	27.0097	27.0583	27.5891	26.9045	26.1546	26.5233	26.837	25.7492	26.7779	26.3366	27.0818	27.2049	24.6311	25.6599	26.5143	26.1156	26.6105	27.3393	27.1144	26.794	1	13	0
J3KPK1;O43426;J3KQV8;O43426-4;O43426-2;C9JFZ1;C9JW66;O43426-5;C9J1Z6;H7C3R5;H7BZ56;H7BZC2	Synaptojanin-1	SYNJ1	23.1302	21.2621	22.823	23.5229	23.2339	21.2457	22.7797	21.6706	22.9311	22.1956	23.3659	23.5619	20.7838	23.2949	23.1299	22.5027	23.0982	25.2434	23.3192	21.1749	23.0221	23.303	22.8274	22.6468	39	39	0
J3KPP0;Q9Y6G3;A6NCI0	39S ribosomal protein L42, mitochondrial	MRPL42	23.8446	24.1629	24.2378	24.2516	24.7665	24.9675	24.6973	23.991	23.9924	22.5728	24.0529	23.8448	21.251	24.0842	24.1774	24.4919	24.449	23.3719	24.2081	23.5195	25.8941	24.0524	23.785	24.1377	2	2	1.566e-163
J3KPV4;P33991;E5RG31;E7ER43;E5RK04;E5RHP5;E5RFJ8;E5RFR3;E5RG53	DNA replication licensing factor MCM4	MCM4	27.3826	27.1946	27.363	27.507	26.7836	25.7233	29.319	25.1851	26.7371	28.5074	26.8988	27.1033	29.4716	28.735	25.6914	26.5674	27.4731	28.7507	28.5953	27.5235	30.9088	29.6918	29.3223	26.7933	59	60	0
J3KQ52;P10144;J3KPK2;E7EUV0;E9PRD7	Granzyme B	GZMB	21.7647	22.0217	21.7852	23.0177	31.4697	30.4534	30.5637	31.3947	23.2311	23.2863	24.4611	21.4129	29.5742	27.8935	26.6824	28.8212	22.9559	23.2259	23.7601	22.2747	27.1633	27.9284	26.7136	28.565	16	16	0
J3KQ98;O75864;F5H3P7;O75864-2	Protein phosphatase 1 regulatory subunit 37	PPP1R37	24.9737	25.5215	25.3765	25.4083	21.8428	22.7699	22.3802	20.4506	20.9209	22.6274	21.2811	25.6248	25.3333	25.4495	22.1538	25.464	21.9853	24.8028	22.1706	21.8533	25.0981	25.3327	25.3745	26.4026	6	6	4.1401e-21
J3KQ99;F6UCG7;P20036;H0Y6F8	HLA class II histocompatibility antigen, DP alpha 1 chain	HLA-DPA1	21.5406	21.045	23.9271	23.5111	26.8449	24.6218	26.3955	26.4478	26.3991	27.3588	27.1245	27.6338	26.7675	26.7199	27.9372	27.1227	27.7328	27.3955	27.5731	26.0296	27.1175	26.869	28.443	28.2045	3	4	1.0342e-61
J3KQD0;Q8TBF2;Q8TBF2-3;Q8TBF2-5;J3KPF6;Q8TBF2-6;J3KPF5;Q8TBF2-4;Q8TBF2-2;J3KRV9;Q8TBF2-7;J3QKK8	Prostamide/prostaglandin F synthase	FAM213B	24.306	23.4029	20.9462	22.6837	20.205	22.0258	21.1803	21.9087	21.5433	22.9708	20.9639	21.2133	21.5092	22.124	21.73	24.5753	21.672	21.7698	20.7406	21.9419	22.7847	22.5096	21.2577	21.8736	8	8	7.408e-123
J3KQD6;Q2TAK8;J3KNX4;Q2TAK8-2;K7EP97;K7ES53	PWWP domain-containing protein MUM1	MUM1	23.0819	22.9884	21.126	23.1715	23.7995	23.2969	23.747	24.9424	20.9455	21.2165	23.7373	22.5925	24.4919	21.258	22.0979	21.0879	22.2648	20.3399	22.4225	21.1436	21.0505	21.4235	20.5726	22.5409	9	9	6.4569e-30
J3KQS2;O00311	Cell division cycle 7-related protein kinase	CDC7	20.2941	19.6653	22.2006	21.7289	21.2925	23.3593	23.1896	23.5984	21.8515	22.3109	22.5315	21.0048	21.8213	21.7534	21.7216	21.8301	20.8596	20.6214	21.0934	20.8387	21.6013	21.9774	20.8408	22.7885	8	8	9.6985e-117
J3KR07;Q96RY5;H3BSW4;J3QT63	Protein cramped-like	CRAMP1L	23.1816	23.651	22.0262	22.5894	20.8615	21.9344	22.0983	21.8238	21.4652	24.144	22.9305	21.6737	21.9959	22.0325	23.606	22.1525	21.8828	22.2743	22.2832	22.8998	21.4671	21.3566	23.2085	21.3151	11	11	3.1425e-47
J3KRP6;J3QS72;J3QQM2;J3KT74;J3QQW2;Q15532-2;Q15532;F5GWN1;J3QSB3;J3QSG1;J3QQW6;J3QLJ7;J3QQX5;J3KT22;B4DLD3	Protein SSXT	SS18	25.5008	25.3805	26.3139	25.3187	26.1247	25.8946	25.8648	26.5367	26.0224	25.7093	26.2776	25.1768	26.9655	25.8896	26.1031	26.3363	27.0383	25.9533	26.0473	26.8767	25.5036	25.4425	25.2659	25.645	4	4	2.3976e-42
J3KS15;Q14197;J3QRF8	Peptidyl-tRNA hydrolase ICT1, mitochondrial	ICT1	23.9323	25.7251	22.223	24.5289	27.4731	27.0935	24.4919	26.8147	23.7578	23.6302	24.3313	24.7223	25.2455	24.2973	24.2898	23.7432	22.8926	21.2468	23.2268	22.6315	21.2036	24.8595	23.9576	24.4602	12	12	8.0624e-77
J3KSS9;P32248	C-C chemokine receptor type 7	CCR7	25.2785	25.5856	21.8584	25.9642	24.0964	24.3024	21.9187	24.2116	21.8559	22.1025	21.9281	22.1001	20.7117	23.552	22.5186	22.3057	22.0092	26.532	21.8582	24.4836	20.9139	23.7266	24.1526	21.6062	4	4	1.2483e-30
J3KSZ8;Q68DK7;J3QQY0;Q68DK7-2;Q68DK7-3;J3KTC2;J3KRQ4	Male-specific lethal 1 homolog	MSL1	25.2104	25.0868	25.2331	25.196	25.3598	25.37	25.3693	25.5185	25.1432	24.7906	25.0568	25.2824	25.3693	25.4395	21.5587	25.5413	20.3823	20.7077	20.1932	25.3546	25.4265	25.8798	25.3914	25.9111	15	15	0
J3KT76;J3KSI9;Q969W3;Q969W3-2	Protein FAM104A	FAM104A	23.1925	23.2468	23.5962	23.3558	20.7941	21.4937	21.887	22.3776	23.9269	21.509	21.8831	23.2176	23.4718	23.4095	21.2525	21.2317	22.4116	22.5355	21.5737	23.6058	21.8237	23.9337	23.452	23.2244	4	4	4.4831e-157
J3QK86;J3KPG5;Q9UIF9-2;Q9UIF9-3;F8VU39;Q9UIF9;H0YII3;H0YHL2;F8VWQ3;H0YHQ7	Bromodomain adjacent to zinc finger domain protein 2A	BAZ2A	24.5749	24.5702	24.2509	24.3296	24.4536	24.6616	24.2173	24.8384	24.3088	24.4523	24.2093	24.3006	25.0501	25.0502	21.8838	23.753	24.1089	23.898	23.469	24.1695	23.759	25.6034	24.9477	26.3169	30	30	1.2833e-278
J3QQM5;Q9BT23;J3KRR0;J3QL69	LIM domain-containing protein 2	LIMD2	29.8186	30.084	29.5851	30.0868	28.8579	28.4576	29.3184	28.1763	29.4687	28.6688	28.766	29.1145	28.9533	28.9763	28.8026	28.7847	28.7258	29.3016	29.0256	28.9508	29.4391	28.771	28.6628	28.5269	13	13	4.4366e-202
J3QQT2;J3KRX5;P18621;J3QL51;J3QS96;J3QLC8;J3KRB3;P18621-2;J3KSJ0	60S ribosomal protein L17	RPL17	31.7435	31.6572	31.809	31.6426	31.4665	31.7967	31.9215	31.2664	31.9757	31.7566	31.694	31.4509	31.6066	31.2131	31.5354	31.6625	31.7503	31.4941	31.167	31.3776	31.0909	31.3194	31.2618	31.6482	20	20	2.1683e-304
J3QR07;J3KRG5;J3KS01			25.3918	26.4662	26.1202	26.3665	25.1142	24.5272	23.7582	25.6857	25.5119	25.3453	24.8717	25.8473	26.2585	25.865	24.5245	24.6373	28.3472	26.9342	24.8551	24.2847	24.6973	25.621	25.4088	25.0112	2	21	3.9665e-146
J3QR09;J3KTE4;P84098;J3QL15	60S ribosomal protein L19	RPL19	31.3759	31.6828	31.5768	31.8841	30.9532	31.0754	30.9268	30.8668	31.7924	31.2492	31.2416	31.4739	31.7368	31.3458	30.5358	31.2324	30.0008	30.4173	28.9856	30.766	31.344	31.3331	31.4996	31.6552	20	20	2.2908e-227
J3QR65;Q9NYA4;J3QKV8;J3QRJ2;J3KT95;J3QLB9	Myotubularin-related protein 4	MTMR4	20.767	22.4626	20.225	21.3685	22.3895	22.388	21.942	20.9665	23.7508	23.6648	22.2571	21.7272	22.1537	21.6544	22.1015	21.319	23.1679	22.7436	21.577	22.2415	23.9867	23.4009	23.8044	23.7978	7	7	2.7397e-25
J3QRA1;P78423;H3BSR6	Fractalkine;Processed fractalkine	CX3CL1	21.4403	20.6829	20.2371	21.3901	25.804	24.4165	26.5859	25.0776	22.2603	21.116	21.6884	20.8273	22.2205	23.5955	25.1561	24.8742	22.5127	21.6058	21.745	21.9234	24.5314	22.4195	24.2253	21.5413	2	2	3.237e-21
J3QRB6;Q99759-2;J3KRN4;Q99759;J3QS19	Mitogen-activated protein kinase kinase kinase 3	MAP3K3	25.9944	26.4202	24.1094	26.191	26.8327	26.1448	25.7838	25.7136	25.5382	20.4184	25.8882	25.6325	25.8231	25.8002	25.4212	25.597	21.0483	20.9812	22.2561	23.5244	23.3273	26.2996	26.5214	25.2093	15	20	1.0039e-277
J3QRT5;P13598;J3QQR8;J3QKR4;J3QQX6;J3QRQ1	Intercellular adhesion molecule 2	ICAM2	23.5049	24.4641	24.3826	22.9953	25.4317	25.0895	23.7485	26.2411	24.9596	24.0523	25.0493	23.9388	23.2255	24.2247	23.4731	24.1406	25.1695	21.2883	21.4859	23.8445	23.2182	24.0904	23.8369	23.4913	7	7	9.1117e-72
J3QRU4;P63027;F8WCA0;L7N2F9;K7ENK9;K7EKX0;F5H787;P23763-2;F5GZV7;P23763-3;P23763	Vesicle-associated membrane protein 2	VAMP2	28.3226	28.57	28.819	28.6044	28.3569	28.0762	28.1255	28.5186	28.1521	28.2636	28.592	28.6594	28.211	28.4333	27.6887	28.6187	27.9666	27.7838	27.607	27.5285	28.5246	29.1595	28.6281	29.1598	4	7	3.8586e-248
J3QRZ6;A9UHW6;J3KSB8;J3QLJ5;A9UHW6-2;B4DUM7;J3QLD1;J3KSU6;J3QKW3;J3QLN4	MIF4G domain-containing protein	MIF4GD	21.5526	21.5952	21.9855	20.0283	19.6989	21.4913	21.9134	21.5551	21.7589	21.842	21.8331	24.8079	21.023	24.9264	21.3679	24.8883	24.8784	24.9169	24.7241	21.3344	24.9866	25.0696	24.817	25.371	8	8	3.3362e-100
J3QS48;I3L295;J3KT75;B4DT74;J3QW43;J3QRD5;O75352;I3L1D2;J3KSI4;I3L4E0;J3KTK8;J3QQZ4;I3L405;I3L261	Mannose-P-dolichol utilization defect 1 protein	MPDU1	24.9175	25.4122	25.3305	25.7651	22.7718	24.31	20.8087	25.7107	25.1402	24.2731	24.59	24.8858	24.7634	25.6214	24.5851	24.4601	26.6027	25.7334	26.1175	24.2034	23.9057	25.1957	24.4453	25.4799	6	6	1.2389e-24
J3QSH4;Q14119;J9JIC7	Vascular endothelial zinc finger 1	VEZF1	27.2714	27.4506	27.5609	27.8216	27.6312	27.7472	27.2532	27.4213	27.2267	27.0763	27.0483	27.6226	27.8605	27.7585	27.082	27.1972	28.6698	27.6986	26.5469	26.7446	27.2185	27.817	28.0901	27.9675	15	19	0
J3QTA6;J3QTB2			23.3462	25.7146	26.0943	27.5892	25.4099	26.2311	25.8211	26.2097	26.1828	25.6987	26.5179	26.7388	25.6694	26.0768	25.4934	26.2609	25.9798	25.9512	25.5734	26.534	25.4744	26.1028	25.4634	26.9647	1	13	3.6888e-197
J9JID7			23.757	24.1822	24.1356	26.4166	25.3237	24.8088	25.4241	25.2756	24.272	24.3441	23.9755	23.765	25.4292	25.8114	22.3915	25.1848	21.1734	24.0868	22.1741	25.5304	23.8788	25.2522	24.8833	25.7085	1	1	0
K4DI93;Q13620	Cullin-4B	CUL4B	29.0703	29.2143	28.6987	29.1633	27.0467	26.9893	26.3271	28.033	28.3256	27.9293	28.3042	28.5958	28.1695	28.4006	26.4435	27.7354	27.6265	28.7359	28.7211	28.7714	28.2462	27.8021	28.2114	28.279	1	52	0
K7EIU8;Q13485;K7ES96;K7EIJ2;K7ENG8;L7N2F7;K7EL18;K7EL15;K7ENG1;K7ELK2	Mothers against decapentaplegic homolog 4	SMAD4	24.1127	22.2822	24.8229	24.1055	24.2754	24.7467	22.6446	24.3057	24.3277	23.0449	22.8393	23.0121	20.9858	24.2018	22.9813	22.0388	21.8668	22.819	22.7272	21.4493	21.027	22.5529	22.9218	20.8406	13	13	0
K7EJQ7;Q9BY50	Signal peptidase complex catalytic subunit SEC11C	SEC11C	23.294	23.3354	21.1345	22.5291	23.8112	24.3905	24.2542	25.2177	24.1767	24.5936	24.4234	23.9754	22.3903	24.6327	22.5996	23.8849	21.4734	20.4806	27.0174	21.4778	23.5136	24.4937	24.3133	24.3061	10	10	6.8654e-146
K7EK00;Q96ND0;K7ERQ2;K7EPG9	Protein FAM210A	FAM210A	23.3663	23.3312	24.385	22.6965	25.2604	26.4552	24.6993	21.5855	25.2101	23.576	23.2686	24.0772	24.5756	24.485	22.6447	25.6174	22.4011	26.1002	26.9841	24.9464	25.7115	21.8412	25.0301	24.8757	7	7	6.368e-74
K7EK07;P84243;K7EMV3;B4DEB1;K7ES00;Q6NXT2;K7EP01	Histone H3.3;Histone H3;Histone H3.3C	H3F3A;H3F3C	36.5059	36.4972	36.9384	36.4612	36.7061	37.3152	37.1183	36.8942	36.6379	37.05	36.6725	36.4183	36.8328	36.5859	36.7662	36.8636	36.6482	35.6808	36.7109	37.0429	36.6881	36.717	36.8736	37.2617	7	30	0
K7EKE6;Q8N8K8;P36776;K7EJE8;F5GZ27;K7ER27;K7ERR6;K7EQF8;K7ER56	Lon protease homolog;Lon protease homolog, mitochondrial	LONP1	30.4384	30.625	30.2839	30.3135	29.9231	30.0312	29.3304	29.7391	29.6449	30.0448	30.0588	30.2227	29.5913	30.1576	29.303	29.3928	30.2695	30.581	29.9492	30.1708	30.1858	30.2354	29.9124	29.3959	51	51	0
K7ELC2;K7EM56;K7EJ78			28.8396	28.8241	29.0647	28.9748	29.3841	29.0328	28.8641	28.2583	29.2496	28.3803	28.4816	28.8846	28.0751	28.6302	28.1892	28.0089	29.3406	29.0931	31.3245	29.5523	28.3117	27.9152	28.5433	28.5964	1	12	0
K7ELG9;Q3MHD2;Q3MHD2-2	Protein LSM12 homolog	LSM12	25.0136	24.7815	25.1265	25.3389	25.5333	24.9765	25.1316	25.1664	23.0723	24.6898	25.221	25.0167	26.4519	25.033	24.9762	24.2947	23.9173	23.7688	24.5591	25.1139	25.1926	25.0227	25.2012	25.0375	7	7	3.8264e-131
K7ELL7;P14314-2;P14314;K7EPW7;K7EKX1;K7EJ70;K7EIP3;K7EL27	Glucosidase 2 subunit beta	PRKCSH	31.4645	31.3736	31.457	31.4011	32.108	31.8562	31.8859	32.027	31.7344	31.4758	31.8204	31.7746	31.9766	31.8337	31.4943	32.1278	31.7174	31.482	31.197	31.8591	32.0855	32.0472	31.7872	32.1948	35	35	0
K7EM02;K7EIJ8;Q8IYT4-2;Q8IYT4	Katanin p60 ATPase-containing subunit A-like 2	KATNAL2	27.5658	27.7686	27.3083	27.555	27.2174	27.3419	27.4299	27.81	27.1058	27.39	27.4381	27.3792	27.7932	27.5908	27.3362	27.1996	27.8012	28.3245	27.4671	27.9168	27.6745	27.5085	27.6395	27.5184	1	1	1.3234e-05
K7EN05;P60002;K7EPC8;K7EQ44;K7EMV4	Transcription elongation factor 1 homolog	ELOF1	25.7621	25.5665	25.905	25.609	26.4547	26.3886	22.487	26.1814	24.4427	25.664	25.5188	25.3813	25.8806	25.4983	21.3784	25.7719	21.4957	23.5466	21.4686	22.7631	24.8385	24.5459	25.1697	25.4035	2	2	5.6178e-176
K7ENI6;K7ERE1;Q8N2U0	UPF0451 protein C17orf61	C17orf61	26.8941	26.715	26.9465	26.7521	26.9195	27.3642	27.4776	27.1356	26.9308	27.2971	27.2337	26.9865	25.9886	27.3842	27.7167	27.3849	26.9398	27.1582	26.3064	26.0504	26.4727	26.2191	26.5436	27.6606	4	4	3.0853e-174
K7EQ37			24.1421	24.1906	23.5401	23.5221	24.01	23.9318	21.4228	24.3102	21.3082	23.3836	21.7682	23.7158	25.6809	20.8094	23.7175	22.2829	21.732	25.0733	22.8537	24.3625	21.7778	21.7429	20.9229	23.6901	2	2	6.4566e-301
K7EQF4;O60664;O60664-3;K7ERZ3;O60664-2;K7EL96;K7ER39;K7EJD0	Perilipin-3	PLIN3	28.9136	28.5728	28.14	28.8801	28.4292	29.4002	27.3902	28.8016	28.5493	28.573	27.9182	28.7039	27.7587	28.8342	26.687	27.968	27.9548	29.1798	29.2417	29.2104	28.047	28.7033	27.9675	28.1253	23	23	0
K7EQW8			22.0513	21.2996	25.9311	19.7879	25.4159	23.5183	22.6375	25.5751	24.8686	24.4608	24.622	26.4793	26.7016	20.999	22.6779	22.3188	20.2372	21.5226	22.8232	21.852	22.1039	22.2046	20.2169	21.8283	1	1	3.3109e-91
K7ER95;Q92918-2;Q92918;K7EJS6;K7EKT6;B4E087;K7ERT2	Mitogen-activated protein kinase kinase kinase kinase 1	MAP4K1	27.0971	25.8611	25.9657	25.56	26.863	26.8215	27.0255	26.7831	26.6925	27.4267	27.2546	26.9873	26.6333	27.5119	27.0387	27.0329	28.5156	28.177	27.6759	27.559	26.3163	25.9513	26.3919	25.9601	35	35	0
K7ERI9;P02654;K7EJI9;K7ELM9;K7EPF9;K7EKP1	Apolipoprotein C-I;Truncated apolipoprotein C-I	APOC1	21.9619	22.1074	23.6274	20.659	21.7754	22.4784	22.2139	21.892	21.1333	21.9256	21.1957	22.3092	22.1302	22.3848	22.3152	23.3126	20.9831	23.839	21.8807	22.2626	23.2981	20.4499	21.1835	20.9193	5	5	1.5294e-18
K7ERU9;Q2NL98	Vimentin-type intermediate filament-associated coiled-coil protein	VMAC	22.4016	22.0987	22.2938	22.1278	21.5861	21.8133	21.3923	22.2362	22.1004	21.4497	21.8259	22.4129	22.1671	21.4083	22.6791	22.3072	21.7553	20.5637	21.7657	22.9129	20.8431	21.163	21.4759	21.0794	3	3	6.6604e-10
M0QX35;Q8N7H5;F8W9Q2;Q8N7H5-2;B4DGJ5	RNA polymerase II-associated factor 1 homolog	PAF1	27.8036	28.0102	27.748	27.8454	27.3102	27.3083	26.8467	27.5347	27.2592	27.5543	27.3798	27.5079	27.7142	27.6444	26.2945	27.1045	27.1836	27.7495	27.6099	26.526	26.6637	27.8731	26.9689	27.081	22	24	0
M0QY11;J3KQC8;Q6NX49	Zinc finger protein 544	ZNF544	21.3445	22.6037	21.5452	20.3779	22.8068	21.684	22.4588	21.2548	20.4853	21.4876	21.0302	22.049	22.3238	20.5112	22.2744	21.6802	21.0095	21.0186	21.9838	19.8157	22.5369	21.8353	21.9626	23.619	4	4	8.7042e-12
M0QYZ2;P53680;M0R0N4;P53680-2;M0QZ21;M0R1S0	AP-2 complex subunit sigma	AP2S1	24.9655	24.7286	24.3767	24.8556	23.7929	24.8249	25.6722	25.1376	22.7877	23.4803	23.0252	24.613	22.1552	25.582	22.9713	22.9017	22.3667	22.1574	21.4636	23.0758	22.2589	21.5864	23.4821	21.6309	7	7	2.5839e-46
M0QZ22;Q5PRF9;M0R0X3;M0QY61;M0QXV2	Protein Smaug homolog 2	SAMD4B	22.0454	22.5675	22.8085	23.1694	22.0755	22.1145	21.951	21.6943	23.2425	22.1813	23.2109	23.0601	23.2945	23.2831	22.4968	23.196	21.0847	21.3144	21.7954	22.82	23.7973	24.0472	23.8877	21.0324	12	13	3.8322e-182
M0QZM1			25.3169	25.7894	25.701	25.6833	26.2379	26.5295	26.2702	26.2387	25.5267	25.4876	26.0084	25.9479	26.4729	26.6494	25.0202	26.1791	24.7345	24.4011	24.5114	24.1187	26.4243	26.3121	26.1636	26.6252	1	1	0
M0QZR4;M0QYC1;M0QYS3;M0QZH8			31.8217	31.7883	31.6777	31.9647	31.9294	31.8106	31.6313	32.1022	31.6771	31.7125	31.7387	31.9153	31.9486	31.9631	31.6393	31.9478	31.9819	31.8303	31.9487	31.7084	31.5211	32.0179	31.8625	32.0581	5	74	0
M0R0F0;P46782;M0R0R2;M0QZN2	40S ribosomal protein S5;40S ribosomal protein S5, N-terminally processed	RPS5	31.7762	31.3925	30.687	31.7331	30.4802	30.6591	30.2256	30.274	30.6298	30.9541	30.7169	31.3524	30.9687	31.2934	30.7322	30.2014	31.502	32.2839	31.6298	31.922	30.4846	30.4985	30.4307	30.1604	21	21	0
M0R150			29.1408	29.0651	28.7675	29.3183	28.1894	28.4184	28.4906	28.1104	28.9451	28.5313	28.7348	28.936	29.0055	28.6253	28.3228	28.5044	28.1498	29.2314	28.4376	29.0281	28.0054	28.7659	28.2467	28.2764	2	57	0
M0R2G3;M0R228;M0QX74;M0QXP3;Q9BQD3;M0QY77;M0QXN9;M0R0B4	KxDL motif-containing protein 1	KXD1	22.4635	22.7298	22.4036	21.9815	23.552	23.4832	22.7116	23.1687	20.8791	22.1308	22.4409	21.6276	21.7598	22.0328	22.722	22.0124	21.7625	20.7326	21.4088	21.9763	21.1725	19.9284	22.6415	22.4301	5	5	8.4695e-159
M0R2P6;Q8TBC3;M0R0S1;Q8TBC3-2;M0R0E3;M0R0S2;M0QYB1;M0QZF4;M0R2U6;M0QZF2;M0QYJ9;M0R204;M0QXA4;M0R0K4;M0R1G0;M0QZE8	SH3KBP1-binding protein 1	SHKBP1	24.1143	24.5933	24.2572	21.6016	25.2447	23.201	23.3261	25.3943	24.5241	20.373	24.7694	25.1004	24.1163	23.0062	23.4862	25.524	22.0258	23.8386	21.524	22.691	20.6408	20.5655	24.0632	23.9455	19	21	0
M0R2S1			21.3818	20.0411	21.7912	21.4056	20.878	22.7402	24.1306	22.7125	20.812	21.7015	22.7355	20.7773	21.0641	21.9733	22.3931	21.2481	21.5257	21.4743	21.7842	20.147	24.866	24.138	23.5883	22.1083	1	1	0
M0R366;Q9BTV5;M0R1R0;M0QY68;M0R2F6	Fibronectin type III and SPRY domain-containing protein 1	FSD1	20.5775	20.745	21.6024	22.2052	21.6127	21.7388	22.6639	22.063	23.6216	22.3887	21.6384	20.9681	21.9617	21.206	21.4366	22.1193	22.866	22.6088	21.408	20.6693	23.1705	22.0985	22.6952	22.7306	7	7	7.9203e-54
M0R3D4;Q9UI14;M0QXH1;M0R1H9	Prenylated Rab acceptor protein 1	RABAC1	22.4915	22.3737	23.3831	22.8213	21.0299	23.443	21.4029	24.1153	23.7036	22.3135	23.6808	23.6713	22.0559	22.5927	22.4625	24.3966	20.4111	21.818	21.3984	22.446	21.1122	20.8353	21.6991	20.8485	2	2	2.1654e-11
O00116;B8ZZ81	Alkyldihydroxyacetonephosphate synthase, peroxisomal	AGPS	26.7414	27.2077	26.3673	26.8098	27.4995	27.5767	27.2625	27.7959	26.8033	27.1325	26.7612	26.7496	26.9345	27.4379	26.5277	27.3076	26.1334	26.8542	26.4361	27.4474	27.6806	28.2748	27.3733	28.202	31	31	0
O00139;O00139-4;E9PB70;O00139-1;H0Y8H2;D6RD93	Kinesin-like protein KIF2A	KIF2A	29.4763	29.6251	29.4783	29.4971	29.7919	29.4234	29.1259	29.6548	29.4823	29.458	29.6081	29.6926	29.9523	29.6409	29.1325	29.5986	30.2811	30.1026	29.9599	29.6841	29.7751	29.6863	30.0704	30.0543	2	43	0
O00139-2			25.3233	26.2863	26.1412	25.7542	26.358	26.042	25.455	25.9774	25.8932	25.7877	25.8919	25.5436	26.5712	25.8015	25.29	25.8397	25.3964	25.1847	25.6257	25.3113	26.2552	26.6886	26.4402	26.8726	0	1	0
O00148;Q8N5M0;B1Q2N1;K7EQN7;K7EN69;K7ENP6;K7EL56;K7EIL8;K7EN25	ATP-dependent RNA helicase DDX39A	DDX39A;DDX39	32.1105	32.1027	31.9411	31.9087	31.906	31.3683	30.786	31.8041	31.4767	32.0115	31.7655	31.6432	31.4931	31.8919	31.0397	31.4528	32.2865	32.631	32.3202	31.7094	31.8301	31.6335	31.7433	31.3847	15	39	0
O00151	PDZ and LIM domain protein 1	PDLIM1	23.4057	21.4465	22.1251	23.761	27.9272	26.4473	27.2836	25.6694	24.8139	24.2409	23.8862	24.7796	26.7002	25.7123	25.042	24.0685	24.3374	26.9466	24.2127	24.1799	25.7794	25.824	25.7208	24.7059	12	12	2.0728e-148
O00154-4;O00154-2;O00154-3			20.064	21.1029	22.0905	23.7843	26.0186	20.9426	20.91	24.3042	24.6124	22.3929	24.1323	25.3377	25.8428	26.9879	24.9101	24.5656	26.1206	27.5162	26.9336	24.686	28.8485	21.7446	27.4219	26.4321	1	15	0
O00160;M0QXU2;M0QY89;M0QXU5;M0QXE0	Unconventional myosin-If	MYO1F	27.1026	25.7958	24.6021	26.2688	30.5491	30.4008	30.5487	31.0227	30.882	30.694	30.5951	30.7584	30.4261	30.4418	30.0814	30.7321	30.596	30.8574	30.6459	30.0312	29.9577	30.2166	29.8909	30.5462	58	67	0
O00161;O00161-2;H3BM38;H3BNE1;H3BR18;H3BPJ0;H3BV99;H3BP15;H3BQY9;H3BNG6;H3BU94;H3BR99	Synaptosomal-associated protein 23;Synaptosomal-associated protein	SNAP23	27.4176	28.1063	28.0902	27.9554	28.217	27.7354	27.2245	28.3461	28.0452	27.9532	28.2005	28.0273	27.7839	28.0645	27.2404	27.9878	27.072	27.9243	28.0516	27.1112	27.2582	28.5492	28.0322	28.3382	16	16	0
O00165-5;O00165;O00165-2;O00165-3;E9PIQ7;Q5VYD6;O00165-4;O00165-6	HCLS1-associated protein X-1	HAX1	23.0623	23.9411	24.5245	23.792	23.316	22.5447	20.5035	23.0382	23.2531	21.1015	22.7031	22.9213	22.6238	21.4131	23.29	22.2108	21.6635	23.026	21.2571	22.932	21.6339	22.4191	20.7857	21.1777	13	13	2.421e-103
O00170;E9PPD7;E9PMH2	AH receptor-interacting protein;Peptidyl-prolyl cis-trans isomerase	AIP	29.8729	29.6702	29.3604	29.4636	29.447	29.4417	29.8023	29.2492	30.0109	29.7823	29.6954	29.5183	29.9897	30.0081	29.8225	29.5168	29.5779	30.2373	29.6466	30.059	29.6446	29.8484	29.2704	29.514	27	27	0
O00178;F5H716;F5H257;H0YGA8;F8WAZ4	GTP-binding protein 1	GTPBP1	26.4419	26.5573	25.6348	26.3207	26.8649	24.5976	26.0792	26.4178	26.572	25.7799	26.6503	26.4623	27.0451	26.4427	25.6558	26.536	27.125	27.123	26.4273	26.1082	27.2307	25.9677	26.9196	26.0428	21	29	0
O00186	Syntaxin-binding protein 3	STXBP3	28.3177	28.2878	28.2374	28.0959	28.1779	28.0409	27.8505	28.4421	28.3778	28.4645	28.5592	28.6214	27.8299	28.2929	27.4387	28.0473	28.1639	28.587	27.608	28.0632	27.6893	28.2966	28.0723	28.3516	26	26	0
O00193;E9PM92;E9PRZ9;E3W975;E9PQA1	Small acidic protein	SMAP;C11orf58	27.7616	27.5973	27.7841	28.0444	27.329	27.0339	27.4278	26.9	28.2961	27.5555	27.9153	28.2031	28.502	27.6388	27.2654	27.5866	27.2739	27.6885	26.1089	28.0096	27.8657	27.7252	28.6373	27.6815	10	10	0
O00213-2;O00213;J3KPL8;O00213-3;H7BYH3;E9PNW7;E9PS19	Amyloid beta A4 precursor protein-binding family B member 1	APBB1	27.1689	26.7944	25.2792	25.8989	22.2142	22.7085	21.7743	21.5881	23.4869	22.7336	23.3167	23.9387	22.5078	23.8926	21.8525	23.4961	22.2102	22.3297	20.7381	22.361	21.5128	23.2591	23.8283	22.188	20	20	0
O00214-2;O00214;F6V2D4;E9PN19;H7BXD8;Q5T3P9;B1ANM0;E9PJ77;E9PRN3	Galectin-8	LGALS8	24.2475	25.385	23.6147	25.9402	22.2973	22.8867	21.8577	23.6028	23.7347	24.2812	24.0403	25.8409	24.3792	25.4109	21.7364	22.7083	24.7763	24.1645	24.2664	21.7403	22.2358	23.7488	24.0084	24.4712	15	15	2.3236e-151
O00217;E9PPW7;E9PKH6;E9PN51;F8W9K7;H0YDT4;Q08E91	NADH dehydrogenase [ubiquinone] iron-sulfur protein 8, mitochondrial	NDUFS8	27.5763	28.3292	27.0186	28.0651	26.8979	27.0224	26.8677	27.3099	26.8317	25.9335	25.535	28.4195	28.1526	27.4585	24.8075	26.2146	27.7682	29.057	27.3644	26.2877	26.1768	27.0036	26.0557	25.8276	14	14	2.2015e-200
O00231;O00231-2;J3QRY4;J3QS13;J3KSW3	26S proteasome non-ATPase regulatory subunit 11	PSMD11	30.3174	30.0653	29.6801	30.1109	29.7012	29.4858	29.7352	29.9269	29.7512	30.2662	30.0642	29.9445	28.524	30.1912	30.1283	29.4155	30.6053	30.4456	30.2525	30.6267	29.4681	29.421	29.4233	29.062	36	36	0
O00232;O00232-2;J3KTJ5;J3KSK1	26S proteasome non-ATPase regulatory subunit 12	PSMD12	29.5126	29.3599	28.983	29.3471	28.5043	28.3876	28.2873	28.8716	29.3184	29.0775	29.0506	29.1616	27.7768	29.357	28.8565	28.6395	28.9429	29.8616	29.3678	28.8384	29.1439	29.2354	28.702	28.837	36	36	0
O00233;J3KN29;F5H5V4;F5GX23;F8W7V8;O00233-2;F5H7X1;O00233-3;F5H169;F5H182	26S proteasome non-ATPase regulatory subunit 9	PSMD9	28.487	28.457	28.7499	28.8155	28.4915	28.0397	28.4886	28.2891	29.3221	28.7059	29.2487	28.9742	29.5128	28.977	29.208	29.1227	28.3234	28.4743	28.2365	28.8022	29.2056	29.2603	28.928	29.0178	13	13	1.2818e-287
O00244;E5RIM7;E5RGN3	Copper transport protein ATOX1	ATOX1	26.7526	26.4753	27.0191	27.4361	26.6557	25.5036	26.2989	26.0999	27.2981	25.6302	26.5789	26.6996	27.0763	26.523	26.8269	26.4917	25.6675	25.2578	22.2598	20.8796	26.6061	26.2876	25.4615	26.7286	10	10	0
O00255-2;O00255-3;O00255;E7EN32;E7ET29;E7ENS2;E7EPR4;Q9GZQ5	Menin	MEN1	27.1034	26.5116	24.3004	26.9781	24.3312	25.8021	24.0701	24.3475	24.117	23.0286	23.4369	25.9797	24.8379	25.3408	23.804	24.258	25.4493	23.9602	27.8762	25.69	24.3908	24.2279	24.7341	23.7985	18	18	0
O00257;O00257-3;F8WCW6	E3 SUMO-protein ligase CBX4	CBX4	24.3656	24.6717	21.6289	24.7302	22.8359	21.1392	22.4746	21.8964	22.4001	22.0395	23.268	24.1197	22.5685	24.6598	22.8632	22.3297	24.0788	23.5502	22.7814	22.2717	24.18	24.5994	24.2326	23.3146	12	12	1.5125e-147
O00264;B7Z1L3	Membrane-associated progesterone receptor component 1	PGRMC1	26.9022	27.2578	26.92	27.0145	27.0006	27.2766	27.2293	26.9953	25.9791	27.2001	26.8146	27.2481	26.699	27.2947	26.804	27.2565	26.1537	25.6411	26.8622	26.3913	27.5184	27.4728	27.6962	27.6101	11	12	2.6674e-227
O00267;M0QYL9	Transcription elongation factor SPT5	SUPT5H	29.556	29.5447	29.3559	29.6239	29.5732	29.1668	29.251	29.5216	29.1876	29.4497	29.2599	29.2071	29.0981	29.4885	29.1189	29.3147	29.7233	28.8921	28.7775	29.0065	29.1877	29.7653	29.5373	29.2569	2	59	0
O00268;Q5TBP5	Transcription initiation factor TFIID subunit 4	TAF4	26.8901	27.3277	26.9841	27.1682	27.3477	27.014	27.0987	27.2443	26.2797	26.4317	26.9255	27.641	27.4634	27.303	26.2162	26.9596	26.1198	26.8143	23.8435	26.5935	26.858	27.2123	27.3313	27.4148	35	36	0
O00273;K7ERT1	DNA fragmentation factor subunit alpha	DFFA	28.681	28.5242	28.6435	28.3503	28.3109	27.8154	27.9562	28.0844	28.237	28.1814	28.6801	28.1334	28.8348	28.137	27.8398	27.8781	28.9855	29.2786	28.4983	29.1003	27.8434	28.0849	28.12	27.6383	8	21	0
O00287	Regulatory factor X-associated protein	RFXAP	24.3031	24.3008	24.1799	24.2058	23.6989	23.8333	23.8083	24.1163	24.0292	24.1055	24.1507	24.2487	25.0135	24.8927	23.4214	23.8308	23.7048	23.7946	22.6892	25.7254	23.6017	23.8789	24.3546	25.0229	7	7	2.8561e-203
O00291-3;O00291	Huntingtin-interacting protein 1	HIP1	23.9935	23.8292	24.1627	24.1082	22.5971	24.5144	22.1273	25.5996	24.5533	22.6283	23.8126	24.2454	23.6604	24.3974	22.0168	24.5026	24.2413	23.152	23.5377	24.2471	24.6579	24.5476	24.3233	24.6012	9	9	1.7949e-183
O00299	Chloride intracellular channel protein 1	CLIC1	31.0728	30.5325	30.7679	31.2449	32.9206	32.2606	32.3533	33.2112	32.6618	32.3242	32.4144	33.08	32.7347	33.0447	33.1301	32.757	32.1877	32.8287	32.2543	31.7642	33.3498	32.8359	32.5962	32.4704	25	25	0
O00329;Q5SR50;F5H807;O00329-2	Phosphatidylinositol 4,5-bisphosphate 3-kinase catalytic subunit delta isoform	PIK3CD	29.1616	28.9176	28.1404	28.8127	26.0248	26.2525	24.4029	27.0994	27.8821	27.2415	27.7249	28.4357	27.0563	27.1924	26.692	26.4382	27.556	29.5607	30.3784	26.5673	27.4003	25.5762	24.8725	25.5427	52	54	0
O00391-2;O00391;A8MXT8	Sulfhydryl oxidase 1	QSOX1	21.3305	22.9513	21.0477	21.3737	21.4806	21.691	21.8025	22.5627	22.2504	22.2718	22.1633	22.0083	22.1784	20.8884	25.3025	20.799	20.6861	20.489	22.8201	21.1434	23.0369	22.2979	22.828	21.2659	7	7	6.0332e-45
O00399;E5RK00;E5RIK5;E5RGW9;E5RFU3	Dynactin subunit 6	DCTN6	25.7694	23.4855	24.7029	24.4654	24.943	23.8873	23.8137	24.5652	20.8353	21.8154	24.1122	24.6337	25.5478	24.5256	20.6283	25.1832	23.6958	24.0977	23.8145	22.4846	25.5676	26.1976	26.15	25.2449	5	5	2.0991e-71
O00400;H7C562;H7C577	Acetyl-coenzyme A transporter 1	SLC33A1	22.1369	23.8893	22.3116	24.1318	23.139	22.2294	20.3992	23.568	24.2128	21.8474	21.9021	24.4147	22.5223	21.7216	21.6005	23.2647	23.8182	20.8363	22.0703	20.4968	23.7206	23.5795	23.4038	23.3244	13	13	5.7888e-57
O00409-2;O00409;H0YJ54;G3V3A7;H0YJG3;H0YJ94;H0YJ22;G3V4N5;G3V5C7;H0YJY0	Forkhead box protein N3	FOXN3	22.5159	22.3308	22.8488	22.0673	22.0147	21.4625	21.2186	22.8508	22.8042	21.871	23.016	22.9878	20.6014	22.4324	21.3088	21.7052	21.0157	21.9814	22.7481	22.0909	22.2721	20.9179	20.9467	20.6465	4	5	1.0695e-23
O00410;O00410-3;H0Y8C6;B4E0R6;E7ETV3;E7EQT5;E7EV12;C9JMV5;C9JZD8;E7EWK4;E7EX05;C9JQT6;E7ESA1;E7ESZ1;E7ETV8;C9J875;C9JXE0;C9J5I6	Importin-5	IPO5	29.9731	30.0057	28.8346	30.0109	27.9139	26.458	25.5348	28.8239	29.2779	28.0115	28.1139	29.6897	28.3415	29.2322	27.1368	27.9288	27.5217	30.0982	30.2306	27.8532	28.8056	28.481	28.1224	27.8662	7	55	0
O00411;K7EKS3;K7EMH3;K7ESD1	DNA-directed RNA polymerase, mitochondrial	POLRMT	23.0811	23.4102	20.8798	22.8881	23.1691	23.3042	20.509	22.9134	22.363	22.9754	22.0897	22.5338	24.0809	23.1499	22.1864	22.6873	22.8209	22.9723	24.0369	23.5587	23.5663	23.0257	23.2554	22.678	43	43	0
O00422;H7BZW6	Histone deacetylase complex subunit SAP18	SAP18	28.6677	28.6901	28.9361	28.5873	28.9626	29.1333	28.8112	28.8166	28.1717	28.446	28.2573	28.3433	28.3902	28.3944	28.722	28.511	27.0077	27.4271	28.4387	26.4519	28.2246	28.9432	29.0049	27.844	14	14	0
O00429;O00429-3;O00429-6;O00429-5;B4DGC9;F8VZ52;B4DPZ9;F8W1W3;B4DDQ3;F8VUJ9;F8VR28;F8VYL3;H0YHY4;H0YI79	Dynamin-1-like protein	DNM1L	28.2166	27.8991	27.6931	27.9929	28.0806	27.7906	28.1173	27.8807	28.1505	28.4513	28.4093	27.8535	27.8469	27.6671	27.8006	27.9143	26.8731	28.3904	28.0978	27.5472	27.3771	26.732	27.4482	27.4993	1	44	0
O00442;O00442-2;A6NIC1	RNA 3-terminal phosphate cyclase	RTCA	27.654	27.623	26.8258	27.8356	27.5798	26.4558	25.5296	27.3845	27.5371	27.5077	27.696	28.0185	26.9531	27.9825	26.7493	26.8707	27.7275	28.2461	27.913	26.9609	27.3415	27.3986	26.6724	26.2283	20	20	0
O00443;F5H2B0;B4E2G4;E9PPP3	Phosphatidylinositol 4-phosphate 3-kinase C2 domain-containing subunit alpha	PIK3C2A	23.8219	21.0117	22.6106	23.5003	23.2374	24.0555	21.7086	22.0579	24.6488	23.55	23.1303	22.944	22.7692	22.4278	23.6319	21.4257	22.0223	22.469	23.1894	23.888	23.5217	23.7599	23.0246	23.958	32	32	6.4943e-257
O00462;E9PFW2	Beta-mannosidase	MANBA	24.0115	24.2059	23.3218	24.6311	23.2124	22.1646	22.6367	23.3156	22.8268	23.8941	23.5982	25.0208	21.9239	23.2286	24.0391	23.1393	22.6927	23.7993	24.6756	21.809	23.4925	24.7771	23.4418	24.5323	17	17	1.907e-106
O00463;F5H1P7	TNF receptor-associated factor 5	TRAF5	22.6893	24.0406	21.4971	23.6971	21.7489	22.9466	25.4853	20.275	23.7684	20.8915	21.4461	23.8684	23.914	23.578	26.1427	21.5433	24.949	24.4653	23.6374	22.9648	22.2604	20.2077	22.3037	21.1174	24	24	1.1613e-301
O00471;F8W9B8;G3V4Z7	Exocyst complex component 5	EXOC5	24.9602	25.2047	25.8197	24.1909	25.0364	26.2108	27.0765	21.3517	24.96	21.0382	24.1395	25.0019	24.7914	24.8878	28.0712	26.2487	23.8622	26.3791	25.032	23.0088	24.9613	25.5062	24.2644	23.8832	29	29	0
O00478-2;D0FY33;O00478;C9JZT5;C9JUV8;C9JQT8;C9J877;C9JPK0;C9JNZ3;C9JVU4;C9J3Q8;E9PJE9;E7EPR2;E9PFB8	Butyrophilin subfamily 3 member A3	BTN3A3	28.0833	26.9532	27.6174	27.8611	26.8544	26.9539	27.0299	27.4127	28.1964	27.4328	27.771	28.0814	27.1837	28.0483	26.5105	27.1034	27.7607	28.2986	27.4423	26.9256	27.649	27.3118	27.6422	27.8837	15	25	1.0422e-230
O00479	High mobility group nucleosome-binding domain-containing protein 4	HMGN4	28.9869	29.5781	29.7418	29.0648	29.1784	29.847	30.1262	29.6503	29.5586	28.9917	29.8567	30.1101	30.5255	29.1716	29.6736	30.8709	28.8148	28.2903	32.0203	27.6634	29.8774	30.1925	33.0595	30.7351	8	9	9.95e-107
O00481;O00481-4;O00481-2;O00481-3	Butyrophilin subfamily 3 member A1	BTN3A1	24.193	24.3615	24.4312	24.0305	24.5276	24.003	24.0611	24.2202	24.026	24.4222	24.563	23.924	23.9898	24.2979	23.682	24.4342	23.6638	23.1043	22.4574	22.4231	23.6447	24.2058	24.5432	24.1574	10	10	2.7538e-90
O00483	NADH dehydrogenase [ubiquinone] 1 alpha subcomplex subunit 4	NDUFA4	29.5784	30.0205	28.7048	29.8184	29.4428	29.8308	27.2413	29.861	29.2148	29.4088	29.6	29.4968	29.2283	29.4901	29.0504	30.0651	29.4089	28.4328	29.521	28.1259	29.8986	29.4597	29.9967	30.3329	7	7	4.7879e-50
O00487;C9JW37	26S proteasome non-ATPase regulatory subunit 14	PSMD14	28.8118	28.369	27.7581	28.4815	27.9154	28.5742	26.242	27.9051	28.307	28.4318	27.9895	27.6251	27.1102	28.074	21.4983	27.1237	26.7023	28.3098	26.9265	29.5733	27.8651	27.2535	27.7384	27.6098	16	16	0
O00488;A9J4F5	Zinc finger protein 593	ZNF593	25.1787	24.2999	24.8878	25.2292	23.7343	24.0288	24.6897	23.7301	24.5111	24.0438	25.5028	24.143	23.3005	24.7772	24.1731	24.0263	24.4116	22.3446	25.362	23.2551	23.0358	22.909	25.2966	24.4903	8	8	5.8953e-132
O00499-9;O00499-10			29.7774	29.7553	29.8189	30.0131	29.8467	29.9004	30.388	29.9319	30.0247	29.9542	29.646	29.7293	30.2867	29.8777	30.5088	30.1709	29.3287	29.844	29.5921	29.6201	29.7652	29.8815	29.551	29.9193	1	27	0
O00505;H0Y4S9	Importin subunit alpha-3	KPNA3	27.9454	28.8692	28.1621	27.9633	27.6488	27.497	27.4561	28.5493	28.4876	28.5634	28.5323	28.6433	28.7953	28.7926	27.5433	28.4675	27.8116	28.3236	29.6054	25.1865	28.9432	28.0208	28.3922	27.3826	15	23	0
O00506;B7Z9K1;A8K6Z3;H7C279;C9J6L2;C9JCC0;C9J232;C9JDH9;C9JJV0;E7EM58;C9K0M6;C9JIH8;C9JFA1;C9JN58	Serine/threonine-protein kinase 25	STK25	23.0789	22.1272	22.7655	20.1599	22.8825	21.4306	22.9988	23.3819	21.7432	22.8188	23.9497	21.9485	23.0543	19.124	22.6766	22.7773	21.5915	25.7276	22.2903	22.8238	22.9145	21.18	21.5008	22.606	8	8	4.1925e-159
O00512	B-cell CLL/lymphoma 9 protein	BCL9	23.1873	23.0676	22.6702	22.3694	21.2849	22.0218	21.5663	21.1778	21.7888	22.5806	22.3257	21.1764	21.5351	22.4299	22.0698	22.1957	20.8806	21.5368	22.0408	21.1634	21.9622	21.4743	24.4408	21.6387	23	23	0
O00522;O00522-3;O00522-2;C9J718;C9JF32;C9JBN7;C9JEW7;C9JIY2;C9JJM9;C9JD81;C9J3W7;C9JI47;C9JXI9;C9JSG7	Krev interaction trapped protein 1	KRIT1	23.0747	20.8797	23.1511	22.3604	22.7671	22.1058	21.5324	22.379	21.6004	23.139	22.3497	22.5718	21.247	22.7765	21.716	21.8256	23.7757	23.0906	24.2119	23.0983	23.407	23.6691	24.1028	22.1428	19	19	2.7639e-264
O00534;O00534-3;O00534-2;B4DHS6;O00534-4;G3V152	von Willebrand factor A domain-containing protein 5A	VWA5A	25.621	24.501	25.2695	24.027	23.7864	23.5595	22.9182	23.008	24.968	24.2903	23.1699	22.9567	25.0057	22.9074	23.534	26.0516	21.7966	20.9293	21.3063	20.1633	24.9542	25.4541	23.5162	21.9073	23	23	0
O00541;B5MCF9;O00541-2;C9JXJ1;H7C267	Pescadillo homolog	PES1	28.6333	28.2969	28.3325	28.6359	27.544	27.4067	26.7816	27.331	27.2199	27.599	27.7777	28.0442	27.2081	27.216	21.6275	26.9901	28.1042	27.8963	27.6085	27.4693	27.8436	26.4261	27.0269	26.5976	9	33	0
O00560;O00560-3;B4DHN5;E9PBU7	Syntenin-1	SDCBP	26.655	26.3914	26.2516	26.3559	26.418	26.8375	26.963	26.1563	25.4647	26.0258	25.2595	26.7335	26.1664	26.666	25.1469	25.9718	26.5956	24.9195	24.8517	22.3457	26.1614	26.6837	25.8132	25.2064	2	12	0
O00562-2;O00562;E9PSD1;E9PMZ6;E9PMS0;E9PNU6	Membrane-associated phosphatidylinositol transfer protein 1	PITPNM1	24.9905	24.6994	24.2056	24.8025	24.1609	24.8892	24.1888	24.669	26.2257	26.374	24.8433	25.9303	25.944	26.1925	24.438	24.9645	24.9637	25.0224	25.6361	24.6113	24.975	23.7453	24.0751	22.2401	37	37	0
O00566;C9JX83	U3 small nucleolar ribonucleoprotein protein MPP10	MPHOSPH10	28.0609	28.1847	28.4389	28.2888	27.5641	27.7414	27.3932	27.5915	27.5692	27.9329	27.9357	27.6888	27.6335	27.8273	27.4488	27.6969	27.8043	26.9222	28.1101	27.6754	27.6578	28.317	27.8773	28.0168	19	19	0
O00567;Q5JXT2;H0YDU4;H0Y653	Nucleolar protein 56	NOP56	32.3117	32.4269	32.1599	32.3397	31.3529	31.912	31.2757	31.6061	31.6494	32.3516	32.0054	31.8749	30.9093	32.0106	30.9582	31.5955	32.0396	32.1827	32.3815	32.1533	31.4725	31.6843	31.5951	31.8746	53	53	0
O00571;O00571-2;B4E3C4;B4DLA0;D6RCM4;Q9NQI0-3;Q9NQI0-2;D6RDK4;Q9NQI0;H0Y960	ATP-dependent RNA helicase DDX3X	DDX3X	30.6957	30.5943	30.6186	30.5345	30.6499	30.7862	30.7928	30.519	30.5279	30.4436	30.3543	30.3765	30.3348	30.6611	30.537	30.3738	30.3747	30.7592	31.0058	30.914	30.1885	30.4125	30.3232	30.4152	19	57	0
O00629;H7C4F6	Importin subunit alpha-4	KPNA4	27.2136	26.9924	26.8883	27.0227	26.415	26.7075	26.3498	27.3247	27.1089	27.6678	26.8075	26.8945	24.2746	26.7057	26.8724	26.5878	25.2938	26.2664	28.7623	26.4853	26.2853	26.8013	26.1795	27.0728	15	15	0
O00635	Tripartite motif-containing protein 38	TRIM38	23.7236	24.8487	23.3108	25.0845	23.6477	24.1274	24.2595	24.3737	24.591	23.5781	23.0587	21.3848	24.7593	23.6831	23.134	22.6985	23.8389	20.2759	27.0113	24.2072	22.5264	22.6469	23.3192	22.2764	17	17	1.9143e-181
O00743;O00743-3;O00743-2;B7Z3E2;Q5T1S7	Serine/threonine-protein phosphatase 6 catalytic subunit	PPP6C	28.2629	27.8684	27.8552	28.3558	27.0935	27.6051	27.4047	28.0592	27.9731	28.4935	27.8998	28.1824	27.4769	28.33	28.3528	27.1498	26.7145	27.5167	26.8928	27.1579	28.1507	27.5639	26.8447	27.3864	18	18	0
O00757	Fructose-1,6-bisphosphatase isozyme 2	FBP2	25.9201	26.2467	25.5684	20.8566	22.18	24.8055	23.3527	20.925	24.6419	20.4235	23.4863	24.5773	21.3682	19.848	22.3703	23.0934	20.9978	20.7727	21.9985	21.5301	22.8002	21.3386	20.8993	22.2647	1	1	8.8308e-27
O00764;F2Z2Y4;O00764-3;O00764-2	Pyridoxal kinase	PDXK	28.6	28.325	27.9893	29.1009	27.7441	27.484	27.7798	28.3802	28.672	27.6292	28.0729	28.6238	27.4306	27.3639	27.3333	27.1816	29.0214	28.722	28.3153	28.2223	27.8468	27.1678	26.7193	27.0769	18	19	0
O14497;O14497-2;O14497-3;H0Y488;Q96SM7;H0YCU6;H0YEW5	AT-rich interactive domain-containing protein 1A	ARID1A	28.1943	28.2803	28.2736	28.1747	28.2652	28.0271	28.0135	28.5442	28.1634	28.2073	28.1667	27.8827	28.4694	28.4189	27.6109	28.4921	28.1025	27.6685	27.4775	27.8851	27.8377	28.0955	27.9335	28.23	64	68	0
O14519-2;O14519;F5GZF0	Cyclin-dependent kinase 2-associated protein 1	CDK2AP1	24.2549	24.5562	24.8636	25.305	23.68	24.7765	24.91	24.6678	24.096	24.262	24.6958	25.289	24.606	24.5175	24.4348	24.9825	24.7484	21.3226	25.4059	25.0682	25.1988	23.9271	25.5364	25.3551	1	3	4.0977e-12
O14523;O14523-2;E9PK05	C2 domain-containing protein 2-like	C2CD2L	21.4312	21.8991	21.6963	21.4853	22.2044	20.3442	21.7609	20.8582	22.1221	22.4214	21.9585	21.3492	22.0403	21.6808	22.3426	21.8466	21.8172	21.6059	20.1158	21.6763	21.1891	20.7004	21.8084	21.9667	10	10	7.7723e-176
O14524-2;O14524;G3V5K2	Transmembrane protein 194A	TMEM194A	24.2114	23.9757	23.8901	23.5166	24.4393	21.0572	21.6917	23.838	22.0876	22.5497	21.8244	24.098	21.659	22.3446	22.9319	21.113	21.8516	23.7385	23.3195	21.892	22.0703	21.0726	21.6531	22.5305	6	6	4.7346e-42
O14526-2;O14526;M0QZI3;B4E120;M0R1K4;M0R3E5;M0QZI9;M0QY09;M0QXD1;M0QZF0;M0R2J7;M0R107;M0QXW2;M0QZS1;M0R3E7;M0QYA9;M0QZE1;M0QXY1;M0QYT8	FCH domain only protein 1	FCHO1	25.446	23.5195	23.5486	24.0859	23.508	24.0075	21.4536	21.5079	24.0957	23.7558	24.487	23.9326	22.4262	23.975	22.109	22.8409	21.2738	23.7101	22.387	21.4799	21.2608	21.9639	20.7066	21.9371	22	22	0
O14530;Q8TB70;B8ZZX4;F8WCJ3;F8WBV5;G3XAJ4	Thioredoxin domain-containing protein 9	TXNDC9	25.1519	25.5102	24.6286	25.1657	25.3331	25.4623	24.7317	25.0664	25.1547	24.1831	24.7292	25.2066	25.1585	25.0366	24.8403	24.855	25.8396	26.0235	24.1554	24.6854	23.2426	24.2526	24.1864	24.2516	14	14	0
O14545;F8VNX8;F8VVF3;B4DI89;F8VWK2;F8VZ11	TRAF-type zinc finger domain-containing protein 1	TRAFD1	24.5865	25.6805	24.91	25.1455	25.176	25.6289	26.3744	24.5982	25.3088	23.9968	25.1303	25.2045	25.6166	25.569	25.3073	22.0689	21.2647	24.6546	23.6802	22.424	25.0748	25.4521	25.6298	26.0793	17	17	0
O14548;E5RJZ1;H0YBD2;E5RFH8	Cytochrome c oxidase subunit 7A-related protein, mitochondrial	COX7A2L	26.9374	27.1985	27.2289	27.2738	26.9845	27.5287	27.5619	27.7327	27.1373	26.923	27.2869	27.2119	27.0014	27.7027	26.9098	27.3601	29.6916	26.8668	27.5624	26.5463	26.6147	27.3724	27.5064	27.4587	8	8	2.4097e-261
O14561;H3BNK3	Acyl carrier protein, mitochondrial	NDUFAB1	27.3937	27.7715	27.6159	27.5292	28.3837	28.4405	27.685	28.1196	27.231	28.4023	28.0459	27.6356	26.8314	27.5587	27.9063	27.9131	28.6341	27.5122	29.5975	29.8534	27.8754	27.8192	27.4058	27.6177	2	5	4.3034e-58
O14578-4;O14578;O14578-2	Citron Rho-interacting kinase	CIT	22.7582	21.4624	21.4832	23.7876	23.3612	22.379	21.3279	21.8842	21.5756	21.5152	23.3637	20.9535	22.5583	22.1279	21.7863	21.7391	23.6898	24.278	22.8123	24.0795	22.1629	22.3377	22.2479	22.8041	6	37	6.4424e-214
O14579;M0QXB4;O14579-3;O14579-2;M0R061	Coatomer subunit epsilon	COPE	28.6532	28.4975	28.3277	28.7046	29.0677	28.9857	29.1666	28.707	28.8414	28.6733	28.6219	28.4654	29.1322	28.7456	28.8452	28.7211	28.2393	28.6228	27.1539	28.9049	28.9173	29.177	28.9086	29.0236	27	27	0
O14602;A6NJH9	Eukaryotic translation initiation factor 1A, Y-chromosomal	EIF1AY	25.7512	26.1447	25.4153	25.7643	21.8063	23.4897	21.4302	23.6525	23.951	22.2377	25.4096	25.1195	25.2548	25.5968	24.5996	25.6942	24.7087	26.0322	25.6044	25.4967	25.3164	25.2986	24.3334	25.0197	2	2	2.3542e-278
O14610;D6RDH5	Guanine nucleotide-binding protein G(I)/G(S)/G(O) subunit gamma-T2;Guanine nucleotide-binding protein subunit gamma	GNGT2	20.784	23.1335	23.1443	21.2747	22.1366	21.8601	22.8027	23.5843	23.503	23.7285	22.7193	23.5865	20.3111	21.0485	23.139	22.8215	23.4364	22.4837	21.9516	23.5847	22.9062	22.2131	22.4455	21.7513	1	1	1.5414e-12
O14617-5;O14617;O14617-4;O14617-2;G5E988;O14617-3;E7EMM2;K7ELX8;K7ERW8	AP-3 complex subunit delta-1	AP3D1	27.2342	27.2679	26.8881	27.5124	26.8946	26.2529	24.9073	26.9282	26.9869	27.8589	26.8274	26.8343	26.2359	27.2616	26.7653	27.1831	26.8053	28.3564	27.961	26.9907	26.3271	27.0804	26.7027	27.2192	52	52	0
O14626;C9JR91	Probable G-protein coupled receptor 171	GPR171	22.3343	21.3776	22.0299	22.4689	21.6698	22.8084	19.9453	24.1845	26.0711	21.8088	25.0958	22.7341	22.9652	21.6131	23.2029	20.6625	24.9795	26.059	25.796	24.8898	24.619	21.6988	21.9805	21.1943	9	9	5.9715e-216
O14639-3;O14639-5;H0Y3K7;O14639-4;J3QSX6;Q5JVV3;Q5T6N2;O14639-2;O14639;Q5T6N4;F8W8M4;H0Y7N6;F6XFR5	Actin-binding LIM protein 1	ABLIM1	29.2645	29.4648	29.6286	29.472	26.4826	25.6038	25.8618	25.1507	26.8905	26.267	27.123	26.8431	26.2138	26.8479	24.8719	24.4135	26.7314	26.5989	25.1692	26.0123	26.5669	26.3941	24.0298	25.6761	27	27	0
O14641;I3L2N2;I3L2W9;I3L0M7;I3L0Z8;C9K0P9	Segment polarity protein dishevelled homolog DVL-2	DVL2	23.8974	22.9299	21.7647	21.551	23.6684	23.2981	22.8096	23.4091	22.602	21.3465	21.6728	22.5623	23.8024	22.4326	22.3421	22.7504	22.2232	22.7227	23.0533	19.7158	24.3119	24.3397	24.5627	24.343	13	16	1.6983e-253
O14646-2;O14646;H0Y8V4	Chromodomain-helicase-DNA-binding protein 1	CHD1	21.2983	24.1134	24.5559	24.8088	24.7996	24.598	25.1158	25.1307	24.139	24.3318	24.3828	24.1735	24.845	23.9163	23.8974	24.1378	23.4934	24.4952	24.8197	22.3954	24.7723	24.8692	24.7231	22.0748	38	38	0
O14647;O14647-2;O14647-3;B7Z3I4;G3V418;H3BU65	Chromodomain-helicase-DNA-binding protein 2	CHD2	27.4176	27.5576	28.5297	26.0345	28.6626	30.5332	31.8615	27.9274	27.8833	28.1155	27.8335	27.5091	28.2642	27.6394	28.0643	27.6758	28.1375	26.7013	26.8923	26.3246	27.5235	28.409	27.782	25.7204	40	46	0
O14653;O14653-2;E7EQ34;O14653-3;I3L0K1;I3L4Z6;I3L1K7;I3L3V4;I3NI02	Golgi SNAP receptor complex member 2	GOSR2	25.1311	24.712	24.1786	24.2533	24.3604	24.7708	25.4832	26.05	24.5637	23.9817	22.7691	24.9956	23.516	24.3114	23.7335	24.809	24.0474	25.0326	23.5841	23.7864	23.9951	24.9532	24.1739	25.4774	8	8	5.6226e-214
O14656;O14656-2	Torsin-1A	TOR1A	23.8843	24.4571	22.8953	23.4042	22.4699	23.4501	21.7184	22.4377	20.8955	22.5734	23.4917	24.2265	21.9814	23.8922	22.5497	23.7775	26.5398	21.957	23.8039	21.6915	22.5298	20.7799	20.7146	23.6651	14	14	4.2765e-132
O14657;H0Y7C8	Torsin-1B	TOR1B	24.794	24.6884	23.8452	23.6423	27.6217	28.2145	26.9558	28.5663	28.4242	26.6234	27.6565	28.6683	25.4004	29.2599	26.7991	26.4337	25.9321	26.8369	26.1611	23.064	27.3274	27.242	26.3894	26.9841	12	12	6.9776e-106
O14662-5;O14662;G8JLE0;H3BU86;H0YEW0	Syntaxin-16	STX16;STX16-NPEPL1	22.1429	23.571	24.497	23.3461	23.5997	20.6972	22.0949	24.1719	22.5806	22.2813	23.6059	23.5746	23.0886	23.2787	22.7895	24.1011	24.2074	21.5846	22.2487	25.6842	22.3236	23.0786	19.9433	20.5986	1	8	4.2283e-103
O14672;B4DU28;H0YNC5;C9J9B4;H3BS53;H0YK87	Disintegrin and metalloproteinase domain-containing protein 10	ADAM10	27.443	27.2972	27.2848	27.6392	27.7279	26.7543	26.9778	28.6244	28.1274	27.2668	28.0393	28.3429	27.0711	27.2216	25.694	28.0216	26.7156	27.3118	27.1645	24.9957	27.1965	27.8369	27.3198	28.5675	33	33	0
O14678;H0YJ78;F8W7M4;E9PI46;G3V3W1;H0YCY9;G3V4U7	ATP-binding cassette sub-family D member 4	ABCD4	20.0742	21.264	21.302	21.2109	21.5155	22.8971	23.2469	20.8814	21.6269	22.1455	22.4411	20.8568	21.6807	20.1985	21.5699	22.0908	20.9571	21.9953	21.0691	22.997	25.4713	25.5973	22.4876	27.4576	3	3	2.476e-27
O14686;O14686-3;H0YEF2;F8VWW4	Histone-lysine N-methyltransferase MLL2	MLL2	25.7307	25.1067	24.451	25.587	23.8461	21.8456	23.9152	23.8102	24.4171	23.4895	24.3406	25.1191	24.4737	24.6681	24.0121	24.4086	24.5987	25.7452	24.116	23.9791	24.6054	25.4471	24.4686	24.3489	59	59	0
O14713;A8MPU2;C9JBU8;O14713-2;C9IZZ8;C9J6Y2;C9J0J6;C9JZ07;G3V1A3;C9J5T5	Integrin beta-1-binding protein 1	ITGB1BP1	20.7768	20.2092	22.1946	20.7615	23.3667	21.3715	22.1763	22.8396	21.0468	21.3157	23.0469	21.6952	20.9249	20.3733	20.5901	21.4599	25.1187	21.9829	24.7723	24.1848	23.7894	20.9418	21.0454	22.1672	8	8	3.524e-49
O14715;J3KQ37;F8W705	RANBP2-like and GRIP domain-containing protein 8	RGPD8	24.4374	24.1548	22.219	24.4429	24.3416	24.5453	24.95	24.9042	22.3083	21.0722	24.3677	24.1859	24.9385	24.5431	22.1201	26.2887	25.3545	24.6132	25.3522	24.893	24.4486	22.3071	24.2663	22.6701	3	25	0
O14727-4;O14727;C9JLV4;O14727-5;O14727-6;F8VNZ0	Apoptotic protease-activating factor 1	APAF1	22.9321	23.095	23.3726	22.5796	22.541	22.05	22.9106	21.9171	24.2561	23.0531	22.0734	24.4584	21.9097	22.7764	22.791	23.0628	21.5248	23.3966	22.6893	21.9686	23.7345	22.4745	22.7198	22.2874	2	27	0
O14733;O14733-4;O14733-3;F6WCX7;O14733-2	Dual specificity mitogen-activated protein kinase kinase 7	MAP2K7	23.8633	24.6112	23.8402	24.0014	24.1962	25.1238	25.42	23.5974	24.0216	23.1303	23.488	23.3452	23.3169	24.1049	24.3422	23.4185	24.2253	21.6686	23.2092	24.0377	22.7569	23.0174	24.2201	23.1278	15	15	1.4001e-92
O14734;H7C5A7;E9PJN0;E9PMC4;E9PIS4;Q9BR14;H0Y698;E9PRD4;F6VBM3	Acyl-coenzyme A thioesterase 8	ACOT8	23.3975	23.6478	23.4681	23.5579	24.44	24.3169	22.1027	23.9271	22.8445	23.676	23.1712	22.4105	23.449	23.9045	22.7852	24.0818	20.6355	22.927	22.3921	23.4389	24.0664	23.3228	22.1361	24.085	9	9	6.9668e-48
O14735;H3BTV1;B3KY94;H3BUR9;O14735-2	CDP-diacylglycerol--inositol 3-phosphatidyltransferase	CDIPT	22.4028	21.0352	21.822	23.0406	22.2974	22.1926	22.9085	21.8169	22.6068	21.88	21.6939	22.1342	20.4608	21.5675	22.2402	21.6378	21.5249	20.8039	21.9992	21.3976	22.6661	21.4993	23.1925	21.6023	7	7	2.0153e-56
O14737;B4DE64;K7EQA1;K7EL31;K7ESJ4;Q3HM38;K7EPG2	Programmed cell death protein 5	PDCD5	28.8034	28.6761	29.0482	28.8193	29.0435	28.5172	28.8708	28.3005	28.946	28.7431	29.1873	28.0695	29.0911	27.7708	28.9469	28.4163	28.4792	29.7212	28.5088	29.6091	28.1296	28.7993	29.4316	27.664	11	11	6.2273e-168
O14744;O14744-2;G3V5W5;B4DX49;B4DV00;A8MTP3;G3V580;H0YJX6;G3V5L5;G3V2L6;C9JSX3;H0YJ77;H0YJD3;H7BZ44;G3V507;G3V2F5;G3V5T6;H0YJY6	Protein arginine N-methyltransferase 5;Protein arginine N-methyltransferase 5, N-terminally processed	PRMT5	27.5511	28.0634	27.5385	28.7057	25.9038	25.0008	25.093	24.9037	27.6588	25.9478	27.5618	26.7714	25.2143	25.6809	26.4013	24.5385	27.0601	27.2122	26.3371	25.646	27.1383	25.7153	25.6118	25.3693	23	34	0
O14745;J3QRP6;B3KY21;J3QRA3	Na(+)/H(+) exchange regulatory cofactor NHE-RF1	SLC9A3R1	31.2885	31.188	31.2473	31.349	32.9239	32.242	32.9941	32.5183	32.624	32.2507	32.1001	32.2549	33.4588	32.4689	33.1389	32.648	31.4025	31.4174	31.8331	31.8637	32.6717	32.4212	32.2838	32.3899	42	42	0
O14772;O14772-2;E9PK10;E9PMK0;E9PMM4;H0YDF0	Fucose-1-phosphate guanylyltransferase	FPGT	21.4771	21.9648	21.6859	24.4723	22.914	22.1003	24.1899	21.7843	21.4953	21.3776	20.8894	22.4058	22.6118	22.536	21.2254	22.3453	28.4404	25.5069	27.5195	25.3197	22.2831	24.4569	21.134	20.7404	16	22	0
O14773;O14773-2;E7EV34	Tripeptidyl-peptidase 1	TPP1	29.5102	29.4715	29.1984	29.5027	29.594	30.1347	28.7029	30.4865	28.0464	29.4711	29.4457	29.5967	29.9939	29.9119	29.3694	29.5902	30.3362	30.7311	30.2062	29.6404	28.8532	29.6725	30.1874	30.1145	13	13	0
O14776-2;O14776;G3V220;Q5VWI1	Transcription elongation regulator 1	TCERG1	30.5131	30.5593	30.7111	30.1826	30.4634	30.3086	30.2701	30.3406	30.2275	30.2246	30.4935	30.1821	30.072	30.2937	30.0314	30.4354	30.4625	30.2128	29.6944	30.5489	29.8945	30.231	30.5239	30.3251	55	55	0
O14777;I3L4G3	Kinetochore protein NDC80 homolog	NDC80	23.0444	22.6592	23.9194	21.9309	23.8965	21.9012	23.615	24.4087	23.8981	20.7439	22.5081	19.0813	23.6976	23.2528	23.0615	24.0315	24.397	22.2633	24.0139	22.7155	20.7348	20.8942	22.7009	21.6563	31	31	0
O14787-2;O14787;K7ESC1;K7ENW1;K7EMA3;K7ESG1	Transportin-2	TNPO2	23.2531	22.267	21.532	20.99	21.9232	20.299	22.585	22.1205	23.1462	21.3264	21.3609	23.3624	24.082	23.2909	23.1869	21.8748	22.1547	22.5519	21.7461	21.4341	21.6515	21.792	20.5116	21.3737	24	24	0
O14791;O14791-2;O14791-3;G8JL88;B1AH96;B1AH94;B1AH95;F8WCH3	Apolipoprotein L1	APOL1	21.1341	21.408	22.6101	21.5667	22.5802	21.6224	21.6054	23.0564	22.0271	20.8285	22.8536	24.4223	21.9323	26.5646	22.3131	20.8261	20.5682	20.8537	23.5828	24.0459	27.5867	27.3051	27.1562	27.3612	16	16	0
O14802	DNA-directed RNA polymerase III subunit RPC1	POLR3A	25.5127	26.022	26.4546	25.4781	24.0999	22.7659	23.8874	27.188	24.0278	23.9273	24.4754	24.7658	24.3416	24.9422	23.0102	23.1785	22.6908	25.4583	23.049	22.22	23.5718	24.1147	24.4628	23.3014	50	50	0
O14818;H0Y586;Q5JXJ2;F5GY34	Proteasome subunit alpha type-7;Proteasome subunit alpha type	PSMA7	31.4171	31.3173	31.2715	31.2486	31.0907	30.7246	30.7417	31.0733	31.5354	31.228	31.2726	31.1684	31.427	31.1242	31.6824	30.9998	31.2505	31.318	30.6753	30.9728	31.7985	31.1809	31.0593	30.715	6	23	0
O14827;D6RAS9	Ras-specific guanine nucleotide-releasing factor 2	RASGRF2	23.9083	24.1807	24.9137	24.5015	21.3476	22.3069	21.9673	21.8297	21.7625	20.4179	23.0843	24.4202	21.2823	24.1911	23.2744	23.6372	22.0774	24.7906	20.9783	21.9601	24.3928	23.6447	23.7202	21.4926	27	27	7.4265e-284
O14828;O14828-2	Secretory carrier-associated membrane protein 3	SCAMP3	27.692	27.7105	27.4626	27.75	27.3692	27.0412	27.3191	27.5848	26.7533	26.4164	26.9625	27.5103	27.132	27.4668	26.7801	27.2221	26.0797	27.2165	26.1903	21.9406	26.3719	26.3085	26.9382	27.3875	14	14	0
O14874;Q96G95;A8MY43;H3BTL2;H3BS02;H3BNP3;H3BUV3	[3-methyl-2-oxobutanoate dehydrogenase [lipoamide]] kinase, mitochondrial	BCKDK	20.6809	21.6197	27.6132	28.5546	27.2303	22.232	24.166	21.6424	27.9949	24.6868	21.088	27.3044	23.9729	27.4525	27.8837	27.016	27.277	27.1311	26.8046	26.6442	25.3474	26.8449	26.8071	23.972	9	9	2.0057e-211
O14880;Q5VV89;Q5VV87	Microsomal glutathione S-transferase 3	MGST3	25.4694	25.6644	25.5313	25.4492	25.5974	26.5484	25.861	26.917	25.1386	27.3493	23.3774	26.1865	21.4656	26.5512	25.5772	25.6608	23.6165	25.8005	27.7364	25.1731	25.393	26.3411	27.7536	27.0147	7	7	1.776e-301
O14907	Tax1-binding protein 3	TAX1BP3	24.5891	24.8793	23.573	25.0307	24.6193	23.4369	23.8921	23.7227	24.2223	22.4657	21.6455	24.9346	24.3945	24.7747	23.0235	22.0044	23.9535	21.7826	24.4829	24.5238	24.7749	25.0802	20.9848	24.7287	3	3	4.278e-56
O14908;O14908-2;K7EM11;K7ESN1	PDZ domain-containing protein GIPC1	GIPC1	24.0584	23.547	23.647	24.0501	23.5523	23.3569	23.4083	23.4059	22.8909	23.6047	23.7141	24.0026	25.0404	24.4941	23.1475	23.6367	24.4505	24.5912	23.8369	25.3195	24.3559	25.0986	21.5086	24.0726	9	10	7.7828e-79
O14920;O14920-2;O14920-4;B3KRB7;G3V105;E5RGW5;O14920-3;J3KNS5;E5RJH2;E5RGA0;E5RIW0;E5RFT3;E5RFG5	Inhibitor of nuclear factor kappa-B kinase subunit beta	IKBKB	26.4324	26.5767	25.903	26.7089	25.2074	26.5843	22.4096	25.7625	26.7049	25.4425	25.9056	26.6424	25.65	26.9383	25.0587	25.5456	28.1439	28.4248	27.8676	28.1898	24.9204	25.3438	25.3557	24.829	42	43	0
O14925;Q5SRD1;E9PB91;B1APJ0;E7EP42;C9JSY4;H0Y6X5	Mitochondrial import inner membrane translocase subunit Tim23;Putative mitochondrial import inner membrane translocase subunit Tim23B	TIMM23;TIMM23B	22.9793	25.6994	23.3781	21.4828	23.0405	25.3534	22.4333	22.1612	21.3006	21.7858	22.1895	22.408	22.1945	25.2511	23.9325	23.4746	21.4932	21.8801	24.217	23.6151	24.1595	25.3498	21.7785	22.7079	7	7	1.052e-192
O14929;O14929-2;F8W9G7;F8WEW1	Histone acetyltransferase type B catalytic subunit	HAT1	27.4972	27.2548	25.6294	27.141	26.4086	24.8177	25.0304	25.5312	25.6383	26.3232	25.2118	26.7078	25.9148	26.1773	22.0729	25.1483	24.779	28.4983	26.9365	25.4584	27.7161	24.6698	24.7548	25.677	16	16	0
O14933;O14933-2;E9PQT7;E9PKW8	Ubiquitin/ISG15-conjugating enzyme E2 L6	UBE2L6	25.3572	25.4929	25.8863	25.1533	27.0389	27.1869	26.9478	26.7972	27.1643	27.6664	27.4019	25.304	26.7818	25.1076	27.5805	27.4105	27.0351	25.3916	26.3644	26.8054	27.0803	26.1929	26.052	26.3611	12	12	1.4996e-281
O14936-3;O14936;O14936-4;O14936-6;F8W998;O14936-2;H9KV37;Q5JS74;Q5JS72;O14936-5;Q5JS79	Peripheral plasma membrane protein CASK	CASK	28.0819	27.8836	28.2037	27.9265	25.0708	24.9963	23.1381	25.3576	28.0153	24.7456	21.4147	19.8098	28.3045	27.4612	21.7747	22.3539	25.7021	27.7687	25.0447	23.5751	24.1109	24.3252	22.599	24.4863	24	24	2.5835e-182
O14949	Cytochrome b-c1 complex subunit 8	UQCRQ	25.6521	27.6544	26.9892	26.5255	24.9245	26.7834	27.7263	25.9449	25.8132	27.1165	27.5548	25.6773	25.6358	26.1032	26.6847	26.9083	25.7088	26.2182	26.6613	26.6524	25.8678	26.0437	25.8633	27.1052	9	9	8.1054e-47
O14964;O14964-2;I3L1P5;I3L1E3;I3L165;I3L2H4	Hepatocyte growth factor-regulated tyrosine kinase substrate	HGS	27.6245	27.6432	26.8096	27.4308	27.0275	27.62	27.734	26.9032	27.46	26.9492	26.9403	27.2829	27.5795	27.4882	26.6223	26.7024	26.4321	27.2622	26.7927	26.7231	27.2244	27.141	27.5973	27.5088	19	19	2.1265e-157
O14965;A3KFJ0;Q5QPD4;A3KFJ1;Q5QPD2;A3KFJ2;Q5QPD1;B4DXA6	Aurora kinase A	AURKA	20.9113	22.1885	22.3118	21.3704	21.537	22.3111	22.0269	22.1269	23.1405	22.4088	23.3376	21.6541	23.2279	21.3465	23.1084	23.0162	21.5911	22.4106	21.7453	23.1454	23.0881	21.8088	22.1129	23.5139	13	13	1.7693e-146
O14966;O14966-2;O14966-3;E9PL56	Ras-related protein Rab-7L1	RAB7L1	25.1654	26.3331	25.8357	26.2416	26.3652	26.8234	26.201	28.1144	27.2874	26.8198	26.4825	28.2389	26.2552	27.7621	25.9087	27.715	27.8259	26.424	28.2856	24.3225	26.9792	27.6696	27.6099	27.9822	10	11	6.1607e-297
O14972;B7Z6B1;B7Z606;A8MTY9;E7EWN9;A8MY26	Down syndrome critical region protein 3	DSCR3	24.9875	25.0882	24.0512	24.2444	24.2429	21.0247	22.7048	24.3252	25.0153	24.4839	23.6193	24.3217	23.8678	24.1681	23.041	23.3301	24.6977	27.1011	25.3645	26.3201	24.4616	24.3903	24.2069	24.2255	12	12	0
O14974;O14974-3;O14974-2;O14974-5;H0YIS4;H0YIM2;H0YIS3;H0YHL8;F8VW28;H0YIL7	Protein phosphatase 1 regulatory subunit 12A	PPP1R12A	29.5741	29.6061	29.6895	29.856	30.6248	30.2684	30.7156	30.4383	30.3073	29.8941	30.0686	30.0883	30.6633	30.153	30.0133	30.3232	29.6036	29.7227	29.7415	29.9502	30.0057	30.0791	30.2013	30.344	0	60	0
O14974-4;F8VZN8		PPP1R12A	17.8577	18.0566	22.9266	18.7122	20.7183	21.959	23.059	19.1246	18.7943	22.058	18.6861	19.2108	19.5781	18.6633	22.9511	19.2854	20.7824	22.0069	21.7516	20.901	19.0195	18.7499	24.972	19.3867	1	1	0
O14976;E9PGR2;H0Y8H5;D6RAW3;D6RC24;D6RF16;H0Y9M4;D6RAQ7;D6RE78;H0YA39	Cyclin-G-associated kinase	GAK	27.4897	27.6354	27.2073	27.609	27.7877	27.9312	27.6757	28.3909	27.0015	27.8686	27.5321	28.1576	27.2374	28.1192	26.9722	27.4357	27.9922	27.7206	27.6757	27.0403	26.5299	27.6415	27.3292	26.9178	44	44	0
O14979	Heterogeneous nuclear ribonucleoprotein D-like	HNRPDL	31.3749	31.4205	31.649	31.1441	31.6354	31.6029	31.4375	31.37	31.0606	31.2141	31.2986	31.1934	31.8139	31.298	30.9714	31.5793	30.8917	30.4496	31.2741	31.0169	31.3271	31.5532	31.6148	31.4798	6	25	0
O14979-3;O14979-2			23.2268	23.4363	25.1244	23.6039	25.0651	25.1782	21.3231	25.3475	24.2542	25.5562	24.3578	24.3855	25.0521	24.0173	21.2201	25.6503	23.0858	22.336	23.8471	23.8943	24.2064	24.7327	24.5979	24.2737	1	1	0
O14980;C9JKM9;C9J673;C9IZS4;C9JQ02;C9JV99;F8WF71;C9IYM2;H7BZC5;C9JF49	Exportin-1	XPO1	28.9828	29.5169	28.9119	29.4414	27.806	26.2111	25.6476	28.551	28.3397	27.8583	27.6793	29.2305	27.6318	28.8526	28.587	27.2989	26.9495	31.4227	29.4761	26.5505	28.3865	28.2468	28.2963	28.5332	58	58	0
O14981;B4E0W6	TATA-binding protein-associated factor 172	BTAF1	26.2584	26.3111	25.702	26.2204	25.2406	23.3199	24.5622	25.3085	25.2224	23.8036	24.8689	25.8971	24.3537	25.9791	21.6714	23.4746	25.3122	25.9565	25.6535	24.4053	24.853	24.9575	25.7024	22.1519	64	64	0
O15014;E7ERY8;H3BP69	Zinc finger protein 609	ZNF609	25.2609	24.8924	25.2259	24.6045	22.3656	22.5456	21.6198	20.9413	23.828	21.73	23.2559	22.3221	21.7097	21.2661	23.0978	21.0848	23.4165	20.3749	19.7018	21.9587	21.3687	21.6525	22.1493	21.7779	18	18	2.1821e-245
O15015;O15015-2;C9J3L0	Zinc finger protein 646	ZNF646	21.4648	21.6096	21.9386	21.4564	21.1981	22.1904	21.8089	21.2289	22.1915	20.3126	24.0345	22.1041	20.6293	23.8078	22.9134	21.395	20.9854	21.4735	21.0376	23.059	21.4877	21.9819	22.1376	22.6601	15	15	9.0505e-103
O15020-2;O15020	Spectrin beta chain, non-erythrocytic 2	SPTBN2	18.6642	19.5026	19.4429	20.3262	22.7173	27.5911	22.1642	20.8725	22.2159	20.9184	21.5466	21.5861	21.8433	20.2038	24.4077	20.1446	21.5779	21.3411	21.2657	22.2967	22.0105	19.5447	28.1857	20.534	4	4	1.1616e-255
O15040;O15040-2	Tectonin beta-propeller repeat-containing protein 2	TECPR2	21.493	24.9636	26.9353	25.2819	24.6148	24.9308	25.7075	24.6468	25.2992	25.7448	25.3541	25.4199	25.6305	20.2076	26.4887	25.84	24.6093	24.0132	21.3271	22.5138	22.1476	20.7084	26.5776	26.1685	12	12	1.0438e-68
O15042-2;O15042;E7ET15;O15042-3;C9JB80;H0Y8D9;E7EW00;H7C4V2;C9J5L1;C9JDJ7;H7C4P4	U2 snRNP-associated SURP motif-containing protein	U2SURP	29.0133	29.1852	29.3341	28.7423	28.9508	28.5169	28.2913	28.9466	29.0869	28.9484	28.8402	28.5705	28.8015	28.7468	27.9093	29.0446	29.014	28.3787	29.3578	28.9503	28.661	29.0715	28.3442	29.0773	48	48	0
O15047;C9J2Z9	Histone-lysine N-methyltransferase SETD1A	SETD1A	26.5482	26.6058	26.4524	26.7222	26.9497	26.0886	25.8989	25.8771	26.1421	25.9572	25.7387	25.9284	27.4185	26.4778	24.9143	26.3034	25.6042	25.7798	26.9931	25.6714	26.3672	26.5747	26.2491	26.5918	37	38	0
O15050;B7WP88	TPR and ankyrin repeat-containing protein 1	TRANK1	24.4884	24.1623	24.2612	24.9149	23.5247	23.5709	23.6351	24.748	24.3236	21.1403	24.4691	24.7908	22.9158	24.7212	22.4794	25.221	23.4904	25.0112	24.9038	23.5265	24.8533	24.9826	24.3992	25.1472	79	79	0
O15054;O15054-1;I3L0Z0	Lysine-specific demethylase 6B	KDM6B	21.4084	20.7391	23.1936	21.1439	22.8549	21.7358	23.1298	21.6686	22.338	23.206	22.9802	20.1625	22.2033	21.7011	23.7795	22.9393	20.9741	23.4731	20.7309	21.1622	21.7732	21.0412	21.8382	23.0592	18	18	5.6072e-107
O15056;O15056-2;E7ER60;O15056-3;B4DJU8;H7BY56;Q5TA15;H0YEV8	Synaptojanin-2	SYNJ2	21.2949	20.2941	23.796	21.9369	21.612	21.7677	23.6363	21.0917	24.1171	22.5726	21.619	23.1363	20.8959	20.5083	22.3769	22.342	21.6926	22.6596	22.0572	22.2421	22.6562	22.1384	22.4046	22.2909	40	40	0
O15061;O15061-2;C9JIE4;O15061-3;H0YL34	Synemin	SYNM	20.2419	21.3749	23.0528	22.0641	22.6568	23.5781	22.5839	23.7487	24.0182	22.9383	23.627	23.5211	24.567	25.3665	22.6214	23.0028	24.0771	22.3976	24.0527	23.8275	23.1719	26.6523	25.3544	21.7992	14	14	3.0828e-32
O15066;B4DSR5;F8WAR6;F8WER6;O14782;H3BTL6;B7Z896;Q9BVG8-5;F5H3M2;F5H4I9;Q9BVG8-2;Q9BVG8;B7Z484	Kinesin-like protein KIF3B	KIF3B	24.5858	25.3835	24.8	24.8668	23.8009	23.5878	22.3061	25.3864	24.4433	21.4914	23.7878	24.8548	24.8968	25.7443	23.5112	25.1196	23.3791	23.5877	22.3959	21.3595	24.734	24.3086	26.2078	24.9789	20	22	0
O15067;F5GWT9;J3QSG0;J3QSH6;J3KT98;J3KTL4;J3QL39;J3KTQ5	Phosphoribosylformylglycinamidine synthase	PFAS	29.7799	29.2791	29.3689	29.3847	27.3031	25.6142	25.7057	27.2839	28.5036	28.0814	28.6384	28.3562	28.4127	27.9226	27.3129	26.1499	28.4221	29.3024	27.8973	27.7444	29.7222	27.3329	28.237	27.2709	59	69	0
O15078;J3KNF5;O15078-2;F8VSK8;F8VS29;F8W0V9;F8W097	Centrosomal protein of 290 kDa	CEP290	22.1041	21.7814	21.9328	21.6923	23.0238	22.2964	22.1993	22.2392	20.8904	21.9481	21.6821	21.4023	22.9294	21.8778	23.939	20.8981	21.4148	22.0504	21.8207	22.9156	21.7124	22.83	21.8407	21.3617	24	24	2.8028e-65
O15091;O15091-2;O15091-4;O15091-3;G3V2W2	Mitochondrial ribonuclease P protein 3	KIAA0391	20.8161	20.7642	21.5534	23.379	20.9204	21.7911	24.3512	22.3464	23.3673	21.4572	21.3824	20.3385	24.4743	21.3299	22.6952	21.2678	23.1308	22.5916	24.3088	23.3325	23.0556	23.2012	22.6795	21.0577	23	23	2.5872e-252
O15111	Inhibitor of nuclear factor kappa-B kinase subunit alpha	CHUK	21.9725	20.923	20.7369	22.9526	21.6855	20.8155	23.4827	22.8796	21.8196	22.8569	21.9797	21.5402	21.5384	20.2783	22.6413	22.1297	21.7557	24.6099	21.9461	21.9417	21.7945	21.1303	21.062	22.0238	30	30	0
O15116;E5RJ47;E5RH18	U6 snRNA-associated Sm-like protein LSm1	LSM1	25.8093	24.7548	26.9659	25.5161	27.0981	20.9616	25.8854	22.6432	26.5684	26.6199	27.22	25.395	26.3031	25.2815	26.8986	26.8189	22.4836	26.5543	25.5359	24.543	26.0629	26.9563	26.2481	26.9356	7	7	0
O15117-2;B4DLN2;O15117;D6RFJ5;D6RER7;D6RC38;D6RAE8	FYN-binding protein	FYB	31.0749	31.044	31.4966	31.4023	30.9357	30.7682	31.1761	30.4519	31.0075	30.778	30.5614	30.8339	31.4411	30.8464	31.2268	30.987	31.2349	30.5489	30.8939	31.6026	30.8321	31.3304	31.0223	31.1079	47	47	0
O15118;B4DET3;K7EQ23	Niemann-Pick C1 protein	NPC1	24.2671	20.9475	23.4325	21.5129	26.8122	26.3951	26.6901	26.9399	26.8534	25.4742	26.1984	26.7734	26.6798	26.5077	25.7856	26.525	26.6317	24.0619	24.8307	24.0078	25.8913	26.3021	27.1271	27.5568	13	13	2.3687e-84
O15121	Sphingolipid delta(4)-desaturase DES1	DEGS1	23.9488	24.8121	22.3798	24.8878	21.4878	22.4981	22.9722	21.5378	21.6837	23.2957	22.0646	25.1101	21.2154	24.3663	22.0647	21.3781	20.4719	21.043	22.8042	21.1701	21.0525	20.5042	21.9468	20.6024	2	2	7.4539e-46
O15126;O15126-2	Secretory carrier-associated membrane protein 1	SCAMP1	27.8507	25.5526	21.2154	21.7225	26.344	25.9958	26.0657	23.6332	26.9269	25.0119	25.4017	25.6218	26.0215	26.4865	24.6075	22.1491	21.1379	25.4709	23.5144	25.0215	22.0194	25.5813	25.8369	26.4138	6	6	3.9331e-213
O15127;H3BV04;H3BN93;H3BUB6;H3BPL9	Secretory carrier-associated membrane protein 2	SCAMP2	26.4464	26.976	27.0849	26.3043	27.2116	27.4006	27.1638	27.9016	26.8967	26.99	26.818	27.6867	27.9405	28.3401	27.2357	27.5234	26.8164	27.3709	27.4047	29.055	28.1191	28.3497	28.2303	27.6713	9	9	0
O15143;F8WCG3;C9J4Z7;C9JEY1;C9JQM8;C9JFG9;C9J6C8;C9JBJ7;C9K057;C9JTT6;F8VXW2;C9JM51;F8WEB3	Actin-related protein 2/3 complex subunit 1B	ARPC1B	32.5552	32.4109	32.4167	32.5189	32.7938	32.3866	32.7672	33.1425	33.0291	32.3273	32.4192	32.8793	32.9192	32.74	32.8569	32.9094	32.257	32.3301	32.6212	32.4558	32.7837	32.4312	32.7243	32.9796	29	33	0
O15144;H7C3F9;C9JTV5;G5E9J0;G5E9S7	Actin-related protein 2/3 complex subunit 2	ARPC2	32.037	31.8442	32.0983	31.7323	32.7292	32.4377	32.4293	32.8619	32.5293	32.4105	32.1648	32.1076	31.3165	32.0221	32.7659	32.6666	32.7456	31.9705	32.1209	32.2385	32.34	32.1453	31.9926	32.4527	37	37	0
O15145;C9JZD1;F8VR50	Actin-related protein 2/3 complex subunit 3	ARPC3	31.7652	31.8002	31.7296	31.8676	32.1182	31.7885	32.3838	32.5729	32.2795	31.6431	32.0024	31.9474	32.2654	31.898	32.3566	32.4906	31.3737	31.8998	31.3764	32.0359	32.3941	32.0008	32.0943	32.4141	22	22	0
O15155;H7C1N3;Q96EA0;C9JTT8;Q68DU7	BET1 homolog	BET1;DKFZp781C0425	23.3088	23.3721	23.458	22.9681	24.3638	23.8698	23.2105	24.2974	22.2616	23.1619	21.9223	23.5845	20.5676	23.8832	20.8553	23.5658	20.7389	22.7563	21.3502	21.8674	22.8078	21.6454	21.9247	22.8116	2	2	1.0944e-26
O15160;O15160-2;E7EQB9;H0Y723;D6RDJ3;H0Y9C4	DNA-directed RNA polymerases I and III subunit RPAC1	POLR1C	28.3491	28.0047	27.9575	27.5377	26.6217	26.3687	26.1583	27.0992	27.4383	26.1209	26.5351	27.1603	27.1368	26.4693	26.437	26.5015	25.6511	28.0877	27.2214	26.9248	26.7759	27.8574	27.3979	26.6012	17	17	0
O15164;O15164-2;C9JPT4;F8WCX0	Transcription intermediary factor 1-alpha	TRIM24	23.2788	24.0056	23.8883	23.7372	22.0414	22.589	22.5443	21.6663	23.8043	22.6142	23.358	22.6151	22.1911	22.7127	22.8789	22.1814	22.611	22.2006	21.6342	21.9748	23.9334	23.5147	22.0397	22.6231	24	24	1.3718e-276
O15173	Membrane-associated progesterone receptor component 2	PGRMC2	27.4023	27.4523	27.8342	27.3186	26.6697	28.2619	27.5272	27.4399	26.9329	27.7805	27.6327	27.8257	27.3636	27.4931	26.8152	27.7659	26.1825	27.0225	27.3533	26.2075	27.0894	27.3852	27.0715	28.3913	10	10	1.1304e-169
O15197-2;J3KQU5;O15197;O15197-3	Ephrin type-B receptor 6	EPHB6	22.0885	21.351	24.649	20.8469	21.1169	21.9449	22.1089	21.6177	24.6155	25.2202	25.4181	20.6852	21.6637	22.5549	25.566	24.7319	21.7856	24.019	23.1105	22.1572	22.7624	22.901	21.7446	21.0558	5	5	5.1283e-26
O15211;B4DG72;A2AB89;Q12967-3;E7ER93;Q6PCE1;E7ERZ0;Q12967;F5H6M6	Ral guanine nucleotide dissociation stimulator-like 2	RGL2	21.0665	22.5547	22.7305	22.2855	24.5783	20.3493	24.5479	24.4611	21.5302	23.7261	20.2848	22.5147	21.0844	21.7581	21.9782	23.9584	21.9694	21.1685	19.678	23.3365	20.5967	20.9802	22.5449	22.7125	13	13	2.4581e-145
O15212;A2AB88	Prefoldin subunit 6	PFDN6	28.5525	28.1066	28.1539	28.1929	28.2384	27.8983	27.8035	27.8931	28.2213	28.5338	28.216	27.648	28.3398	27.4736	28.3217	27.855	27.3331	28.2618	26.4286	27.5881	27.1662	27.4841	27.366	26.8134	12	12	0
O15213;H0Y6G3	WD repeat-containing protein 46	WDR46	27.7886	28.0329	27.7538	28.1277	26.6607	26.4591	26.9016	26.7259	26.795	26.9726	27.0673	27.5475	27.0922	26.6563	24.8422	25.8934	27.1231	27.5815	26.3043	25.709	26.0648	25.217	25.8469	25.8624	15	26	0
O15226;G3V1N1	NF-kappa-B-repressing factor	NKRF	25.9666	26.4992	26.6172	26.124	26.1986	26.0356	25.5833	26.1313	26.0292	25.5576	26.0831	25.9097	26.2344	25.9938	22.6705	26.1217	25.9676	25.2194	25.4675	25.7643	26.2532	26.5651	26.3162	26.8744	40	40	0
O15234;K7EQ38;J3QSC4	Protein CASC3	CASC3	23.3631	24.0183	20.9385	20.8508	23.9733	24.1466	23.9447	23.5487	24.4105	23.4706	21.0051	21.3178	23.9856	24.1009	22.5436	21.6292	22.2821	21.864	22.142	23.765	23.8351	23.5024	22.1604	24.1562	4	11	1.7323e-69
O15235	28S ribosomal protein S12, mitochondrial	MRPS12	25.0561	25.247	25.4066	24.8068	25.3265	25.7116	25.8823	25.4249	25.2015	24.5234	25.5219	24.5909	23.9793	24.2706	24.8719	25.5677	25.624	24.7117	24.2032	22.539	23.7985	24.2408	23.5208	24.6245	3	3	2.7667e-59
O15239	NADH dehydrogenase [ubiquinone] 1 alpha subcomplex subunit 1	NDUFA1	25.0844	25.3897	24.6579	25.311	24.3983	23.9697	22.9439	23.1797	24.9754	21.688	23.4628	25.2846	25.3501	25.2017	22.9386	22.531	22.4273	21.4694	20.7508	22.0692	22.7086	21.5071	20.606	22.046	2	2	1.4519e-10
O15254;O15254-2;D6RJ89	Peroxisomal acyl-coenzyme A oxidase 3	ACOX3	26.5856	25.5671	25.4154	25.4807	24.0069	24.6592	23.0198	24.4654	25.1617	24.7935	25.2593	24.1685	24.3301	24.5297	26.487	25.3459	24.4568	24.1755	24.8351	22.4515	24.7598	24.6943	23.1689	24.5037	21	21	0
O15258;Q5T092;Q5T091;Q5T093	Protein RER1	RER1	26.0723	26.5115	26.0979	24.7966	26.1365	25.0834	25.0309	26.4642	25.5644	25.4376	25.5294	26.9763	24.9889	26.2408	24.5204	25.6719	26.1817	26.8125	26.1273	25.5208	24.9812	26.245	25.7384	25.62	6	6	4.2599e-133
O15260;Q5T8U5;O15260-2;Q5T8U7;B7Z6A4	Surfeit locus protein 4	SURF4	25.3621	25.7377	25.8973	25.2651	26.5433	26.5911	25.8488	27.2752	26.6297	25.9264	25.7827	26.4074	25.5089	26.2116	26.1019	26.4679	29.5299	26.947	28.0681	28.9062	25.6222	26.5446	26.7405	25.5607	10	10	4.1001e-288
O15264;Q5R3E4;Q5U4A5;Q5R3E6;B5MDL5;P53778	Mitogen-activated protein kinase 13	MAPK13	27.8693	27.02	27.4104	27.5029	26.4945	26.5007	27.3064	27.5004	28.1453	27.9895	27.9119	27.5861	26.8694	27.7293	27.7314	26.6779	27.6675	27.534	27.0637	27.8441	27.6708	27.0639	26.3291	27.3337	19	19	9.4048e-267
O15265-3			22.4634	22.5645	22.6898	21.9471	21.7867	22.3395	22.0175	22.0351	22.1464	22.2718	22.3185	22.4102	22.0068	22.435	21.473	21.3398	20.8229	21.3556	22.7013	22.8925	22.0415	21.7786	21.5263	22.8654	1	14	9.3944e-206
O15269;O15269-2	Serine palmitoyltransferase 1	SPTLC1	25.7552	23.808	22.7591	24.0387	21.2528	22.1565	20.9202	22.473	23.2526	23.2617	22.7744	21.2368	21.9723	21.3448	23.2807	21.0373	22.0763	21.1038	21.3451	22.9089	21.4033	22.1151	21.2423	22.9009	15	15	2.5123e-214
O15270;H0YJV2	Serine palmitoyltransferase 2	SPTLC2	23.5062	23.508	21.5043	20.4103	23.988	21.7293	21.9773	22.0667	23.9442	23.893	23.2692	23.0102	24.0163	24.471	22.3038	22.4666	21.8026	24.5245	24.0403	20.3385	25.0471	24.0333	21.3618	25.4914	21	21	0
O15294;O15294-2;O15294-4;C9JZL3;H7C2T7	UDP-N-acetylglucosamine--peptide N-acetylglucosaminyltransferase 110 kDa subunit	OGT	29.0813	28.7087	28.8705	28.8555	28.6912	28.1662	28.1524	28.6953	28.9813	28.7816	28.8114	28.6924	28.71	28.8556	27.9035	28.6022	29.627	29.0398	28.0017	29.4064	28.5819	28.9352	28.7051	28.4895	4	54	0
O15305;H3BV55;H3BPH4;F5H0W0;B7Z419;H3BRM0;B7Z6R0;H3BR08;H3BM92;H3BV34;H3BT06;H3BNY9	Phosphomannomutase 2	PMM2	27.6621	26.9107	26.4774	27.3223	26.5114	25.8142	27.0788	27.3349	27.028	26.3194	25.9409	27.1586	25.0622	26.9149	26.2266	25.229	26.2101	27.0381	26.0496	26.6683	26.8593	26.3201	26.3359	26.4183	16	18	4.9744e-232
O15327;E7EQN9;D6RJC3;E9PHC0;E9PG59;Q5XLE7;D6RE59;D6R9J5;D6RDJ7;Q9BS68;H0YA10	Type II inositol 3,4-bisphosphate 4-phosphatase	INPP4B	25.461	24.4168	23.5282	24.9636	24.5732	24.9007	24.6604	24.5499	25.5965	25.0055	22.8641	24.2961	24.3446	23.949	24.1851	23.1544	24.9911	23.6153	26.3016	25.7636	23.6769	23.7148	24.3179	24.3162	9	39	0
O15355	Protein phosphatase 1G	PPM1G	29.281	29.19	29.4588	29.0552	29.3331	28.6548	29.0523	29.224	29.2759	29.2777	29.5676	29.2081	30.1885	29.4587	29.2684	29.2476	29.6375	29.7874	28.833	30.2219	29.7439	29.4839	29.8046	29.3359	30	30	0
O15357;O15357-2;F5H3D8;F5GY16;H0YFZ4;H7BXR2;F5H588	Phosphatidylinositol 3,4,5-trisphosphate 5-phosphatase 2	INPPL1	23.3115	21.6898	22.0564	23.2391	24.3373	23.9272	22.2151	22.7394	23.3728	21.6181	21.8017	23.9183	24.9392	22.4786	23.9931	20.974	23.4507	24.6485	25.1936	23.5434	21.5832	22.6215	23.0267	21.4083	35	35	0
O15371;B4DVY1;B0QYA5;B0QYA3;B0QYA6;B0QYA7;B0QYA8	Eukaryotic translation initiation factor 3 subunit D	EIF3D	29.8974	29.7851	29.7448	29.7533	29.6831	29.7017	29.9151	29.5718	30.0945	30.0326	30.0368	29.6884	29.973	29.6301	29.9321	29.5272	29.4147	29.1058	28.9541	29.6085	29.3109	29.5756	29.2612	29.3213	24	39	0
O15372;B3KS98;E5RJT0;E5RGU4;E5RFW7;E5RHC7;E5RH59	Eukaryotic translation initiation factor 3 subunit H	EIF3H;EIF3S3	28.6754	28.8449	28.9265	29.0118	29.0111	29.1736	29.3107	28.789	29.4692	29.1554	29.2256	29.2185	29.4404	28.728	29.3575	28.9036	29.204	28.5068	28.4672	28.759	29.0265	28.7711	29.5174	28.7262	18	22	0
O15379;O15379-2;E7ESJ6;E7EWI8;E7EW19	Histone deacetylase 3	HDAC3	24.397	24.6348	24.2326	24.6292	23.9191	21.2687	22.5216	21.8035	22.3085	25.3399	24.2919	24.8174	23.7922	24.5277	22.7568	24.352	24.9626	24.841	24.7266	24.8356	24.5766	24.2857	24.9059	24.4185	14	14	1.2745e-212
O15381;O15381-5;H0Y8B6;O15381-2;O15381-3;O15381-4;F8W938;E7EWK7;E9PH71;E9PGD8;C9J6P7;C9JP83;F8WF01	Nuclear valosin-containing protein-like	NVL	25.4504	25.4108	24.7245	24.8573	25.4877	26.0664	23.1063	25.1784	24.7311	24.7376	24.7959	25.3205	25.332	26.0145	23.6837	24.7589	25.0826	25.8154	25.0667	24.3111	25.6197	25.9162	25.7223	25.2923	12	26	0
O15382;M0QXF9;B3KSI3;M0QZ10;M0R2K7	Branched-chain-amino-acid aminotransferase, mitochondrial;Branched-chain-amino-acid aminotransferase	BCAT2	28.0213	28.3986	28.3783	28.5406	28.1962	27.7696	27.2759	28.3597	27.8481	28.3763	27.9847	28.4629	26.5832	28.0451	26.9087	27.8621	27.9518	29.0477	28.2597	27.5344	28.6552	28.4831	27.9937	28.0883	6	23	0
O15391	Transcription factor YY2	YY2	24.6812	24.6338	24.5317	24.6488	24.8581	24.4715	24.6419	24.7795	24.1002	24.9684	24.8155	24.3097	25.1495	24.2496	24.9846	24.5294	24.2163	24.8621	24.4224	25.6936	24.0127	24.8525	26.3566	24.3512	2	2	1.2849e-27
O15397;O15397-2;F5GXT5;F5H2I3;F5H244;H0YH64;F5H292	Importin-8	IPO8	27.7459	26.5596	27.7013	28.3806	27.495	26.7888	27.5774	27.2083	26.7758	28.337	27.8866	28.1017	27.0361	27.9578	27.5681	27.091	27.5557	27.639	26.9188	27.413	28.1126	27.3403	26.8056	26.8237	32	32	0
O15400-2;O15400	Syntaxin-7	STX7	24.4715	25.9447	26.5369	26.019	27.8426	27.6411	27.8953	28.0964	27.0412	26.6004	26.7378	27.4364	27.9837	27.6962	27.1145	27.9408	27.2162	26.8893	26.7553	25.5053	27.6686	28.0597	27.4119	28.1519	10	10	9.7828e-146
O15417;H9KVB4;O15417-2;H7C177;H7C0N9;H7C3U5	Trinucleotide repeat-containing gene 18 protein	TNRC18	20.8683	21.3137	28.416	27.5232	20.3823	23.8991	24.2096	22.9666	26.9184	22.5607	21.6857	26.9458	27.1173	22.0732	21.0784	21.0302	26.7392	22.5599	22.3204	27.7492	26.7993	21.4252	22.6871	21.9692	12	15	9.1965e-62
O15446	DNA-directed RNA polymerase I subunit RPA34	CD3EAP	27.5045	27.8721	27.2493	27.351	25.9851	26.0821	25.0543	26.182	26.377	26.709	26.2161	27.0545	26.5133	26.4664	25.0401	26.0702	27.1237	26.542	26.1101	26.3588	27.1809	26.9399	26.6482	26.5377	1	21	0
O15455;D6RA51;E9PGH4	Toll-like receptor 3	TLR3	21.9945	22.0433	21.27	21.4802	24.7036	25.0017	24.242	24.585	24.1786	23.9326	24.2735	24.5584	24.2432	24.017	23.8223	24.4672	20.9687	22.4001	21.3738	21.8074	22.2989	25.377	24.4235	24.5312	6	6	4.3686e-20
O15498;B4DR94;H7C3K7	Synaptobrevin homolog YKT6	YKT6	25.5563	25.0927	24.233	25.3651	24.1233	23.7234	23.32	25.2038	24.7661	24.117	24.6321	21.9498	24.5622	23.6836	24.2156	22.7726	25.4357	22.8211	24.8858	23.3001	25.0027	23.9157	23.8145	25.146	13	13	0
O15504;C9JYA1;O15504-2;B4DT96;O15504-3;F8WC66	Nucleoporin-like protein 2	NUPL2	24.4167	25.2591	25.0658	24.5253	25.411	25.9639	24.6163	25.5103	24.9664	24.6758	25.154	23.8649	24.6551	24.7143	24.7321	24.9475	23.6526	24.734	24.3911	23.0544	24.3756	25.549	24.9292	25.481	13	13	8.7843e-214
O15511;O15511-2;B1ALC0	Actin-related protein 2/3 complex subunit 5	ARPC5	31.0428	31.0786	30.9017	31.3252	31.0347	30.8029	30.96	31.3787	31.0314	31.001	30.8739	31.4027	31.1992	31.1493	31.2999	31.4918	30.7944	31.1662	29.9773	29.4701	31.1942	30.6876	30.469	31.4184	16	17	0
O15514;E9PB93;E9PHV4	DNA-directed RNA polymerase II subunit RPB4	POLR2D	26.3736	26.3888	26.8556	26.1871	26.7971	26.6174	26.9779	26.3881	26.2005	25.913	26.4772	25.9306	26.2076	26.1934	26.8986	26.5496	28.1343	27.9058	25.7958	29.3946	26.283	26.7357	26.959	26.7561	8	8	3.1484e-231
O15519-14;O15519-8;O15519-5;O15519-11;O15519;O15519-13;O15519-2;F8WBH9;O15519-9;O15519-12;O15519-10;C9JK38;O15519-6;E9PAP3;C9JV51;C9J408;O15519-7;O15519-3;O15519-15;C9JSU3;C9J4Q0;M0R1A8;M0QY57;M0QYM0;O15519-4	CASP8 and FADD-like apoptosis regulator;CASP8 and FADD-like apoptosis regulator subunit p43;CASP8 and FADD-like apoptosis regulator subunit p12	CFLAR	22.3702	21.2952	23.929	20.8757	24.3494	24.2813	20.6451	23.3003	22.9222	21.2507	21.3227	23.7946	21.198	21.9008	21.224	22.3939	21.1567	21.4918	22.6667	20.5105	21.823	22.1517	22.0243	21.5881	11	11	1.5924e-70
O15523;B4E132;C9J8G5	ATP-dependent RNA helicase DDX3Y	DDX3Y	26.9128	26.5466	26.0128	27.0007	26.0738	26.7659	26.3151	26.6051	26.1019	26.1575	25.864	26.1232	26.036	25.839	22.2161	26.1955	26.9741	27.8591	27.3467	26.305	24.7875	24.8435	26.2131	26.4662	1	10	0
O15533;D3YTI9;O15533-3;O15533-2;A2AB90;O15533-4;C9JA35;Q5HYV0	Tapasin	TAPBP	28.6967	30.3098	29.4446	29.3758	29.1819	30.5982	28.8557	30.2397	29.0973	30.3566	29.8433	30.3552	29.2237	30.2136	29.0592	29.6066	30.2125	29.2173	31.7842	30.5482	29.2666	29.4057	29.9202	30.0011	12	12	4.1891e-299
O15541;Q8IZP6	RING finger protein 113A	RNF113A	26.8852	26.0753	27.0375	26.2626	26.8933	26.77	26.5088	26.8713	27.1021	26.8517	28.0118	25.9992	27.417	25.7998	27.3098	27.5831	28.2532	26.6498	26.9032	27.514	26.9774	26.9838	27.4704	26.9931	16	16	3.4134e-304
O15550;F5H6S1;F8W8R6;F5H5V6;H0Y5J3;H0Y6I7;H7C1F1;H0Y6V5	Lysine-specific demethylase 6A	KDM6A	22.9535	24.0737	22.6552	23.9713	23.1524	25.5695	25.546	24.1291	21.936	21.3539	22.0082	22.582	21.9923	23.8756	25.0676	23.2669	21.3308	22.7522	20.764	21.7636	20.7622	22.1399	21.6484	22.3031	16	24	4.3003e-283
O43143	Putative pre-mRNA-splicing factor ATP-dependent RNA helicase DHX15	DHX15	31.4266	31.3538	31.2112	31.1841	31.108	30.8072	30.7899	30.8828	30.8009	30.9719	31.0314	30.8743	31.0034	30.9925	30.7545	30.888	31.4027	31.4638	30.9181	31.2573	30.8148	31.1764	31.1357	31.1306	56	57	0
O43148;O43148-2;K7EP06;F5H2D9;K7EPP5;K7ERH6	mRNA cap guanine-N7 methyltransferase	RNMT	28.2444	28.1436	28.2541	28.067	28.0705	27.4305	27.9041	27.9404	28.143	27.7597	28.2753	27.9828	28.2367	28.1557	28.0676	27.5777	29.5505	28.1861	27.6991	28.4624	27.4803	28.1771	28.2944	27.923	23	23	0
O43149;O43149-3;O43149-2;I3L141;I3L3Q3;I3L1Q8	Zinc finger ZZ-type and EF-hand domain-containing protein 1	ZZEF1	24.7468	24.8913	25.3075	25.1152	25.5832	24.7519	24.8249	25.6653	26.2961	24.3513	24.869	25.1959	25.6683	25.3975	23.924	24.8139	25.8829	25.8958	25.8635	24.8641	24.8509	25.146	24.7742	24.3179	85	85	0
O43156	TELO2-interacting protein 1 homolog	TTI1	22.2221	21.49	21.2373	21.0571	21.22	22.4909	22.9932	22.9258	22.2655	19.8541	22.1523	21.9561	22.0256	22.8278	23.1936	21.8443	22.141	20.7097	20.5805	23.0669	22.3219	22.0349	22.394	21.8276	24	24	0
O43159;E9PPY3;E9PPP6;E9PS87	Ribosomal RNA-processing protein 8	RRP8	28.3139	28.418	28.3269	28.0233	27.8535	27.2671	27.6377	26.8259	27.7358	27.915	27.8171	27.6829	28.0944	27.9399	26.8375	27.0438	27.1028	27.2584	26.5719	28.3532	27.9712	27.9456	27.7749	27.9095	22	22	1.0055e-301
O43172-2;O43172	U4/U6 small nuclear ribonucleoprotein Prp4	PRPF4	29.3693	29.4321	29.3854	29.1691	29.4419	29.4431	29.2831	29.2543	28.736	28.7502	28.9068	29.1802	28.696	29.2502	28.9035	29.3248	29.3795	29.31	29.1473	29.0069	28.9106	29.6175	29.3463	29.5427	31	31	0
O43175;Q5SZU1	D-3-phosphoglycerate dehydrogenase	PHGDH	29.8778	30.1493	29.7008	30.0627	25.304	24.3877	23.9463	23.1659	25.5179	25.8771	25.274	25.5465	25.2274	25.865	25.4669	24.4601	26.1492	27.9133	27.8549	23.6497	27.4108	26.2894	23.6294	26.7278	23	23	0
O43181;H0Y9M8;D6REP1;D6R916;D6RI09	NADH dehydrogenase [ubiquinone] iron-sulfur protein 4, mitochondrial	NDUFS4	28.8835	29.2789	28.8766	29.1483	29.7045	29.5972	29.3809	29.4183	28.8365	29.117	29.0529	29.3558	28.8543	29.0056	29.1713	29.5322	28.0582	29.0827	28.6909	27.7864	29.2178	30.0256	29.6991	29.489	11	11	3.1335e-89
O43189;E9PQZ5;A2AB25	PHD finger protein 1	PHF1	27.7951	27.8147	27.2344	28.0661	26.1593	26.2325	25.3522	26.6547	27.1632	26.9768	26.8872	27.5105	27.6426	27.4561	25.0646	26.9494	25.3436	27.5756	24.8486	25.8649	26.7475	26.6517	26.6209	26.5172	7	24	4.8014e-239
O43237;B4DZP4;J3KRI4;B4E2E0;J3KRZ2;E7EPL8;H3BUM4;J3KSD2	Cytoplasmic dynein 1 light intermediate chain 2	DYNC1LI2	26.6623	26.5392	26.6566	26.8415	27.2467	27.1086	26.9289	27.2451	27.5542	26.8114	27.2896	27.2781	27.3662	27.2734	27.1619	27.6688	26.4635	26.8141	26.9206	26.2991	27.6525	27.3675	27.661	27.6265	21	21	0
O43242;B4DT72;H0YGV8;F5H8K4	26S proteasome non-ATPase regulatory subunit 3	PSMD3	30.0103	29.8119	29.7497	29.9631	29.2349	29.2201	28.5844	29.3863	29.8711	30.0074	29.9376	29.808	29.7196	29.8024	29.4165	29.7091	29.7653	29.8847	29.4987	29.8609	29.5385	29.3416	29.2736	29.4584	47	47	0
O43252;O95340;E7ER89;O95340-2	Bifunctional 3-phosphoadenosine 5-phosphosulfate synthase 1;Sulfate adenylyltransferase;Adenylyl-sulfate kinase	PAPSS1	25.3747	25.6447	26.8094	25.9056	25.8953	25.9946	26.6406	26.3941	26.8433	25.9992	27.3356	26.6843	27.2443	27.0934	26.7907	27.0782	26.0116	26.05	26.5663	26.5481	26.7323	26.9928	27.4045	26.9008	30	30	0
O43264;A1A528;F5H3C1	Centromere/kinetochore protein zw10 homolog	ZW10	26.3833	26.818	26.0357	26.0829	26.2503	26.2523	27.3921	27.1646	25.767	27.097	25.6626	26.6975	25.3267	27.091	25.8393	25.4417	25.4588	25.4695	25.0951	27.6592	22.8703	25.8184	25.0232	26.4789	45	45	0
O43286	Beta-1,4-galactosyltransferase 5	B4GALT5	21.4387	21.8654	21.8436	21.7918	21.8279	22.0647	21.7789	21.3441	23.0481	22.7472	22.0591	22.6757	21.4567	20.821	21.7758	21.9364	22.9861	23.2933	24.3119	20.8545	21.9541	21.8387	22.5349	20.7677	3	3	7.9888e-14
O43290;E9PQI8	U4/U6.U5 tri-snRNP-associated protein 1	SART1	29.6997	29.8742	30.1075	29.5923	29.9549	29.9	29.846	30.0589	29.3838	29.6193	29.6304	29.6274	30.3292	29.8645	29.4571	30.0267	29.5431	29.7416	29.8486	29.7378	29.669	30.028	29.8797	30.1925	54	54	0
O43292;O43292-2;E9PPZ9;E9PLV6;E9PQ31;E9PLG8;E9PM11;E9PM94	Glycosylphosphatidylinositol anchor attachment 1 protein	GPAA1	20.9453	21.868	21.3061	22.1418	21.8042	21.238	21.4435	21.3079	21.5515	21.6451	20.2391	20.1717	22.3858	22.6188	21.9358	21.8579	22.1866	20.9636	22.4692	21.5061	21.656	22.4086	22.9359	21.8828	9	9	1.5842e-32
O43293;O43293-2;M0QYW5;M0R0D0;M0QYY8	Death-associated protein kinase 3	DAPK3	22.4603	21.6943	25.3171	23.3534	25.8211	24.1066	24.7315	21.1284	24.2235	28.0423	25.1631	21.9765	24.5808	25.2995	23.9969	24.2294	21.0205	21.7289	23.9653	21.3128	25.0768	25.0113	24.852	25.14	13	13	2.5031e-103
O43296;M0QXF3;M0R146;M0QZT5;M0QZJ4;Q6ZN11-2;Q6ZN11;E9PGN4;Q5CZA5-2	Zinc finger protein 264	ZNF264	24.2408	24.4623	24.3115	24.8629	23.1607	23.1564	22.647	22.949	23.8062	23.1666	24.0152	24.29	24.5142	24.384	23.4196	23.2719	22.3892	20.2293	21.7503	22.9378	23.4319	23.9546	24.3699	24.5893	6	8	9.5193e-73
O43299;O43299-2;O43299-3	AP-5 complex subunit zeta-1	AP5Z1	23.2597	22.6746	23.5266	23.3565	23.916	23.8231	24.3545	23.6621	23.2488	24.4408	21.5762	21.6746	21.1586	22.629	25.1077	25.1215	25.1637	25.1286	25.6388	23.0138	22.3076	23.2683	24.4147	21.9587	15	15	0
O43312-4;O43312;J3KNK6;E7EWW5;B7Z3B6;H0YB53;O43312-2;E5RJX3;H0YBL3	Metastasis suppressor protein 1	MTSS1	21.8889	21.6743	21.212	21.8766	23.8885	23.3728	23.59	24.4967	21.5757	23.6047	21.6087	22.5362	21.3472	23.0041	22.7265	21.2625	23.0895	20.2192	20.7217	22.844	21.3566	20.5902	21.103	22.0906	3	9	5.0701e-143
O43314-2;O43314;D6RBU4;H0Y9M0;K7EPT7;D6RFG4;H7C436	Inositol hexakisphosphate and diphosphoinositol-pentakisphosphate kinase 2	PPIP5K2	26.536	26.5726	26.244	26.1824	24.9712	26.4371	24.8041	25.849	26.8917	23.8652	25.9868	26.9664	26.7421	26.1938	24.9015	25.415	25.1516	26.5777	25.2546	25.4673	26.7813	26.9133	26.8988	27.1749	19	38	0
O43318-2;O43318;O43318-4;O43318-3;Q9UG54	Mitogen-activated protein kinase kinase kinase 7	MAP3K7;DKFZp586F0420	23.0328	20.0289	21.9297	21.7961	22.1801	23.7671	23.8176	22.0975	23.5687	23.1889	23.2904	20.4743	20.8469	23.4371	22.8403	21.1754	21.3777	22.4554	21.4899	22.0615	21.0239	22.6851	21.6698	22.3119	17	17	1.9848e-179
O43324;O43324-2;D6RBD7;C9J1V9;H0YAL7;D6RCQ0	Eukaryotic translation elongation factor 1 epsilon-1	EEF1E1	28.7971	28.1049	28.2905	27.8781	27.9996	28.2506	28.1525	28.1138	27.9163	27.9585	28.2056	27.5778	27.9399	27.6891	27.5218	27.8031	27.6065	28.7571	27.3221	29.3451	27.3855	27.8684	27.3929	26.6858	11	12	2.1132e-166
O43353;O43353-2;E7ERW9;E5RGK6	Receptor-interacting serine/threonine-protein kinase 2	RIPK2	25.4358	25.384	25.8358	25.3927	25.6837	25.4256	24.8264	25.245	25.6162	25.5768	24.1007	25.3314	24.176	25.1155	25.6604	23.6538	20.8	21.7522	22.1633	25.9658	25.0059	25.8261	25.9137	24.9471	14	14	2.7852e-139
O43390;Q2L7G6	Heterogeneous nuclear ribonucleoprotein R	HNRNPR	32.8008	32.9353	33.0643	32.7211	33.0712	33.1246	33.0374	32.981	32.5792	32.6781	32.66	32.559	32.6299	32.8645	32.458	32.9194	32.5736	32.6791	32.59	32.4526	32.6168	33.099	32.8625	33.0395	0	48	0
O43390-2			23.6791	24.3326	24.8831	21.7734	25.8434	25.4716	25.1308	25.5094	20.7365	25.4505	24.8859	21.016	22.3195	23.6567	25.8647	25.2189	22.1491	21.0795	25.231	21.212	23.7952	25.3933	20.9248	21.0292	1	1	0
O43395;E7EVD1;B4DSY9	U4/U6 small nuclear ribonucleoprotein Prp3	PRPF3	29.4067	29.3298	29.4805	29.2607	29.5211	29.5817	29.3813	29.4074	29.1332	29.1416	29.0426	29.1344	29.2096	29.2903	28.6906	29.3622	29.4256	29.3468	29.1968	29.2259	28.8483	29.2535	28.966	29.4864	35	35	0
O43396;K7ER96;G3V1K0;K7EML9;K7EME7;K7EPB7;K7EKG2	Thioredoxin-like protein 1	TXNL1	29.4813	29.5388	29.3289	29.5467	29.2573	28.7846	28.8455	29.1671	29.9364	29.3922	29.4743	29.7949	30.0502	29.6579	29.1276	29.0052	29.1495	29.5329	28.1415	29.0659	30.1938	29.4054	29.1949	29.1399	25	25	0
O43399;O43399-5;Q5JWU6	Tumor protein D54	TPD52L2	30.5916	30.668	30.589	30.5884	30.5617	31.385	31.2649	30.685	30.6419	30.7652	30.1851	30.2599	29.848	30.4036	30.5064	30.5049	30.5307	30.1633	29.836	31.0529	29.7621	30.4895	29.9732	30.1751	5	25	0
O43402;M0R1B0;O43402-2	ER membrane protein complex subunit 8	EMC8	21.65	24.6375	20.1232	21.4012	23.7111	20.9955	22.2164	24.5434	23.5524	23.4974	23.6799	21.3011	20.7817	22.7903	21.5613	21.3665	22.2888	21.2692	21.8752	20.6325	21.3376	21.0579	21.8956	22.1445	8	8	1.3492e-153
O43422;B4DS64;O43422-2;E9PSI2	52 kDa repressor of the inhibitor of the protein kinase	PRKRIR	22.2179	21.1347	20.8543	21.9657	21.9143	21.8001	22.1063	20.3985	22.3763	22.1076	22.2678	22.4509	22.2445	20.6905	22.7365	21.9239	22.8124	22.4498	21.569	21.5017	22.2956	21.4226	20.4673	21.3427	30	30	0
O43427-2;O43427;E9PSD3;E9PJW6;H0YCE7	Acidic fibroblast growth factor intracellular-binding protein	FIBP	26.0403	26.4324	23.7057	26.1759	20.1029	22.4798	22.1435	22.2302	21.2142	22.0332	22.1921	24.3565	21.6783	22.7265	22.4488	21.3558	23.1914	22.0235	24.0777	24.0145	22.7729	23.2427	22.4417	22.7756	20	20	1.4997e-249
O43432;O43432-3;Q504Z1;F5H564;F5H8J4;B4DXR2;O43432-2;Q5SWD0;B1AN91;B1AN92;Q68DC6	Eukaryotic translation initiation factor 4 gamma 3	EIF4G3	23.5805	20.9561	23.432	24.208	24.8823	23.79	25.4376	25.2497	24.1017	24.8439	23.8754	24.6569	26.0158	23.8583	24.6876	24.4533	21.0878	23.7639	23.5543	24.3512	24.0356	24.0818	24.0998	25.1825	21	30	0
O43447;C9JQD4;A6NNE7;H0YEL5;A6NM32;C9JAN8	Peptidyl-prolyl cis-trans isomerase H;Peptidyl-prolyl cis-trans isomerase	PPIH	29.0186	28.8538	28.9837	28.9622	28.9426	28.6716	28.2814	28.7116	28.972	28.9297	28.0583	28.7794	28.0158	28.8511	28.9486	28.43	29.0851	29.3377	28.4565	28.4286	29.0112	28.6683	28.3088	28.1277	19	19	0
O43464;O43464-3;O43464-2;O43464-4;P83110-2;P83110	Serine protease HTRA2, mitochondrial	HTRA2	23.9755	24.0836	24.2979	24.0525	24.8056	24.7643	22.0143	25.052	22.7264	25.3334	24.1193	24.0672	21.7732	24.6885	21.0667	23.4043	24.395	26.0462	25.0796	24.6006	21.209	24.1452	26.0234	24.9042	13	13	2.4477e-253
O43488;H3BLU7;H7C5H7;Q8NHP1	Aflatoxin B1 aldehyde reductase member 2	AKR7A2	29.5937	29.2512	28.6085	29.3047	28.4087	28.0607	27.6276	28.2915	28.7715	28.6044	28.6814	29.0627	28.2163	28.7815	28.0417	27.9904	28.9753	29.7453	28.692	27.9494	28.5843	28.3283	28.9749	28.2847	14	15	0
O43493-2;O43493-5;O43493-3;F8WBK2;J3KQ45;O43493;O43493-4;O43493-6;F8W8W7	Trans-Golgi network integral membrane protein 2	TGOLN2	25.7799	26.0439	26.1254	26.7868	26.3071	26.8572	26.7693	26.4877	26.4948	25.961	26.1519	26.6207	26.2195	27.067	25.6082	26.6941	23.3006	23.9241	24.6309	22.7062	26.7861	27.1717	26.8013	27.2701	11	11	6.8828e-154
O43504;E9PLX3	Hepatitis B virus X-interacting protein	HBXIP	27.5911	27.5873	27.4594	27.304	27.8069	28.111	27.5665	27.6487	27.1465	27.3866	27.4389	27.8887	27.811	27.5387	27.6224	27.9702	27.4903	28.3063	27.2617	26.5343	28.1238	28.3554	27.9627	28.0847	6	6	0
O43513;E5RIE8	Mediator of RNA polymerase II transcription subunit 7	MED7	20.771	20.6965	23.3488	23.5348	20.836	21.2997	21.3177	22.2544	20.9377	22.8471	22.272	23.3448	20.9892	23.5724	20.7874	23.3711	22.0616	21.5219	22.9812	21.4984	23.2219	23.5721	23.3328	23.3498	4	4	1.2577e-32
O43516;O43516-3;O43516-2;O43516-4;E9PB87;C9JB04;B8ZZ90;C9JTB9	WAS/WASL-interacting protein family member 1	WIPF1	29.7533	29.687	30.188	30.0073	30.7296	30.0831	31.0156	30.0683	30.3526	30.0627	30.3375	30.2721	30.9425	30.1663	30.7727	30.4231	30.065	29.5848	29.8446	30.1954	30.8582	30.4125	30.3617	30.1658	31	31	0
O43521-5;O43521-2;O43521-4;O43521-8;O43521-12;O43521;O43521-6;O43521-9;O43521-7;O43521-3;O43521-15;O43521-16;O43521-18;O43521-17;O43521-13;E9PAM9;O43521-20;H7BZE5;C9J417;O43521-11;O43521-10;O43521-14;O43521-19	Bcl-2-like protein 11	BCL2L11	22.5144	22.7699	22.536	22.4213	21.9523	21.7499	21.8459	22.3779	23.2836	22.406	22.3576	23.208	22.7011	22.4126	22.0081	22.6577	20.1809	20.4038	21.2779	21.7628	22.8439	22.265	22.5876	23.4772	6	6	1.4309e-34
O43561-2;C7C5T7;O43561;B7WPI0	Linker for activation of T-cells family member 1	LAT	24.261	24.3412	21.8951	23.4241	22.6337	22.8241	21.0841	22.1304	24.3848	22.4472	25.4501	25.0228	21.8852	24.2948	22.1348	25.3695	25.3767	25.5573	25.6239	25.7237	26.1436	25.2561	24.395	25.7267	1	3	3.2065e-269
O43566;O43566-4	Regulator of G-protein signaling 14	RGS14	27.5775	27.5198	27.9014	27.8426	27.3023	27.7919	27.5606	27.862	28.2161	27.6027	28.1976	28.0641	27.6014	27.3536	27.2596	27.4055	27.2111	28.0343	27.0856	27.8917	27.0383	26.935	27.155	26.8509	5	27	0
O43567;C9J8T4;C9JYN7;C9JRV0;F8WDJ5;C9J383;C9JU37;C9JYY4;F8W989;C9J7B4;C9IY58;C9JCY0;B3KR12	E3 ubiquitin-protein ligase RNF13	RNF13	23.4112	23.0298	23.9287	22.6605	26.7842	26.0051	26.5259	26.6056	25.529	26.3287	25.8781	25.1278	26.5793	25.9953	26.4954	26.7515	25.2089	24.5214	23.6953	24.9387	26.3008	26.3546	25.9324	26.1967	5	5	2.7757e-19
O43583;F8VVL1	Density-regulated protein	DENR	29.1103	28.9215	28.6597	28.7985	27.4519	27.0976	27.5599	27.8339	28.8942	28.1767	28.24	28.3818	27.9526	28.2308	27.6225	27.9682	26.5173	27.015	26.9896	27.5499	28.4066	28.0821	27.5595	28.0596	14	14	0
O43586;J3KPG6;O43586-2;C9K004;H0YKY3;H0YLW8;H0YLX8;H0YLI2;B4E1Z9;H0YLM9;H0YNS1;H0YKF1;H0YNR2	Proline-serine-threonine phosphatase-interacting protein 1	PSTPIP1	26.697	26.8257	27.2815	26.6668	27.9697	28.103	28.3452	27.7739	28.9232	28.4015	28.4235	28.3789	28.8274	28.7088	28.7249	28.133	27.989	26.4579	28.1223	28.0991	27.8382	28.2242	28.4436	28.3387	29	29	0
O43592;F8WDU6;F5GZM3;F5GYW6	Exportin-T	XPOT	26.0242	26.17	25.5298	25.8508	25.8986	25.0416	25.471	26.1279	25.1122	23.2964	25.4429	26.2817	23.7303	24.0872	22.4551	25.7242	24.2926	26.0086	23.3975	21.9957	25.8436	25.7027	25.4783	23.0254	42	42	0
O43598;H0Y8X4;O43598-2	Deoxyribonucleoside 5-monophosphate N-glycosidase	RCL;C6orf108	28.1748	26.9601	26.6543	26.9247	24.9647	23.4442	21.9832	25.2975	25.0057	24.9488	25.3971	25.2322	26.0832	25.4662	24.7702	22.0318	25.2983	27.1325	28.8735	27.564	24.9387	24.9198	26.5993	24.3235	11	11	0
O43615;M0QXU7;M0QXM9;M0R301;M0R124	Mitochondrial import inner membrane translocase subunit TIM44	TIMM44	27.721	28.2385	27.793	27.655	28.8763	28.3637	28.0898	28.5809	27.9805	27.8795	28.2393	28.3443	27.7075	28.1434	27.3235	28.2641	27.8507	28.0631	28.1709	26.3655	28.2991	28.0147	28.3973	28.375	28	28	0
O43617;A6NDN0;A6NKE1	Trafficking protein particle complex subunit 3	TRAPPC3	25.668	25.757	25.7334	26.4693	24.897	26.3954	25.8494	26.1231	26.0103	27.4225	26.7935	25.6338	23.9202	27.0597	23.6538	24.9279	24.971	24.7305	28.6987	24.7097	26.2801	26.0229	21.9178	26.8927	11	11	1.0422e-123
O43633;M0R1L7;M0R1T5;M0QXX8	Charged multivesicular body protein 2a	CHMP2A	27.6041	26.8864	27.6416	27.2476	27.9247	27.7156	27.9172	27.5882	28.432	28.0925	27.8958	27.3572	27.6539	27.7937	28.1168	27.7653	28.4174	27.8931	27.6735	28.6527	27.6301	27.7816	27.506	27.9226	14	14	8.1959e-282
O43660;A8MW61;O43660-2;D6RA26;H0YA24;B7Z982;H0YAA2	Pleiotropic regulator 1	PLRG1	29.0743	29.1853	28.9769	29.1242	29.054	29.1125	28.8525	28.9933	28.8043	28.7954	28.9133	29.0525	29.0792	29.2069	28.3616	28.8101	29.0319	28.8239	28.5328	28.4162	28.9426	29.5329	29.0678	29.2106	25	25	0
O43663;G3V3N7	Protein regulator of cytokinesis 1	PRC1	23.7894	23.8746	23.9396	24.1753	24.1558	24.3983	24.5198	23.3996	21.5025	22.5204	20.9723	24.1268	23.5425	21.7641	22.7295	23.4458	24.4787	23.3852	21.3759	23.8642	23.8722	21.9479	23.9725	23.2184	1	14	0
O43665-3;O43665-2;O43665	Regulator of G-protein signaling 10	RGS10	30.9291	30.7651	30.6559	30.8554	28.9219	28.4719	28.4551	27.9585	29.3494	29.1114	28.8924	28.9807	29.0999	28.6908	29.1597	28.673	28.2112	29.5068	29.377	28.6039	29.0629	28.6715	28.7347	28.9034	15	15	0
O43670;J3QRS9;O43670-4;O43670-3;J3KS31;J3QS27;J3KTL1;J3KRW6;H0Y3M2	Zinc finger protein 207	ZNF207	29.3859	29.7321	29.4343	29.6345	29.7273	29.1411	29.4094	29.449	29.4147	29.5754	29.6733	29.4937	29.3408	29.6201	29.5581	29.6768	29.6225	29.3788	29.384	29.7474	30.045	29.5684	29.836	29.6553	2	12	0
O43670-2			24.6522	24.6486	24.7141	21.7963	24.4995	23.8475	23.9415	24.588	24.6792	24.1987	21.9163	25.2131	21.1861	24.8501	24.9598	25.0646	25.6415	25.8596	27.0521	27.9224	25.6521	26.0327	26.3254	25.5153	1	1	0
O43674;O43674-2;E7EWP0;H0Y886;F8WDZ2;F8WDD2;H7C568	NADH dehydrogenase [ubiquinone] 1 beta subcomplex subunit 5, mitochondrial	NDUFB5	26.5067	26.8628	27.0054	27.4764	26.0313	26.8988	25.9305	26.3431	26.218	27.5282	27.7082	27.615	26.8504	26.938	26.8034	28.1043	25.8489	26.8104	28.0492	25.9757	26.4607	26.0562	27.4119	27.6489	7	7	5.969e-30
O43676;C9JKQ2	NADH dehydrogenase [ubiquinone] 1 beta subcomplex subunit 3	NDUFB3	28.727	28.9917	28.4032	29.1692	28.1854	28.5069	27.7708	28.5342	27.8027	27.6695	27.6674	28.9542	26.6003	29.0853	26.8922	28.3559	27.9988	28.4918	28.151	27.3334	28.1849	27.915	27.8208	27.997	7	7	3.2272e-24
O43678;O43678-2	NADH dehydrogenase [ubiquinone] 1 alpha subcomplex subunit 2	NDUFA2	28.9854	29.1548	29.0783	29.2968	29.3938	29.4818	29.1015	29.2186	28.9763	29.0744	29.0054	29.2406	29.6525	29.3474	28.8349	29.3799	28.8528	28.7812	29.387	28.307	29.6127	29.9549	29.4862	29.6263	11	11	1.2701e-190
O43681;K7ERW9	ATPase ASNA1	ASNA1	27.6653	27.6533	27.2994	27.5253	28.0722	28.2358	28.822	27.7684	27.9982	28.4066	27.4501	27.5843	26.9709	27.8797	27.8792	27.3624	28.0506	28.9386	28.1419	28.439	27.2884	27.2014	26.9759	27.0805	16	16	0
O43684-2;O43684;J3QT28;B4DDM6;J3QSX4	Mitotic checkpoint protein BUB3	BUB3	30.5447	30.5667	30.6939	30.3768	30.5516	29.9173	29.5007	30.195	30.154	30.172	30.4441	30.2718	30.9896	30.4521	30.0241	30.0509	30.9701	30.639	30.0764	30.3273	31.0027	30.792	30.8112	30.3725	23	23	0
O43704;D6RD70;D6RIA8	Sulfotransferase family cytosolic 1B member 1	SULT1B1	28.8582	29.4451	29.073	29.8332	24.5438	24.4245	22.4657	23.1548	22.8128	22.7324	23.9297	23.8822	23.3066	21.0192	23.9779	24.8984	23.6427	22.3034	23.7995	24.6519	23.2812	22.0414	22.0896	23.182	12	12	1.3111e-222
O43707;D6PXK4;F5GXS2;K7EP19	Alpha-actinin-4	ACTN4	31.3577	31.459	31.2076	31.3039	33.395	32.8173	33.1496	33.5435	33.3336	33.1498	33.2665	33.3568	33.4631	33.5338	33.5725	33.1817	32.9946	32.9924	32.1174	32.9312	33.1485	32.8059	32.8749	33.0801	20	92	0
O43709;C9K060;H7C0G4;F8WD87;F8WD67;E9PCQ7;O43709-2;B3KR83;H7C170;F2Z3D9	Uncharacterized methyltransferase WBSCR22	WBSCR22	26.0912	25.9534	25.669	25.5619	25.0474	24.6253	25.1159	25.8666	24.6277	23.5287	25.1875	25.069	22.7305	25.5198	25.2256	24.8004	25.23	25.3811	24.1339	25.1804	24.7427	25.1195	23.5994	24.9407	9	9	6.478e-121
O43715	TP53-regulated inhibitor of apoptosis 1	TRIAP1	25.4897	25.4217	25.851	25.3689	26.4034	26.0692	25.2709	25.6249	24.6798	25.1006	25.1221	25.0627	24.5866	25.2847	21.9492	25.311	25.2635	25.7617	20.4015	25.2222	24.4435	22.5497	24.9583	23.8415	7	7	8.7978e-41
O43719;Q5H919;Q5H918	HIV Tat-specific factor 1	HTATSF1	29.1411	29.2595	29.2093	29.438	28.5786	28.4575	28.2654	28.7471	29.088	28.7941	29.116	28.8382	29.1194	28.9534	28.1139	28.7294	28.1506	26.4737	28.3842	27.7974	28.6693	28.8607	28.6712	28.988	41	41	0
O43747;O43747-2;J3KQU9;B3KXW5;H3BNR4;H3BR36;H3BUN9;H3BN71;B4DGE1;H3BRM7;B3KNW1;H3BS13;H3BV30;H3BN75;H3BPN9;H3BNN2	AP-1 complex subunit gamma-1	AP1G1	27.6495	27.7554	25.8603	27.6074	26.8803	25.9314	26.1529	25.9217	26.0388	26.6664	26.0055	26.9411	25.5989	27.4285	25.9682	26.1604	24.493	28.7849	27.9492	24.355	26.8578	27.5416	27.9259	26.829	39	39	0
O43752;B4DR17	Syntaxin-6	STX6	24.0715	24.3313	24.65	24.2228	24.5328	23.8986	23.9075	24.9121	24.4235	24.1016	23.7297	24.6534	24.1635	24.825	23.8333	24.2867	19.9752	21.6601	25.2534	24.128	22.0808	24.427	21.2771	24.504	12	12	0
O43765;K7EMD6	Small glutamine-rich tetratricopeptide repeat-containing protein alpha	SGTA	27.3388	27.2608	26.8944	26.9905	26.5357	26.5013	27.0935	26.6344	27.2736	26.883	27.2722	26.9626	27.4669	27.0029	26.9968	27.0597	27.2141	27.8414	27.0733	28.0831	27.3361	26.5276	26.9178	26.9067	12	12	6.7418e-148
O43768-2;O43768;O43768-9;O43768-3;O43768-4;A6NMQ3;C9JUF4;Q5T5H1;O43768-6;O43768-5;O43768-7;D6RE62;O43768-8	Alpha-endosulfine	ENSA	29.5129	29.1079	29.702	29.4768	29.8077	28.2721	28.8736	28.9429	29.8698	29.2386	29.6011	29.1157	29.8201	29.0553	29.7491	28.9972	29.2697	28.8131	28.4074	29.2472	29.7944	29.1634	28.6342	28.5185	11	12	0
O43772;C9JPE1;B4DWZ5;F8WEF6	Mitochondrial carnitine/acylcarnitine carrier protein	SLC25A20	26.6664	26.2852	26.4027	27.416	27.5074	27.9477	26.0995	27.2846	27.3865	27.6466	27.8043	28.4334	23.3445	28.4334	25.567	28.2979	26.8539	27.0367	29.7161	25.7681	26.6674	27.5268	27.0566	27.2186	21	21	0
O43776;B4DN60;K7EIU7;B4DG16;K7EJ19;K7EPK2;K7EQ35;K7EMQ6;REV__H7C110	Asparagine--tRNA ligase, cytoplasmic	NARS	29.4921	29.0688	28.9303	29.6218	28.5283	27.7964	28.6297	28.5368	29.0671	28.9692	29.2486	28.956	28.9492	28.5336	29.0438	28.4772	29.1659	29.5679	29.1196	28.5041	28.8878	28.5901	28.5174	28.0487	35	36	0
O43805	Sjoegren syndrome nuclear autoantigen 1	SSNA1	24.1871	23.9588	24.2179	22.7667	25.5919	25.9497	25.6022	25.0895	25.145	25.2732	24.9327	24.0713	25.7314	25.4888	24.609	24.9691	20.0591	24.9875	21.2071	21.2654	25.0762	25.2168	25.3278	25.0113	5	5	8.5146e-148
O43809;H3BND3;H3BV41	Cleavage and polyadenylation specificity factor subunit 5	NUDT21	29.8129	29.5694	28.5802	29.4633	28.9345	28.7717	28.7603	29.0927	28.3878	29.0598	29.0987	29.0208	27.2213	29.6021	28.7547	28.4175	29.3962	29.7856	30.5475	28.6907	29.1196	29.3191	29.1886	29.0702	19	19	0
O43813;E9PHS0;F8WDS9;H7C2E3	LanC-like protein 1	LANCL1	27.8351	27.1504	26.9964	27.5064	23.4414	26.097	22.7492	26.4069	27.6339	27.4479	27.292	27.1547	25.8419	27.3059	26.6971	26.1522	27.4993	28.2505	29.0518	25.7746	25.8599	26.2487	27.5201	25.5042	21	21	0
O43815;O43815-2	Striatin	STRN	29.242	29.4953	29.5471	29.3453	30.4561	30.4062	30.5177	30.4301	29.283	29.3446	29.5525	29.4966	30.3383	29.8867	29.7968	30.3709	29.3296	29.7215	29.4937	28.9623	29.7285	30.3072	30.1847	30.3609	41	42	0
O43818	U3 small nucleolar RNA-interacting protein 2	RRP9	28.7069	29.0593	28.9439	28.7938	28.4585	28.473	27.9685	28.0967	27.9681	28.2472	28.6471	28.579	28.2733	27.9243	27.5105	28.0843	29.0676	27.4572	29.3175	28.374	28.3412	28.2284	28.2016	28.4201	24	24	0
O43819;C9JBU1	Protein SCO2 homolog, mitochondrial	SCO2	24.3633	24.4469	23.7958	23.666	23.7334	24.1208	23.5897	24.3244	23.6936	24.5757	23.2964	24.7917	24.2615	24.6504	22.5975	23.385	24.0944	22.0327	23.8501	23.6551	24.5135	24.2572	24.5178	24.7161	8	8	4.3894e-174
O43823;M0QYL4	A-kinase anchor protein 8	AKAP8	27.4526	27.7499	27.6541	27.4246	28.0903	27.77	28.3212	27.7271	26.9204	27.353	27.0847	27.5549	28.1456	27.6357	27.7211	27.7121	27.7698	27.3487	28.2678	27.7039	27.4225	27.9531	28.0787	28.29	23	23	0
O43824;H7BYW4;H0Y2S1	Putative GTP-binding protein 6	GTPBP6	26.6956	26.3208	24.7724	26.0179	24.2888	24.9642	24.8399	24.1408	23.4316	23.044	24.0067	25.692	24.8991	24.665	21.7336	22.2608	24.3869	26.7491	23.7368	23.8611	24.0313	24.2013	24.0433	24.6791	17	17	0
O43829;J3QLI2;J3QL74;J3KRQ2	Zinc finger protein 161 homolog	ZFP161	24.859	25.2757	24.5279	24.8162	24.3671	24.3463	24.4397	24.5374	24.5974	24.8322	25.184	24.8433	25.1428	24.4281	24.9187	24.8333	24.9824	24.1942	22.0972	24.5257	24.9925	24.472	25.4585	25.6629	18	18	1.3944e-225
O43837;O43837-2;O43837-3	Isocitrate dehydrogenase [NAD] subunit beta, mitochondrial	IDH3B	29.2145	29.3112	29.1693	29.327	29.3673	29.4664	29.1949	29.4731	28.6619	29.1048	29.158	29.1194	28.1553	29.2839	28.7899	28.9045	29.1635	29.4808	29.0713	29.0815	29.5679	29.3075	28.9675	29.1729	23	23	0
O43847;O43847-2;B1AKJ5;G3V1R5;F5H7V1;H0Y5G9	Nardilysin	NRD1	25.3704	24.2509	23.807	23.3331	23.5783	22.8701	22.1191	25.816	24.5045	19.8257	24.0339	22.371	24.0456	23.6512	22.778	22.9336	21.29	26.9619	23.4691	20.3331	24.6582	22.516	22.2838	22.0654	42	42	0
O43852;O43852-3;O43852-6;O43852-5;O43852-10;O43852-9;O43852-13;O43852-14;O43852-11	Calumenin	CALU	26.9074	26.9936	27.0295	27.1469	28.8492	28.4529	28.5238	28.6186	27.9128	27.9273	27.919	28.0701	28.3892	28.012	28.0045	28.5835	27.5145	27.2371	28.5459	27.7379	28.5432	28.4825	28.8495	28.7386	3	20	0
O43852-2;O43852-4;O43852-15;H0Y875;O43852-8;O43852-7;O43852-12		CALU	23.2279	20.6279	22.6501	20.1477	24.9742	24.7546	25.3213	24.7983	22.0536	21.531	24.4249	23.8892	21.7603	23.8994	24.5788	24.6975	21.3272	20.6797	22.5942	21.584	24.5002	23.9842	23.9855	23.8675	1	1	0
O43861-2;O43861;F5H8J1;B4DJ94;K7EPH4;K7EJG1;Q7Z6L4;K7ES39;K7EII3;K7ERE0;K7EQQ5	Probable phospholipid-transporting ATPase IIB	ATP9B	20.3267	23.4981	25.0846	21.2424	23.3373	20.6684	22.2646	21.8603	21.2687	21.8965	22.5089	21.732	21.175	24.9821	22.004	22.0912	21.0495	25.822	27.1301	26.7549	24.9019	26.09	21.4577	22.2998	9	9	3.7588e-53
O43865;O43865-2	Putative adenosylhomocysteinase 2	AHCYL1	28.2749	28.2069	26.8045	28.6025	26.6449	25.8163	26.8586	26.7918	27.9509	26.6192	26.2889	28.2449	25.5997	27.2914	26.1682	27.0602	26.2527	27.9528	25.9239	27.307	26.6525	26.7427	26.2381	26.4792	15	26	0
O43896;I3L1B1	Kinesin-like protein KIF1C	KIF1C	23.6714	23.3914	23.1523	24.3047	22.5699	21.2487	21.5842	21.7252	23.9227	24.1173	23.5279	23.6434	23.3419	22.1003	22.1375	22.776	23.894	23.7984	23.1497	21.5481	21.3206	23.2021	22.664	23.5194	12	12	1.8499e-109
O43913;O43913-2;B4DXT8;G3V0H0	Origin recognition complex subunit 5	ORC5	23.0739	22.2502	22.7411	22.6442	22.3055	22.4393	22.0922	22.5819	21.236	22.0753	23.3416	22.4131	21.8715	21.6653	22.519	23.3644	20.2375	21.0103	20.0351	21.8774	22.1004	23.5123	23.3926	21.2142	21	21	5.2166e-243
O43920	NADH dehydrogenase [ubiquinone] iron-sulfur protein 5	NDUFS5	28.221	28.5572	28.74	27.9395	28.4184	28.5724	28.1965	28.6991	27.9594	28.2717	28.5985	28.571	28.7145	28.2969	28.1288	28.7803	28.861	28.821	28.31	28.4875	28.3895	28.8467	28.6994	29.1082	10	10	1.085e-89
O43924;B8ZZK5;C9IZ52	Retinal rod rhodopsin-sensitive cGMP 3,5-cyclic phosphodiesterase subunit delta	PDE6D	23.2963	23.5315	23.7424	24.8245	24.2377	23.6635	24.483	24.7393	24.196	24.2412	24.2369	23.9747	23.7217	23.9835	24.3945	24.0282	25.1245	25.6364	20.5605	23.963	24.0955	24.0995	22.1762	23.9997	4	4	2.567e-89
O43929;O43929-2;O43929-3;Q53SE3;CON__Q2YDI2;C9JGH7;C9J2X8;B7Z632;Q5THS9;B7Z4E2;B7Z346;Q96NJ5	Origin recognition complex subunit 4	ORC4	21.4057	25.0403	23.5111	23.7412	22.2609	20.7527	22.8064	21.5725	23.7111	23.7874	21.9189	21.714	22.899	22.5299	22.4859	20.8834	24.2129	25.6354	23.5083	22.8863	22.1332	22.1628	21.6984	22.0852	19	19	0
O43933;E9PE75;H7BZH3	Peroxisome biogenesis factor 1	PEX1	20.796	20.6517	21.6629	23.3152	22.6367	20.3437	23.9912	23.4051	21.8411	22.3432	23.3457	21.316	23.2656	22.1288	22.3492	21.5099	24.6121	23.6556	22.9956	24.7719	21.5746	20.5991	20.6335	21.3256	24	25	3.9555e-138
O60216;E5RFZ5;E5RI01;E5RFV8;E5RIN7;E5RJW1;E5RJK5;E5RG18;Q9H4I0;Q9H4I0-2	Double-strand-break repair protein rad21 homolog	RAD21	29.401	29.573	29.6934	29.4959	29.3445	29.238	29.4778	29.4188	29.3187	29.3701	29.3549	29.4493	29.6282	29.4248	29.1279	29.525	29.0968	29.6815	29.5723	29.4672	29.2692	29.6944	29.6137	29.6769	34	34	0
O60220	Mitochondrial import inner membrane translocase subunit Tim8 A	TIMM8A	28.9983	28.9977	28.671	29.232	28.7287	28.4283	27.8687	28.2767	27.789	28.136	28.4971	28.847	28.5534	28.1175	27.4457	27.7983	28.5889	28.7457	27.1819	27.8137	28.4263	28.5249	28.394	28.3415	6	6	0
O60231;B0V0F8;Q5SQH5;B0V0F7;A2AB15	Putative pre-mRNA-splicing factor ATP-dependent RNA helicase DHX16	DHX16	25.2333	25.6824	25.4075	24.735	26.1405	24.2027	23.4419	24.887	21.9271	26.4668	22.1501	25.0163	21.9327	26.3807	21.0395	22.2923	25.8649	24.9718	23.2389	24.5207	25.5019	25.8378	25.611	25.2358	23	39	0
O60234;M0QYJ8;M0R0C1;M0QX47	Glia maturation factor gamma	GMFG	31.3294	31.0453	31.1464	31.1712	31.1841	31.3208	31.3061	30.8706	31.3821	31.3507	31.2402	31.2811	32.1722	31.2115	31.7295	31.2297	30.8482	31.6814	30.3627	31.3209	31.3589	31.332	30.7083	30.9061	0	21	0
O60244;H7C3E5;H7C017	Mediator of RNA polymerase II transcription subunit 14	MED14	22.9793	22.6631	22.7409	22.5897	23.8202	23.4731	21.8927	23.5934	20.124	23.079	21.6908	23.8797	22.881	23.4545	22.4829	22.3345	23.3842	23.3774	23.5192	23.7105	23.4599	24.0535	23.6459	23.3793	39	39	0
O60256;O60256-3;O60256-2;E7EPA1;B4E329;C9K0K7;C9JJS3;C9JDU5;I3L0S1;C9JDH0;E7EW35;I3L331;I3L164;I3L4G9;C9JLZ5;I3L1T1;I3L3B8;I3L2J4;I3L275	Phosphoribosyl pyrophosphate synthase-associated protein 2	PRPSAP2	30.2336	29.677	29.6468	30.0914	28.7337	28.7054	28.4517	28.841	29.6771	30.0347	29.278	29.671	28.1145	28.9905	29.349	28.4593	30.022	30.9635	29.9589	30.4143	29.0005	28.4792	28.3978	28.449	23	24	0
O60262;K7ESC6	Guanine nucleotide-binding protein G(I)/G(S)/G(O) subunit gamma-7	GNG7	24.2825	24.227	24.2442	23.9363	23.1402	22.3836	23.4887	22.3465	23.1892	22.9058	21.723	23.5048	23.2674	20.3674	22.7809	22.5864	23.0046	24.0239	22.7171	22.0664	22.4868	23.7101	23.4282	23.5852	2	2	4.7641e-22
O60264	SWI/SNF-related matrix-associated actin-dependent regulator of chromatin subfamily A member 5	SMARCA5	30.4603	30.5706	30.4895	30.7065	30.2333	30.1072	30.1461	30.5499	30.2764	30.1853	30.2072	30.5939	30.0406	30.5007	29.4442	30.4663	30.5174	30.0058	30.3954	30.0933	30.4956	30.5965	30.4046	30.84	54	75	0
O60271-4;O60271-2;O60271-9;O60271-5;H0YBE9;E9PFH7;Q9UPT6;H0YBS5;Q9UPT6-2;H0Y981			26.2482	25.9184	25.592	26.0578	25.8714	26.5186	26.5433	26.2026	26.9028	26.3715	26.1576	26.5486	26.5468	27.0313	26.4698	26.075	26.2519	26.8127	26.1836	25.6672	26.7653	26.0015	26.0588	26.482	2	51	0
O60282;E9PET8;O60282-2;C9JWB9	Kinesin heavy chain isoform 5C	KIF5C	20.979	21.961	21.1767	21.0656	22.9407	21.7064	22.7996	23.4122	24.9965	22.8562	25.0919	23.3402	22.1676	22.3505	21.9872	22.7231	22.1855	22.0201	23.5084	22.3976	21.2818	21.5249	21.8301	22.1048	27	31	0
O60287	Nucleolar pre-ribosomal-associated protein 1	URB1	25.9438	25.9215	25.6739	25.5184	24.6252	24.9538	21.7075	24.3431	24.2034	24.5419	24.3288	25.272	24.3119	25.4365	25.4057	23.882	24.8376	24.7858	26.3685	24.4969	21.7936	25.7092	25.5863	22.1375	76	76	0
O60291;O60291-2;K7EPJ5;O60291-4;E9PB19;O60291-3;B4DR12;K7EIM7;K7ERA1;K7EJN3;Q96PX1-2;Q96PX1	E3 ubiquitin-protein ligase MGRN1	MGRN1	25.3947	25.4134	20.8125	25.6956	21.7295	21.718	21.8805	21.1694	20.2256	22.8921	21.0463	25.5088	21.7909	25.316	22.0411	21.9536	20.716	25.2191	21.6658	20.6892	25.5624	25.5421	25.5423	25.7228	6	6	6.1056e-50
O60293;O60293-2;O60293-4;G3V1X1	Zinc finger C3H1 domain-containing protein	ZFC3H1	21.4296	21.5791	21.8899	22.7777	22.2792	22.2911	19.2689	21.7155	20.8538	22.0983	21.7467	22.0289	22.6382	22.336	22.231	22.2934	21.2694	20.8748	22.18	22.216	20.7821	21.2393	22.3767	21.5794	40	40	0
O60306;H0YH15	Intron-binding protein aquarius	AQR	28.2848	28.5693	27.7769	28.2836	26.9934	26.5509	25.9557	27.4472	27.2406	27.0549	27.4386	27.8061	27.4799	28.1065	25.4725	26.8521	26.8091	27.431	26.962	26.8186	27.495	27.8723	27.8523	27.8797	65	72	0
O60307	Microtubule-associated serine/threonine-protein kinase 3	MAST3	25.8138	25.5908	24.7174	25.8393	25.8588	24.5747	25.9629	25.6837	25.2385	25.1407	25.4749	25.4404	24.9636	25.3164	24.3839	25.873	23.9611	25.767	24.8425	23.7677	24.8656	21.3595	23.5191	24.7319	22	23	0
O60308;O60308-3;Q5SR27;O60308-2	Centrosomal protein of 104 kDa	CEP104	23.2314	23.1468	23.4194	23.5128	23.3507	23.6574	21.7786	23.5517	23.3189	21.9567	23.3613	23.6586	23.1566	23.7224	21.9029	23.7893	20.0126	21.7937	22.3478	23.3873	22.9945	23.1839	23.2805	23.7569	8	8	2.8696e-29
O60313-2;O60313;E5KLJ5;E5KLJ6;E5KLK1;E5KLJ9;H7C141;H7C321;C9JMB8;C9JY58;A8MXB6;H7C3G2	Dynamin-like 120 kDa protein, mitochondrial;Dynamin-like 120 kDa protein, form S1	OPA1	30.3943	30.6189	30.5661	30.6441	30.357	30.5537	30.1702	30.4955	30.1798	30.2239	29.9557	30.5975	29.7331	30.4544	29.6713	30.2905	30.2355	30.5377	30.2134	29.7	30.0331	30.3477	30.2938	30.4873	71	71	0
O60315-2;O60315;E7EUW9	Zinc finger E-box-binding homeobox 2	ZEB2	21.72	21.6258	21.8725	20.8086	22.268	22.4458	22.8041	22.4203	23.3435	22.6414	20.7609	21.8755	22.6782	22.2025	21.7539	21.2135	20.3008	20.9923	22.8847	20.9752	20.9758	22.026	22.185	22.4909	6	6	1.3177e-15
O60318;C9JL56	80 kDa MCM3-associated protein	MCM3AP	25.3192	25.6791	25.3256	25.5633	24.2795	24.2664	23.6108	25.5514	25.5091	24.5289	24.5299	26.0913	26.3413	25.6808	22.5663	25.7538	24.081	23.4615	24.7831	24.4172	25.0954	25.9347	26.1633	25.7008	46	46	0
O60336-3;C9JL14;O60336-6;O60336;O60336-2;F8WC21;O60336-4;D6RHX7;D6R9F7;O60336-5;D6RAI2	Mitogen-activated protein kinase-binding protein 1	MAPKBP1	22.6676	20.7522	22.1449	22.1604	22.2098	24.2527	24.4095	22.3777	23.3113	24.128	22.2767	21.4451	21.327	23.0981	24.5319	20.2797	23.2717	21.3914	22.7592	22.1617	22.8507	22.08	22.0781	21.3404	16	16	3.4874e-111
O60341;O60341-2;F6S0T5	Lysine-specific histone demethylase 1A	KDM1A	27.1793	26.821	27.0631	26.8168	26.3898	25.7484	25.4309	26.2877	26.0732	26.9622	26.2925	25.5159	24.998	25.7896	26.0252	25.7294	25.7845	27.7816	24.699	22.9387	25.9227	26.8812	26.867	26.4832	32	32	0
O60449;O60449-2;O60449-3	Lymphocyte antigen 75	LY75	25.0938	25.8493	23.683	25.7407	25.0595	23.1806	26.1413	26.8744	25.9902	25.1016	26.7044	26.6816	25.3415	26.0375	22.3363	25.9199	24.3066	25.8221	25.7904	26.1829	25.8567	26.2466	25.7762	26.8634	41	41	0
O60486;B4DHQ7;F8W1K6;F5H3A2;F8VUW4;F8W095	Plexin-C1	PLXNC1	22.6704	21.4333	22.0187	24.0549	22.728	22.327	21.682	22.9569	22.6462	22.7358	23.4183	22.8057	20.6883	19.844	21.5316	22.3929	21.8343	21.8143	21.6379	22.6092	22.4216	23.4884	20.8962	22.4184	22	22	6.1106e-139
O60488-2;O60488;D6RF95;H0Y9A0;D6RD96;D6RFW9;D6RDA8	Long-chain-fatty-acid--CoA ligase 4	ACSL4	27.2859	26.9333	26.3742	26.5845	27.6046	27.254	24.769	28.4653	26.5028	26.7519	26.5725	27.4661	26.4548	28.0084	23.9878	27.0354	25.6128	26.3819	25.6999	23.3454	27.0498	27.967	27.8061	27.7843	36	38	0
O60493;O60493-2;O60493-4;O60493-3	Sorting nexin-3	SNX3	27.4606	27.5376	27.4076	27.6056	28.7403	27.6657	28.6367	28.2603	28.2802	27.477	27.6026	28.0647	28.7146	28.1847	27.8736	27.9594	27.3267	27.8588	27.5673	27.4722	28.1804	27.7007	27.7189	28.0394	15	17	3.3165e-275
O60496;E5RJ11;G3V114;G3V1Q1;E5RIG9	Docking protein 2	DOK2	27.47	26.9039	27.2215	27.2898	29.8791	29.3385	30.1231	29.4004	29.5138	28.7319	28.5054	29.0199	30.1632	29.3651	29.4716	29.2561	28.277	28.2613	28.6554	29.3706	29.4118	29.644	29.5807	29.5011	25	25	0
O60502;E9PGF9;O60502-2;O60502-3;H7C3X0;B4DYV7	Bifunctional protein NCOAT;Protein O-GlcNAcase;Histone acetyltransferase	MGEA5	28.2412	27.9121	26.3103	27.6158	26.919	26.7036	26.9389	27.1144	27.7691	27.6168	27.3108	27.6058	27.081	27.7345	27.3503	27.1293	27.8736	27.4413	25.6399	26.5074	28.322	26.831	26.5468	27.2193	35	35	0
O60504-2;E5RHI2;E5RJP2;E5RH58;E5RIA0		SORBS3	25.1071	26.373	24.5364	24.6679	21.1593	21.6507	23.8563	23.0821	24.1135	24.1406	23.6596	25.0727	21.3339	25.6807	22.411	22.1353	24.9483	23.9335	22.1724	22.0665	23.6302	24.3423	21.2111	24.4947	2	16	9.4987e-124
O60506;O60506-2	Heterogeneous nuclear ribonucleoprotein Q	SYNCRIP	31.3727	31.32	31.4154	31.4407	31.377	31.409	31.3288	31.3089	31.1631	31.2506	31.1779	31.2133	31.0916	31.1807	31.0322	31.1221	31.8379	31.2709	31.183	31.4877	31.0294	31.3956	31.3459	31.3416	3	33	0
O60506-3;O60506-4;O60506-5;F6UXX1;H0YAA0			23.8142	21.9662	27.6129	23.6773	27.6039	25.9627	27.3852	27.3519	25.9428	25.5738	25.633	25.6324	25.5284	25.5111	21.9559	21.3508	22.7229	23.4105	21.0374	22.193	22.2582	25.1076	24.8474	21.2869	1	1	0
O60508;Q5SRN1;Q5SRM9;H0Y7P6	Pre-mRNA-processing factor 17	CDC40	28.2802	28.3661	28.0788	28.0698	28.1643	27.9883	28.0129	27.9508	27.6953	27.5866	27.9204	28.244	26.5265	27.9663	27.1218	27.8156	27.4692	26.8419	26.8816	26.4527	27.8539	27.9813	27.9515	28.1934	34	34	0
O60516	Eukaryotic translation initiation factor 4E-binding protein 3	EIF4EBP3	25.1834	25.3753	25.981	25.4816	21.8569	20.2388	20.4731	21.5937	23.1474	22.9992	22.4609	20.789	22.1399	21.5083	21.477	21.5276	23.1055	22.8959	24.93	25.6364	22.348	22.5396	22.1729	20.9812	4	4	4.901e-175
O60524-4;O60524-5;O60524;G3V5V3;O60524-3;G3V4D9;G3V547;O60524-2	Nuclear export mediator factor NEMF	NEMF	26.5546	26.631	26.9902	26.6046	26.5192	27.0966	26.2541	26.0829	26.9015	26.8118	26.7455	26.2924	27.1083	27.0506	26.6862	26.7475	26.3523	26.9334	26.1171	26.6132	24.8971	26.1051	25.0966	26.5151	33	33	0
O60547;E9PI88	GDP-mannose 4,6 dehydratase	GMDS	26.4694	26.4339	26.8186	26.3368	25.1564	24.7424	24.3119	25.831	26.6483	25.4099	26.18	26.1272	26.7008	25.4322	25.3116	25.5139	25.0919	25.9518	25.6525	24.7047	26.1389	25.1776	24.6913	24.7347	20	20	0
O60551;Q5VUC7;Q5VUC6;F5H594;B4DXS1	Glycylpeptide N-tetradecanoyltransferase 2;Glycylpeptide N-tetradecanoyltransferase	NMT2	26.8248	26.5884	26.5025	28.0256	25.1544	24.5413	24.3951	25.2414	26.7787	26.5421	26.1307	25.59	23.8325	24.958	24.9853	24.7185	26.3676	26.8998	26.5534	25.789	25.4786	25.017	24.0638	25.3839	20	20	0
O60563;A9XU13;C9JUL2	Cyclin-T1	CCNT1	25.2432	25.5008	25.8553	25.5701	25.7435	25.3255	25.6334	25.4795	25.4349	25.301	25.7364	25.3222	25.5123	25.5138	25.1147	25.3264	24.1697	24.2516	24.7726	22.5411	25.4988	25.7115	25.4918	25.8447	14	16	0
O60566;O60566-3;O60566-2;H3BTB9;H0YMK5;H0YN44	Mitotic checkpoint serine/threonine-protein kinase BUB1 beta	BUB1B	22.0729	23.1101	20.0769	20.7407	23.0021	22.197	21.9255	20.7831	22.737	21.2458	20.2899	23.682	23.6712	21.4343	20.4078	21.6914	21.3198	22.2439	22.3866	23.6315	23.4601	23.8044	21.9517	23.3294	39	39	0
O60568;H7C2V1;H7C2S8;C9JIX5;H7C0B8;H7C2A8;C9JU11	Procollagen-lysine,2-oxoglutarate 5-dioxygenase 3	PLOD3	21.3261	21.931	21.4339	23.5818	23.9664	23.8049	20.6555	24.0026	21.6608	21.5454	25.4503	22.5981	22.4429	21.1476	25.7136	22.4537	24.0926	24.0634	24.4575	23.0786	21.7921	22.9431	21.0821	22.4258	18	18	2.5857e-182
O60573;B9A044;B8ZZJ9;B8ZZ50;C9JEL3;B8ZZL3;B4E1E4;B9A023	Eukaryotic translation initiation factor 4E type 2	EIF4E2	23.9196	24.2461	24.0989	24.4937	23.4081	21.0633	22.0873	23.7935	24.5417	21.7364	22.3007	24.0649	24.4858	24.6014	21.6458	21.3995	20.8666	22.6077	22.9311	21.1972	21.8853	21.6693	22.9731	22.2977	11	11	7.271e-163
O60583;O60583-2;B4DH21;F8WDY7;F2Z2C9;H7BZ27	Cyclin-T2	CCNT2	21.8953	20.7132	22.1359	22.3466	22.8219	23.8818	24.4612	22.414	21.1755	22.5193	23.7005	23.6424	22.5836	21.8872	24.4623	22.6873	23.5373	21.8488	20.3869	21.5057	21.1156	20.9199	21.9573	20.9172	11	11	4.3999e-131
O60613;O60613-2;A8MZD0	15 kDa selenoprotein	41532	27.2913	27.4165	27.5633	27.5024	28.1056	28.1226	27.8689	28.4994	27.2008	27.6947	27.8817	27.8525	27.5951	27.91	27.722	28.0639	26.5699	26.9031	27.5995	27.4217	27.2354	27.8543	27.9659	27.7873	8	8	7.9905e-158
O60645-2;O60645-3;O60645;D6RB59;H0Y995;D6RBR9	Exocyst complex component 3	EXOC3	24.3785	24.8342	24.4193	25.059	25.2896	24.785	24.3288	22.5891	26.0785	26.1623	24.9165	25.1461	24.229	24.8086	22.0301	25.0245	24.0433	25.3975	24.4298	22.6049	24.4537	23.7174	21.194	24.0408	26	26	0
O60675	Transcription factor MafK	MAFK	25.5143	25.5415	22.0591	25.2835	22.0035	22.4901	23.0726	23.6701	21.87	22.7919	22.1158	23.8671	23.8609	22.7053	23.8386	21.7355	21.271	22.722	21.9905	22.309	23.4005	22.7863	22.1887	23.5207	4	7	8.7404e-64
O60678;O60678-2	Protein arginine N-methyltransferase 3	PRMT3	26.3088	27.4555	22.1402	26.1563	21.9087	22.8544	21.5183	24.3516	24.4237	24.0757	21.6842	26.1056	25.9332	26.1925	21.5052	23.3138	21.1317	26.0555	23.3608	21.5472	27.828	27.2984	27.0555	27.3829	24	24	0
O60684;F5H4G7;F5GYL8;Q5TFJ7;H0Y3K0	Importin subunit alpha-7;Importin subunit alpha	KPNA6	27.4469	27.3089	25.5435	27.603	26.6565	26.6623	26.5331	27.5995	26.7656	26.7223	26.9749	27.8582	21.0285	27.4882	26.5294	26.8812	26.1371	27.9495	26.2701	26.5262	27.7141	28.0308	27.5754	27.8252	13	25	0
O60701;O60701-2;O60701-3;E7ER83;E7ETF4;E7EV97;E7ER95;D6RHF4;E9PBD2	UDP-glucose 6-dehydrogenase	UGDH	24.9561	24.6408	23.6747	24.5443	24.6573	24.5569	21.7459	24.5104	25.507	24.6031	25.0438	25.9991	24.2297	23.5606	23.994	23.3445	24.9144	24.2497	22.9652	23.9998	25.7775	23.7367	23.7145	25.2361	27	27	0
O60704;B1AHJ7;B1AHJ6;B1AHJ5;B1AHK0;B1AHJ9;B1AHJ8	Protein-tyrosine sulfotransferase 2	TPST2	23.3689	23.5773	24.5298	22.8493	25.2302	25.0852	24.6554	26.3057	22.9934	23.3915	22.9592	23.5752	22.2435	23.9977	23.397	25.4669	22.8893	21.26	21.707	21.973	25.2426	26.1237	25.6933	26.1774	6	6	5.2783e-25
O60711;B7Z5P7;E9PNX9	Leupaxin	LPXN	29.9485	29.6633	29.4359	29.8381	29.2472	29.7732	30.1633	29.0768	30.1816	29.6044	29.6527	29.8661	29.9989	29.6757	29.6566	29.0636	29.4806	30.0953	29.3187	29.9923	29.1137	29.1015	29.3152	29.8061	2	19	0
O60733;O60733-3;O60733-2;O60733-4;E7EN23;B7Z6K3;H0Y4M7;B0QYE9;H0Y7G5;E7EX67;H0Y6T3;M0R1Q9;H7C3P5	85 kDa calcium-independent phospholipase A2	PLA2G6	21.7245	21.4603	20.821	20.7642	20.0565	21.4131	22.7355	21.2582	22.0159	22.2387	21.2188	22.7706	21.9781	20.4835	22.9245	21.192	22.0124	22.2216	23.1616	21.0962	23.6634	21.8965	23.3766	23.5343	4	5	1.0099e-66
O60739	Eukaryotic translation initiation factor 1b	EIF1B	28.585	28.3486	28.3939	28.8643	29.0184	28.633	28.8497	28.8201	29.0514	28.6472	28.8749	28.5429	29.1659	28.5424	29.1923	28.9033	29.0517	28.9314	28.1974	29.4964	28.7038	29.103	29.0376	28.5777	4	11	0
O60749;B4DEK4;D6RC15	Sorting nexin-2	SNX2	29.3737	29.0864	28.7103	29.4471	29.2769	28.9532	28.8659	29.0271	29.3282	28.8673	28.6615	29.0641	29.1946	29.085	28.8481	28.6909	28.8811	29.2533	28.6301	29.008	28.8588	28.8362	28.335	28.4968	24	24	0
O60759;B4DWH9;C9JSM2;C9JRF8;F8WF61;C9JNN8	Cytohesin-interacting protein	CYTIP	26.0737	26.1165	25.3524	25.742	25.5465	25.1841	25.8414	25.2742	25.3529	25.1701	25.6038	23.8759	25.8211	25.5019	23.664	25.8963	25.4923	20.9515	22.548	23.0121	25.0354	26.2779	25.5559	25.9616	12	12	0
O60762;Q5QPK2;H0Y368;E9PHH5;Q5QPJ9	Dolichol-phosphate mannosyltransferase	DPM1	27.1532	27.826	26.0255	27.4592	27.2919	27.7564	26.6256	27.4261	25.592	27.448	27.0406	27.6464	24.9243	27.7398	24.8997	26.941	28.7621	27.5063	28.3435	27.3369	26.9577	27.0908	27.4621	27.5391	17	17	1.8128e-282
O60763;F5H4X1;F5GZ76	General vesicular transport factor p115	USO1	28.6735	28.5236	28.5987	28.9839	28.6998	27.7065	28.7925	29.4744	29.2174	28.2717	28.7186	29.1499	29.0786	28.9957	28.1492	29.1934	27.7957	29.2021	29.4876	28.0088	28.6797	28.6246	28.6968	28.5849	1	45	0
O60783	28S ribosomal protein S14, mitochondrial	MRPS14	25.0864	25.79	25.4311	25.3061	25.3903	26.0755	21.4331	25.5401	24.7102	24.3043	23.854	25.7467	25.6045	25.4361	22.0139	24.3487	21.8932	25.7504	25.1207	23.6213	24.3867	26.279	24.8819	25.3779	4	4	4.7078e-76
O60784;O60784-2;E7EPD0;O60784-4;O60784-3;B0QY01;B3KUU1;B0QY02;H7BYN7;F8WE29;F8WB30;F8WAW7;F8WBB0	Target of Myb protein 1	TOM1	26.3745	26.2728	26.2787	26.4968	26.501	26.3979	27.0379	26.2774	26.3742	26.4544	26.3685	26.2797	27.1441	26.6351	26.2219	26.5163	25.3747	26.2602	25.0566	26.678	26.5056	26.4079	25.9647	26.2359	20	20	0
O60826	Coiled-coil domain-containing protein 22	CCDC22	26.2165	25.2344	25.3072	25.2409	26.2185	26.2019	26.2322	26.0314	26.1475	25.9807	25.6302	26.3069	26.723	25.7975	25.9637	26.5934	28.3975	26.238	26.0845	25.927	26.2774	26.2675	26.3706	27.916	36	36	0
O60828-2;O60828;O60828-5;O60828-4;H7C053;C9JQA1;O60828-3;O60828-6	Polyglutamine-binding protein 1	PQBP1	28.2821	28.6906	27.9478	27.9247	27.7774	27.3558	27.7754	27.495	27.2128	27.4209	27.8126	28.0464	28.2783	28.1428	27.4221	27.824	27.5858	27.6896	27.4355	27.9245	27.2579	28.0182	27.734	28.0863	7	9	6.4938e-255
O60831;A6NP52	PRA1 family protein 2	PRAF2	25.1616	25.4733	25.8059	25.7586	25.7943	25.9209	26.5802	26.6186	25.7559	26.1048	25.6822	25.8715	26.1162	25.811	21.457	26.6113	26.1105	26.0802	26.9443	24.9927	25.0057	26.2446	26.1241	26.5497	4	8	2.4732e-61
O60832;O60832-2;C9IYT0;H7C0M1;H7C2Q9;H7C2Q2;H7BZF2	H/ACA ribonucleoprotein complex subunit 4	DKC1	31.3796	31.6101	31.4626	31.4408	30.7985	30.8152	30.6051	30.6969	30.8677	30.9511	31.1373	31.0166	30.7855	30.7379	30.2406	30.5867	31.3557	31.0526	30.8448	30.819	30.2227	30.6893	30.6539	30.6837	44	44	0
O60841	Eukaryotic translation initiation factor 5B	EIF5B	29.8942	29.992	29.6071	30.0322	29.2791	28.8929	28.9588	29.1984	29.976	29.7656	29.7074	29.8492	29.5708	29.8938	29.2726	29.2457	29.9273	30.5174	29.6376	30.1319	29.8115	29.6234	29.1817	29.1506	69	70	0
O60869;O60869-2	Endothelial differentiation-related factor 1	EDF1	28.9451	29.0246	29.2222	29.1502	29.1812	28.4416	28.8999	28.4387	29.3714	29.051	29.2778	28.9454	29.1802	28.8481	29.0514	28.7054	29.058	29.129	29.0214	29.0526	29.238	28.8395	28.6983	28.4447	18	18	3.1328e-221
O60870;B4DX32;F5GXB3	DNA/RNA-binding protein KIN17	KIN	23.7994	24.2813	21.7792	24.4216	24.3856	24.3964	24.8422	24.836	23.8937	23.8084	24.2406	23.7602	24.957	24.3017	23.2038	22.4613	24.2708	23.7798	24.7177	24.7685	24.0429	24.1509	24.249	24.2786	14	14	5.9868e-125
O60879-2;A6NML8;O60879-3;C9J6U3;O60879;K4DI95	Protein diaphanous homolog 2	DIAPH2	26.8829	26.9733	26.4721	26.8718	23.6787	23.4759	23.5897	20.5868	26.0316	25.1322	20.2685	28.3792	20.999	28.2566	22.4028	21.8429	28.6428	26.4218	26.2695	29.0653	27.2457	28.0178	25.9594	26.7217	32	32	0
O60880;O60880-3;O60880-6;O60880-2;O60880-5	SH2 domain-containing protein 1A	SH2D1A	28.7006	28.3667	27.7502	28.1111	28.8997	28.5748	29.1164	28.3278	29.9796	29.8816	29.3355	29.6047	29.2865	30.4705	30.3108	28.7341	30.7374	30.4458	29.3707	30.0225	30.49	30.567	30.114	28.9094	1	10	0
O60884;I3L320;H3BMW5	DnaJ homolog subfamily A member 2	DNAJA2	29.6931	29.662	29.4421	29.4869	29.2844	29.7838	30.3015	29.3524	29.5669	29.2767	29.2549	29.3183	28.8225	29.3026	29.27	29.0243	29.3776	29.7651	29.2169	29.3536	29.0571	29.1951	29.4592	29.3761	28	28	0
O60885	Bromodomain-containing protein 4	BRD4	28.954	29.191	29.0994	28.8909	28.664	28.5656	28.4597	28.7307	28.895	28.6715	28.9269	28.7142	29.0076	29.1369	28.2314	28.6215	28.9639	29.084	28.9489	29.1299	28.5357	28.9	28.8042	28.6717	15	48	0
O60888-3;O60888;O60888-2;C9IZG4;C9IZQ5	Protein CutA	CUTA	30.3751	29.8368	27.6883	29.8979	28.5392	28.675	27.8164	28.6792	27.2937	28.3717	28.3871	29.1236	29.7475	29.62	27.8473	27.1558	30.6956	31.7098	29.5679	28.7887	28.5001	27.5404	28.3289	27.0583	8	8	4.2347e-227
O60907;C9JP56;C9J5F9	F-box-like/WD repeat-containing protein TBL1X	TBL1X	23.1202	23.5545	23.5877	24.3029	24.0712	23.7913	26.0136	23.4786	24.8441	24.0232	24.6568	24.8634	23.7894	24.9123	23.0517	22.5928	22.1735	24.0561	25.1682	21.3477	23.6224	25.0506	21.977	24.9129	2	12	0
O60921;B4DFI9;C9JCK8;C9JA95;H7C272;F8WAW9	Checkpoint protein HUS1	HUS1	22.7031	20.8677	22.3806	22.7553	23.8259	23.8488	22.7146	23.5453	21.9215	23.7497	22.4536	22.185	23.6689	23.0413	21.7423	21.4628	20.874	24.4223	23.5153	21.3785	21.3088	23.5818	23.3523	22.3522	8	8	4.9666e-75
O60925;E5RGS4;D6RGG5	Prefoldin subunit 1	PFDN1	27.6195	27.473	27.6783	27.8013	27.3521	26.7998	27.5134	27.0866	28.1767	28.0892	27.5808	27.3332	28.6609	27.4176	27.9745	27.0434	27.2938	27.8385	26.7117	27.9436	26.9955	27.7201	27.344	27.1599	11	11	9.5599e-83
O60927;Q5SRK2	Protein phosphatase 1 regulatory subunit 11	PPP1R11	24.8655	24.7558	24.9636	24.6766	21.4172	21.379	24.4201	24.2937	25.9019	24.5558	25.2889	25.9262	21.1699	24.5274	24.5582	24.5634	21.0259	20.6289	21.0575	21.7667	24.7914	24.8714	26.0998	25.1323	7	7	6.227e-264
O60934;E5RGU1;E5RGR7;E2QRP0;E5RGN7	Nibrin	NBN	25.1629	25.4303	26.3561	25.8061	26.0354	25.8863	26.0431	26.2931	25.8791	26.7466	26.7542	26.2327	25.8469	25.9017	22.9358	26.308	26.7946	22.1529	25.1291	26.0395	26.2054	26.4144	26.6133	26.5113	35	35	0
O60941;O60941-6;E9PEY4;O60941-7;B7Z202;O60941-4;E7EVB6;O60941-3;O60941-5;O60941-2;M0QZ28;Q9Y4J8-6;Q9Y4J8-10;Q9Y4J8-11;M0R397;Q9Y4J8-2;M0QYX6;Q9Y4J8;F8WE01;M0R021;M0R0C4;Q9Y4J8-8;B4DGS6;A8K541;Q9Y4J8-5;Q9Y4J8-4;Q9Y4J8-3;K7ERH7;E9PE76;E7ES64;F8W9U0	Dystrobrevin beta	DTNB	20.0619	22.1564	23.0174	21.6823	22.1211	23.3048	21.2359	23.3621	23.1543	23.0286	22.5035	20.6577	23.7115	20.7543	22.0769	23.3407	21.7624	20.5615	20.0515	20.3578	21.8727	20.4596	22.0098	21.7968	11	11	1.1193e-158
O60942;O60942-2;B4DSJ8;Q5TCW7;O60942-4;O60942-3	mRNA-capping enzyme;Polynucleotide 5-triphosphatase;mRNA guanylyltransferase	RNGTT	25.5586	25.8514	25.9105	25.5937	25.6575	25.0755	25.7178	25.6493	25.4702	25.6496	26.0405	25.5886	26.0104	26.0096	25.6773	25.7677	26.1055	25.7526	25.5258	23.8784	25.8539	25.521	26.1287	25.7501	26	26	0
O75027;O75027-2;B4DGL8;G3XAC4;E9PJR8;E9PNQ5	ATP-binding cassette sub-family B member 7, mitochondrial	ABCB7	26.599	27.1817	27.1163	27.6921	26.7788	26.2759	26.8673	27.0332	25.4007	25.488	26.1659	27.1183	26.2706	25.9503	27.5708	27.5234	26.6103	25.037	26.4908	25.8596	25.8079	26.0245	24.0438	26.3195	23	23	0
O75037-3;O75037-4;O75037-2;O75037;H0YED0	Kinesin-like protein KIF21B	KIF21B	21.1659	23.6773	22.5286	21.7285	24.1251	24.881	23.5803	24.1629	23.4689	23.4271	22.0231	24.1871	25.5241	24.414	23.545	23.8243	20.6286	22.9752	22.2469	22.4382	24.614	24.2303	23.0445	23.7752	23	23	0
O75038-3;O75038;O75038-2;O75038-4;B9DI82;B9DI81;H0Y458;O75038-5;A6NGX9	1-phosphatidylinositol 4,5-bisphosphate phosphodiesterase eta-2	PLCH2	20.9876	22.7042	22.0165	21.538	22.044	22.7734	22.5814	22.7622	23.6909	22.722	22.5582	24.6067	21.352	24.681	21.9641	22.7508	23.6259	24.7143	24.639	23.1936	24.1641	24.0735	23.9306	24.1558	12	13	5.9273e-61
O75044;H0Y2P8;H0Y4C3;P0DJJ0;Q5VZB4;G5EA48;Q7Z6B7-2;Q7Z6B7;H0Y582;E9PDX4	SLIT-ROBO Rho GTPase-activating protein 2	SRGAP2	23.191	22.4613	21.5503	22.7622	22.7522	25.0656	20.843	22.3759	20.0778	24.5911	23.3734	21.7379	22.4613	21.667	22.3837	22.379	22.7666	22.7863	21.4264	24.1968	22.1593	22.5926	24.4963	21.8899	23	23	1.1078e-263
O75063	Glycosaminoglycan xylosylkinase	FAM20B	20.7284	21.326	21.583	22.0655	23.3902	23.2105	23.4883	23.539	21.4323	23.5761	23.058	20.9884	23.2587	22.3442	23.362	23.334	23.4001	22.0753	21.5735	21.8236	21.298	21.9188	21.449	21.1208	7	7	4.4589e-113
O75083;O75083-3;D6RD66	WD repeat-containing protein 1	WDR1	33.302	33.1777	33.1458	33.4137	32.8517	32.11	32.5877	33.0617	33.3367	32.8976	32.6947	33.1545	33.615	32.9405	33.3902	33.0066	32.4164	33.1465	32.48	32.7287	33.284	32.8813	32.8529	32.8118	51	51	0
O75113;I3L3R7	NEDD4-binding protein 1	N4BP1	25.1247	25.2847	25.3109	25.4561	25.0927	24.0771	23.848	24.9977	25.7657	25.3479	24.6715	25.285	25.6921	25.2324	25.3937	25.438	22.0864	25.1582	24.9744	23.7566	25.1529	25.2201	24.458	25.1735	34	34	0
O75116;E9PF63;D6REE7;C9JFJ0	Rho-associated protein kinase 2	ROCK2	25.6218	25.3811	25.0101	26.2005	25.8849	25.0242	24.1101	25.3466	26.7761	25.3055	25.834	25.5526	27.1414	25.7552	25.3637	26.0431	23.207	21.4894	21.7904	24.3739	25.4242	25.4769	24.2322	25.542	44	44	0
O75131;E5RG68;E5RHZ0;H0YB26;E5RJ85;E5RG97;E5RFT7;Q7Z6C8;O95741;Q9UBL6-2;Q9HCH3;F5GXN1;Q9UBL6	Copine-3	CPNE3	29.4282	29.3378	29.0116	29.3752	28.9737	28.6462	28.7487	28.9782	29.3106	29.1114	29.1724	28.5772	29.0901	28.2779	29.0559	28.8309	29.454	30.0715	29.2371	28.6231	29.2098	28.3252	28.2632	28.5668	25	26	0
O75143-2;O75143;O75143-5;O75143-3;O75143-4;E9PML6;J9JIF6;J3KRU6;E9PPR2;H0YEM7;J3QR83;J3QRL1;J3KST9;H0YCL5;J3QLH7;J3QR16;H0YDR0	Autophagy-related protein 13	ATG13	24.9538	23.7515	21.607	23.861	23.1318	21.6089	22.9746	21.5756	24.5282	22.9114	21.1878	22.7575	21.5208	22.5954	22.4855	22.6184	22.4021	24.128	19.6013	20.4947	21.9818	23.5684	24.0104	24.1772	14	14	0
O75146;H0YH66	Huntingtin-interacting protein 1-related protein	HIP1R	26.328	26.7229	25.2132	27.0163	25.2882	25.3645	24.9134	25.5402	25.3783	24.9088	26.0421	25.4813	26.0503	24.5905	27.4145	25.4708	25.2547	24.2415	25.7204	21.4794	25.7979	25.3909	24.9488	25.8361	46	48	0
O75150;H3BP71;O75150-3;F8W8Z4;H3BS50	E3 ubiquitin-protein ligase BRE1B	RNF40	27.8223	28.0776	28.0516	28.0013	28.0269	28.0314	27.9339	28.1606	27.9926	27.6354	28.1193	27.4785	28.4	28.3435	27.6481	28.1597	28.0906	27.8553	27.0858	28.4123	27.9977	27.9891	28.3371	28.2904	6	49	0
O75151;E7ET14	Lysine-specific demethylase PHF2	PHF2	26.6322	26.405	26.6312	26.4026	25.8508	26.2861	26.5707	26.188	26.3355	26.3562	26.0179	26.5347	26.731	26.6064	25.7102	26.4712	27.1995	26.7013	25.4618	26.422	26.3972	26.8007	26.1966	26.5132	28	29	0
O75152;E9PQ61;E9PBY7;C9J0L0	Zinc finger CCCH domain-containing protein 11A	ZC3H11A	29.2601	29.4275	29.3198	29.394	29.3773	29.4639	29.3423	29.3146	28.8904	28.859	28.9662	29.2855	29.4648	29.3107	28.8596	29.5114	28.8908	28.8466	29.1163	28.7523	29.0081	29.6169	29.3992	29.7498	45	45	0
O75153;I3L3E5;I3L318;I3L350;I3L3A3	Protein KIAA0664	KIAA0664	22.7257	24.0093	23.2304	23.3817	23.5613	23.0703	22.4366	23.02	19.6706	22.4913	22.923	22.5953	21.7661	22.6169	22.2428	23.6121	24.229	23.515	23.194	22.8526	20.9433	23.0037	23.1585	23.6881	1	69	0
O75165;H0Y8Q2;H0YA63	DnaJ homolog subfamily C member 13	DNAJC13	28.3792	28.2395	27.349	28.378	27.3907	26.5364	25.3334	27.8804	27.4309	26.4521	27.0414	28.3723	26.5845	28.1174	25.8756	27.5597	28.1815	27.4019	28.0146	26.2426	26.9609	28.0038	27.287	27.8182	96	96	0
O75170-4;O75170-5;O75170-6;O75170-2;O75170-3;O75170;B3KMJ7;F2Z3M7	Serine/threonine-protein phosphatase 6 regulatory subunit 2	PPP6R2	25.5377	25.1415	24.368	25.4363	24.4033	25.0041	24.5796	25.0885	25.1343	24.4855	20.9428	25.3004	25.4212	25.087	24.6649	24.9981	23.2024	24.9045	23.9908	23.9849	23.3506	24.0157	23.8558	24.0761	38	38	0
O75175;O75175-2;O75175-3;H0Y5X7;H7C148;H7C5J4;H7C3F5	CCR4-NOT transcription complex subunit 3	CNOT3	25.7383	26.0169	25.4418	26.1247	25.5714	25.5236	25.9716	25.447	25.9177	25.3739	25.4015	25.9332	25.6633	26.0015	25.5075	25.8045	23.7197	23.6636	25.4005	22.6193	23.7841	21.2742	25.1578	25.4264	17	17	4.2698e-263
O75179-2;O75179;H0YM23;E7EUV3;G5E964;O75179-4;O75179-3;H0YLQ3;H0YMS3;O75179-5	Ankyrin repeat domain-containing protein 17	ANKRD17	24.807	23.603	20.6065	22.7315	24.1558	23.6932	22.335	23.7095	24.1329	22.8828	25.0891	21.6386	25.2921	20.8373	22.4825	23.7584	24.032	23.6491	23.9639	24.4666	22.0419	21.456	22.3649	23.6256	44	44	0
O75190;E9PH18;B4DN73	DnaJ homolog subfamily B member 6	DNAJB6	26.7913	26.5912	26.229	26.8747	26.3403	26.2678	26.4623	26.2053	26.9084	26.2775	26.2028	26.5564	26.032	26.1635	26.2348	26.1766	25.5128	21.5876	23.8304	25.2499	27.1224	26.4414	26.3032	26.4939	1	11	6.6232e-192
O75208;H3BNT2;H3BSJ5;H3BPY0;H3BRC0;H3BPC6;H3BPW3;O75208-2;H3BVA5	Ubiquinone biosynthesis protein COQ9, mitochondrial	COQ9	26.5664	26.312	26.6281	26.4241	25.9332	25.2813	26.0292	25.3901	25.7915	25.7217	26.383	25.6045	23.8225	25.2821	24.8823	25.5104	25.8297	20.7763	23.9522	25.7925	25.1874	25.3236	23.35	25.4347	8	8	0
O75223;M0QZK8;B8ZZK2;O75223-3;H7BZK5;O75223-2;O75223-4	Gamma-glutamylcyclotransferase	GGCT	27.61	27.5473	27.6107	27.8292	26.8348	27.8798	26.9325	27.1987	27.3712	26.757	27.3188	27.3051	27.2602	27.5683	29.8418	26.5999	27.4817	27.9597	27.2443	27.049	27.765	26.838	28.2524	26.9366	13	13	3.8646e-245
O75251;F5H5N1;B3KRI2;F5GXJ1	NADH dehydrogenase [ubiquinone] iron-sulfur protein 7, mitochondrial	NDUFS7	27.6168	27.6532	27.1615	27.1204	26.7657	27.1083	26.2477	27.2644	26.0727	27.085	26.0339	26.4384	26.3465	27.1276	26.5054	26.2506	27.1721	27.7549	27.409	25.4015	26.6438	26.5966	26.6966	27.1399	8	8	6.0779e-175
O75306;O75306-2;B7Z9L2	NADH dehydrogenase [ubiquinone] iron-sulfur protein 2, mitochondrial	NDUFS2	29.6867	30.0721	29.8522	29.8521	29.5249	29.6677	29.0951	29.8686	29.3675	29.7528	29.464	30.0002	29.0609	29.9582	28.7098	29.4779	29.1682	29.233	29.7512	29.0031	29.3434	29.7409	29.3422	29.805	28	28	0
O75312;H7BZM7;H7C0E5;H7C449	Zinc finger protein ZPR1	ZNF259	26.3917	26.5594	25.7813	26.8392	26.2191	25.8942	26.2139	25.5372	26.2319	25.9571	26.2077	26.4451	26.4821	26.219	26.6346	25.9371	25.9276	27.7195	25.5425	28.1616	24.7212	25.9147	25.1276	25.229	25	25	0
O75319;O75319-2;C9JGC8;C9JYA6;H7C0E6	RNA/RNP complex-1-interacting phosphatase	DUSP11	24.5952	24.4636	24.4217	24.5613	24.6487	24.7669	24.3356	24.4918	24.0508	24.2183	24.2646	24.5253	25.2166	24.6716	24.1886	24.8543	23.2265	24.4338	24.3019	23.7395	24.0243	24.8643	25.2792	24.7426	17	17	1.3284e-207
O75323;O75323-2;C9K068;H7C333;C9J7B1;F8WBI5	Protein NipSnap homolog 2	GBAS	28.2147	28.0131	28.0702	28.058	26.3258	27.5788	28.0261	27.4847	27.9756	27.9727	28.0515	28.0078	28.6605	28.1132	26.5132	27.6356	27.4744	27.2046	27.9063	28.3923	28.2022	28.1995	27.7137	28.1541	10	10	1.7706e-132
O75326;O75326-2;F5GYX3;H3BMF9	Semaphorin-7A	SEMA7A	22.4845	22.5433	22.6044	22.0306	22.5693	22.6076	23.1045	22.5356	22.1329	23.3931	21.7558	22.105	22.3062	23.1351	22.5521	20.6095	22.7491	23.4186	23.6406	20.6606	22.9581	22.1788	21.1552	20.4227	24	24	0
O75330-2;O75330;O75330-3;O75330-4;E3W978;E5RI30;E5RIH2	Hyaluronan mediated motility receptor	HMMR	26.707	25.8152	26.0974	26.4066	24.3406	25.0197	25.0935	25.5738	26.5084	24.3973	24.735	25.5371	25.4468	24.5882	25.3679	23.8861	24.8325	25.3787	24.6026	24.5189	22.7346	21.6981	20.8479	23.6145	30	31	0
O75340;O75340-2;H0Y9X3;H0Y9N1;O75340-3;E7EPW6;D6RA21;Q86W51	Programmed cell death protein 6	PDCD6	28.1029	27.8532	26.7699	27.7446	27.5103	27.9605	25.4735	26.9363	25.7741	28.0931	26.6058	27.4344	26.304	27.1985	26.3627	25.3785	26.5736	27.7766	26.7836	27.3438	26.9191	25.8531	25.6794	26.3654	14	14	0
O75348;C9JYK3;O95670-2;F2Z307;O95670;C9JRT2	V-type proton ATPase subunit G 1	ATP6V1G1	27.0226	26.7149	27.3129	26.7954	27.4164	26.6661	27.4836	26.9456	26.9059	26.9468	25.8426	26.5661	27.2006	26.6551	27.0656	26.799	26.4087	27.6682	25.7352	26.9458	26.7636	27.4015	26.663	27.2425	9	9	1.1372e-220
O75351;K7EL71;K7EKZ3	Vacuolar protein sorting-associated protein 4B	VPS4B	29.2437	29.2463	29.1906	29.3677	29.8027	29.9375	30.0678	29.6122	29.7515	29.6408	29.2697	29.6576	29.3532	29.6937	29.8932	29.5823	29.5448	29.4897	29.7516	29.8208	29.2086	29.5212	29.2311	29.3174	26	33	0
O75362;Q9BZ31	Zinc finger protein 217	ZNF217	23.4599	24.7985	20.7563	23.4524	22.1254	21.5393	21.3741	20.9832	22.0562	22.9595	21.2502	20.3326	22.7854	24.2324	22.7908	20.416	23.918	23.5865	23.5012	22.2997	23.5847	20.6267	23.161	21.3139	25	25	0
O75367-3;O75367;B4DJC3;D6RCF2	Core histone macro-H2A.1;Histone H2A	H2AFY	33.4964	33.3971	33.6042	33.5104	33.6252	33.847	33.7484	33.7484	33.3227	33.6631	33.5015	33.4643	33.1397	33.4914	33.0738	33.6472	32.8956	32.9452	33.0428	32.4646	33.0511	33.3754	33.1144	33.4537	3	31	0
O75368	SH3 domain-binding glutamic acid-rich-like protein	SH3BGRL	30.6029	30.4167	30.3755	30.4939	30.1988	28.9916	29.8689	29.7138	30.4272	29.5522	29.9886	30.5266	30.0034	29.9342	30.4456	30.0841	30.495	30.6818	30.036	30.0869	30.5939	30.381	30.1529	30.0354	13	13	0
O75369-2;O75369-9;O75369;O75369-8;O75369-6;O75369-3;E7EN95;O75369-7;O75369-5;O75369-4;H7C5L4;Q8WXT3	Filamin-B	FLNB	31.8208	31.5716	31.9141	32.0614	29.2748	29.2937	28.174	28.9604	30.295	29.3749	30.4326	30.2019	29.6208	29.1008	30.1635	29.3011	29.0618	29.9111	29.3281	27.6977	29.9993	28.8525	28.6501	29.2853	147	150	0
O75376;O75376-2;E7EVK1;B4DJ25;O75376-3;E7EVU5;J3QKP0;C9JAP0;J3KS29;J3KT44;J3KRE4	Nuclear receptor corepressor 1	NCOR1	27.7011	28.0608	27.9006	27.756	27.8419	27.4937	26.8914	27.4662	27.7141	27.5764	27.65	27.8728	28.5513	28.1182	26.8286	27.6876	27.3454	27.0842	27.0513	27.5256	27.8345	27.9955	27.8419	27.9189	63	82	0
O75379-2;O75379	Vesicle-associated membrane protein 4	VAMP4	23.6847	23.6921	24.0275	23.7622	24.3553	23.9834	21.9063	24.5762	24.0756	23.6778	24.0548	24.1497	21.2201	24.3344	22.5512	24.3896	22.0224	20.9799	21.5888	22.0086	20.8201	24.4347	24.1775	24.8892	4	4	1.0951e-284
O75380;D6RBT3	NADH dehydrogenase [ubiquinone] iron-sulfur protein 6, mitochondrial	NDUFS6	29.4759	29.5681	29.3508	29.4489	29.6014	29.2833	28.966	29.2169	29.0904	28.9119	29.2541	29.5094	29.8272	29.6706	28.6646	29.6143	29.2761	29.1839	29.2558	29.6538	30.0575	29.8576	29.859	29.9285	6	6	7.0066e-238
O75381-2;O75381;F5H4J2;K7EK59	Peroxisomal membrane protein PEX14	PEX14	23.917	24.8589	24.6612	24.5822	24.0225	24.2173	24.3973	24.0862	24.3789	24.035	24.3135	24.2338	24.9061	24.5761	23.7859	24.7127	22.9865	23.7232	22.9694	20.6652	24.9199	25.0425	24.9983	25.4101	12	12	0
O75391;I3L0X5;I3L4C3;I3L0Q5	Sperm-associated antigen 7	SPAG7	26.9313	26.6952	27.034	26.9921	27.4337	26.5391	27.19	26.4635	27.3834	26.3108	27.1282	26.6803	27.2733	26.8184	27.5153	26.7332	26.7104	26.7163	25.7907	26.3153	27.58	26.678	26.9391	26.8919	12	12	0
O75394	39S ribosomal protein L33, mitochondrial	MRPL33	24.4462	24.787	25.1064	24.9819	24.0604	24.547	24.9671	24.9198	24.4525	24.4528	24.6122	24.2371	25.1702	24.4519	23.9352	25.0623	24.9388	23.8901	24.484	24.7335	23.5808	24.4207	24.7906	25.022	2	2	9.7069e-43
O75396	Vesicle-trafficking protein SEC22b	SEC22B	29.0663	29.2895	29.5631	29.0519	29.0174	29.0797	29.157	29.8835	28.7106	29.3557	28.9389	29.4691	28.7664	29.291	28.0993	29.6835	29.0289	29.3379	30.6678	28.4921	28.2582	29.4304	29.444	29.7334	14	14	0
O75398-5;O75398-4;O75398-3;O75398;H0YCH1	Deformed epidermal autoregulatory factor 1 homolog	DEAF1	20.6599	23.2247	24.7101	23.1436	23.9553	21.1732	22.8838	23.4185	24.2535	25.7959	20.6123	22.4316	23.3006	23.0673	23.2965	23.8666	22.9492	23.3094	22.902	22.9559	24.7518	23.9781	23.3957	21.8773	5	5	4.9318e-49
O75400;O75400-2;F5H578;H7C2N3	Pre-mRNA-processing factor 40 homolog A	PRPF40A	29.5587	29.6386	29.4533	29.4613	29.1518	29.1673	29.0957	29.3265	29.2455	29.2263	29.1099	29.4663	28.5366	29.5778	28.9032	29.1595	29.3676	29.9618	29.6892	29.6072	28.7785	29.4392	29.1415	29.4671	2	31	0
O75410;O75410-2;G8JLK4;O75410-7;E7ET87;O75410-3;E7EVI4;H0YAY0;O75410-6;O75410-5;O75410-4;E5RFM9;H0YBT8;B4E3H6;O75410-8;E5RJG6;E5RJU4;E5RIP3;H0Y9C3	Transforming acidic coiled-coil-containing protein 1	TACC1	27.7542	27.7567	28.1301	28.0709	28.4633	28.7833	28.8679	28.6293	27.8761	28.2609	28.0774	28.1091	28.6698	28.2824	28.0529	28.723	28.6977	27.0371	27.6835	26.9133	28.1978	28.5905	28.271	28.6675	37	39	0
O75417;O75417-2	DNA polymerase theta	POLQ	24.3719	24.6499	22.3319	20.8251	20.8026	21.2761	22.4794	21.545	25.2976	29.1821	26.1119	24.5037	25.3255	20.1243	26.9402	26.1649	22.3993	21.5742	21.8675	21.4569	21.454	21.8306	24.8172	21.3031	11	11	1.5144e-25
O75419-2;O75419;O75419-3;H7BZ91;C9K087;C9J911	Cell division control protein 45 homolog	CDC45	23.5251	23.0124	20.1284	21.5647	21.7634	19.782	24.3006	22.093	22.1372	21.9472	23.583	19.8058	22.5468	21.1004	24.6367	20.4949	21.4195	20.9685	23.3465	22.8037	23.3423	23.3834	23.3981	23.8442	21	21	1.5751e-234
O75420	PERQ amino acid-rich with GYF domain-containing protein 1	GIGYF1	22.2795	21.8692	23.0427	20.9781	23.0957	23.223	22.8682	22.8554	24.0684	20.8389	22.7854	23.7188	21.5663	21.3957	21.7527	21.9078	21.512	21.6893	22.2755	23.128	22.2453	22.1876	22.3235	21.9863	28	28	0
O75427;C9JYK0	Leucine-rich repeat and calponin homology domain-containing protein 4	LRCH4	29.2389	29.0613	28.8632	29.0764	28.7338	28.9876	28.7746	28.9959	28.1659	28.9897	28.7541	28.9853	29.0803	28.8552	28.3415	28.8045	29.7004	29.3667	29.2428	28.7693	28.3451	28.7089	28.5048	28.9395	32	39	0
O75431;Q8IZ68;C9JNK6;C9JAZ1;F8WE26	Metaxin-2	MTX2	27.2426	27.0216	26.5236	27.1192	26.7174	26.5334	24.9758	26.1476	25.9606	26.7743	26.1091	27.1091	24.1069	26.3472	24.4017	21.688	26.36	27.8746	27.318	26.9386	25.9021	27.5761	26.213	27.4734	13	13	0
O75436;F5H4L7;O75436-2;G3V1N8	Vacuolar protein sorting-associated protein 26A	VPS26A	26.6088	26.5833	25.6316	26.8452	26.528	26.022	24.7551	27.0955	27.4573	26.0533	25.8894	25.8456	25.7531	26.5494	26.4596	25.8001	26.8346	28.6765	26.3428	27.1837	24.3164	25.1441	23.4625	24.7517	19	21	0
O75438;O75438-2	NADH dehydrogenase [ubiquinone] 1 beta subcomplex subunit 1	NDUFB1	25.8825	26.6756	26.6787	26.0657	26.3208	27.4156	25.5344	26.4336	27.1107	27.4187	26.9319	26.8494	26.3643	26.0662	24.9254	26.5351	26.5869	26.2699	27.4389	21.3492	26.5889	26.0524	26.3122	26.7208	5	5	1.2657e-29
O75439;G3V0E4;E7ERZ4;F8WAZ6;F8WEA6;F8WBE1	Mitochondrial-processing peptidase subunit beta	PMPCB	28.8187	28.7604	28.5973	28.4859	28.6162	28.2008	27.5305	28.4881	28.3313	28.1174	28.171	28.5361	28.4785	28.6053	27.8592	28.015	28.6097	29.1338	29.2971	28.2065	29.1223	28.9198	28.2097	28.7562	25	25	0
O75446	Histone deacetylase complex subunit SAP30	SAP30	22.3111	21.1134	22.1693	22.2538	24.9348	24.0481	23.9123	24.7214	23.3059	23.1443	23.9202	23.2647	23.8914	23.8184	23.6518	23.9193	24.5407	24.0003	24.2029	24.5098	24.401	24.8206	24.3709	25.2407	5	5	4.7462e-18
O75448;F8W9R9;O75448-2;F5H5K2;B4DDR8;E9PFL1	Mediator of RNA polymerase II transcription subunit 24	MED24	24.6739	24.4158	23.5046	23.8652	22.3665	22.6966	21.129	22.8171	22.0171	23.7863	23.1648	23.7863	21.0063	23.943	23.2754	23.6032	23.0193	22.7027	23.5799	24.5591	22.5428	23.6249	23.7425	23.0013	1	31	0
O75449;B7ZBC8;B7ZBC9;O75449-2	Katanin p60 ATPase-containing subunit A1	KATNA1	25.3241	25.0729	24.7559	24.586	24.1665	24.3465	23.1864	24.8773	24.5568	24.1967	25.2117	25.3614	23.947	24.8589	22.9253	24.1758	25.8471	23.9872	29.0041	24.4942	24.9141	24.8293	24.6747	24.9866	13	16	2.2931e-194
O75475;O75475-3;O75475-2	PC4 and SFRS1-interacting protein	PSIP1	32.2924	32.3852	32.388	32.539	31.5166	31.5597	31.4748	31.2403	31.5744	31.5428	31.6112	32.0546	31.8019	31.6775	30.8383	31.4229	31.7909	31.6876	32.1829	31.9269	31.3153	31.7628	31.7414	31.7563	39	40	0
O75477;B0QZ43	Erlin-1	ERLIN1	20.6837	22.4567	21.9817	22.796	23.1255	23.849	21.1102	21.3124	22.9573	21.9066	21.1986	21.7972	25.1458	22.3761	23.5445	23.2114	20.1589	22.0544	22.6188	21.6962	23.064	24.9006	22.2994	24.7306	10	10	4.8775e-98
O75489	NADH dehydrogenase [ubiquinone] iron-sulfur protein 3, mitochondrial	NDUFS3	29.3239	29.5835	29.2444	29.3325	29.4019	29.7184	28.7487	29.6011	29.0616	29.6872	29.2153	29.2762	28.3039	29.2008	27.3063	29.6188	29.0651	29.6688	29.8766	28.9259	29.2822	29.6979	29.3529	29.7621	19	25	0
O75494-5;Q5JRI1;O75494-4;O75494-6;O75494-3;O75494-2;O75494;Q8WXF0	Serine/arginine-rich splicing factor 10	FUSIP1;SRSF10	29.6569	29.5423	29.6207	29.3478	29.3887	29.094	28.5403	29.2666	29.2374	29.2539	29.2762	29.157	29.2056	29.4138	28.7307	29.0026	29.3532	28.7736	29.2295	29.2045	29.2292	29.5531	29.189	28.6539	15	15	6.0479e-255
O75506	Heat shock factor-binding protein 1	HSBP1	22.6916	21.5988	21.5435	22.5556	23.8978	22.664	22.8089	23.9519	20.8205	22.1468	20.6975	21.4806	22.314	22.5728	22.3632	21.4268	25.3	23.8221	23.3979	26.3272	22.681	20.8911	20.7837	23.354	4	4	0
O75521-2;O75521;F1LLU7;F8WAW4;C9J000;F8W6J1	Enoyl-CoA delta isomerase 2, mitochondrial	ECI2	29.1491	29.0548	28.9316	28.7253	28.8595	28.6546	28.2894	28.4141	28.8574	28.4511	28.5761	28.7858	28.6683	28.7958	28.1479	28.5549	28.1363	29.5548	28.3954	28.357	29.012	29.0325	28.5108	28.4999	11	23	0
O75528;O75528-2;C9JMS0	Transcriptional adapter 3	TADA3	21.6095	24.5536	24.0851	21.4317	24.1462	23.0453	22.618	24.2574	24.0738	24.2183	24.4223	24.8692	25.2351	24.0542	23.5821	23.9126	24.2278	23.132	23.2959	23.8563	24.6944	23.6844	25.1181	23.3009	11	11	3.6121e-153
O75529;O75529-2;Q5TDI7	TAF5-like RNA polymerase II p300/CBP-associated factor-associated factor 65 kDa subunit 5L	TAF5L	22.0831	22.7516	21.0713	23.1011	21.6103	21.5662	21.9389	21.7036	21.7769	22.3675	20.2843	20.9174	22.4494	21.2596	21.4751	20.6628	21.7808	21.7527	22.2651	21.5607	21.9583	21.2079	21.647	21.5342	16	16	1.5642e-203
O75530-3;O75530;E9PJK2;H0YEL4;E9PMU3	Polycomb protein EED	EED	25.6372	25.6414	24.8593	24.6055	25.017	25.1023	23.9122	24.9219	24.7116	24.0624	25.5714	24.1291	22.5319	26.1232	22.6866	24.2687	23.9758	25.3502	24.9437	24.1895	24.4846	24.594	24.7139	24.23	2	22	3.3849e-212
O75531;E9PJJ8	Barrier-to-autointegration factor	BANF1	30.9786	30.716	31.2311	30.5048	30.3665	30.534	31.0153	30.4309	30.5913	29.9699	30.452	30.1878	30.668	30.1979	30.6946	29.913	32.5389	30.5053	31.0029	30.9077	30.1697	30.8277	30.2733	30.0432	15	15	8.0045e-218
O75533;H7C341;O75533-2;B4DGZ4;F8WC19	Splicing factor 3B subunit 1	SF3B1	30.9427	31.2596	31.1648	30.9682	30.4198	30.3129	30.5219	31.0398	30.4513	30.8005	30.6992	30.6881	30.7845	30.7923	30.0004	30.9755	30.6602	31.1825	31.8972	30.3735	30.2716	30.7267	30.7976	30.6181	93	93	0
O75534;G5E9Q2;O75534-2;O75534-3;E9PLT0;E9PNG3;E9PLD4;E9PKN4;E9PJK7	Cold shock domain-containing protein E1	CSDE1	29.2801	29.2311	28.9431	29.1354	29.2723	28.6465	29.3238	28.7353	29.1222	28.8424	28.8604	28.5219	29.4157	28.721	28.5961	28.6452	28.919	29.1264	29.0951	29.0195	29.1382	28.7567	28.5415	28.3807	57	57	0
O75558	Syntaxin-11	STX11	21.6561	21.127	23.8686	21.9694	24.9093	23.1041	25.1023	26.3911	25.0782	22.4563	23.8038	24.9053	25.6242	25.9508	24.2695	25.1246	25.0805	22.4827	24.6779	23.3619	24.7332	25.4626	22.2255	25.5723	11	11	9.1749e-100
O75563;B7Z5R3;C9JQ17	Src kinase-associated phosphoprotein 2	SKAP2;SCAP2	24.7462	24.3838	24.6196	24.1133	26.0189	24.5688	27.0069	25.4682	27.0788	23.9614	25.3468	25.7022	26.1215	25.7018	27.2594	24.9165	26.9636	26.0172	26.0113	22.4021	25.6081	26.6053	27.1982	24.9026	14	14	3.0577e-111
O75569;O75569-3;O75569-2;G5E9Q4;B4DJC7;F8WEG8;C9JMM3	Interferon-inducible double stranded RNA-dependent protein kinase activator A	PRKRA	28.5289	27.6169	27.7871	27.8535	26.1915	26.5504	25.3826	26.6447	26.571	26.296	27.085	27.0033	26.0821	26.666	24.8633	25.7586	27.4227	28.3303	26.1263	26.7604	26.5336	26.7423	26.4045	26.853	17	17	0
O75570;B4DG01	Peptide chain release factor 1, mitochondrial	MTRF1	23.9337	23.1887	24.4907	23.5541	23.8833	23.8004	21.0193	25.3197	24.1798	23.0469	24.045	21.1176	23.7	20.6189	20.473	23.6487	21.4216	20.4648	21.3299	22.9327	23.2205	22.1755	21.6674	22.0464	7	7	1.0171e-48
O75582;B7Z2Y5;O75582-2;G3V2D1;H0YJE1;G3V4D7	Ribosomal protein S6 kinase alpha-5;Ribosomal protein S6 kinase	RPS6KA5	27.9312	27.8403	27.0196	27.7094	26.3811	26.843	26.0085	26.8272	27.4882	27.9771	28.2013	27.6474	27.1126	27.4421	26.4759	26.345	28.674	28.1972	26.6982	27.2594	26.9122	27.6998	27.1729	26.4058	32	34	0
O75592;J3KPZ3;O75592-2;H7C3U4;F8WA13	Probable E3 ubiquitin-protein ligase MYCBP2	MYCBP2	29.1011	28.4759	27.7639	28.92	26.2064	25.4022	26.0959	26.745	27.9817	26.5793	27.0084	28.0059	28.0889	27.8189	26.211	26.76	25.4205	28.311	26.9115	25.8849	26.1553	27.7999	27.1502	27.1208	129	129	0
O75607	Nucleoplasmin-3	NPM3	21.464	22.0372	26.4109	24.7749	27.1106	25.4387	24.9393	25.5667	24.5155	26.0659	24.1832	25.1773	21.2852	24.8115	22.5736	25.2475	28.9097	25.8191	26.391	27.2383	26.9892	24.9836	25.8909	24.8874	7	7	0
O75608-2;O75608;E5RJA0;E5RGR0;E5RJ48;E5RI35	Acyl-protein thioesterase 1	LYPLA1	28.1681	28.0936	27.6789	28.0453	27.5488	27.9413	27.242	28.1047	27.8775	28.0669	27.9902	28.2524	26.8067	28.0347	27.6659	27.2824	28.0867	28.3153	27.9529	27.6642	28.3573	27.4088	27.1527	27.7526	8	8	8.615e-301
O75616;J3QRV9;O75616-2;J3QSB2;J3QT61;K7EQJ8	GTPase Era, mitochondrial	ERAL1	23.1151	23.2547	23.0933	23.9482	22.0013	21.2952	22.4684	21.2799	23.2888	20.561	23.5904	21.8619	23.0085	21.9086	22.0765	21.6337	23.3358	21.1329	22.7669	20.3943	21.1541	22.3615	21.761	22.7385	14	14	0
O75629	Protein CREG1	CREG1	21.996	22.062	22.3245	21.7018	24.6694	24.4138	22.9046	23.1107	22.3772	21.1805	22.3453	20.4494	22.2292	20.9925	22.2215	20.4511	21.6837	21.967	22.1204	21.6535	22.347	21.078	20.9882	20.8256	3	3	2.2885e-26
O75638-2;O75638	Cancer/testis antigen 2	CTAG2	21.9608	23.2383	21.8875	22.8429	22.1693	20.5259	20.8425	19.2999	22.0137	22.9327	21.661	20.7219	20.4062	21.6211	24.0721	20.7223	21.466	22.2806	21.859	20.8859	22.0865	21.9585	23.505	21.4589	1	1	0.00046127
O75643;O75643-2;C9JAQ9;B4E0P5	U5 small nuclear ribonucleoprotein 200 kDa helicase	SNRNP200	32.2111	32.3224	32.0663	32.0169	31.6788	31.301	31.1823	31.8349	31.4282	31.437	31.6144	31.77	31.2892	31.906	30.809	31.42	31.889	32.0968	32.1553	31.5727	31.3139	31.9886	31.5975	31.9593	161	161	0
O75663;O75663-2	TIP41-like protein	TIPRL	27.8406	27.5681	27.2729	27.8024	26.7956	26.9107	27.3833	27.3665	27.0818	27.7279	27.6903	27.1969	26.8182	27.6682	27.9649	27.5934	27.7281	27.259	28.1495	26.9548	27.9908	27.2512	26.8363	27.2628	17	17	0
O75665;O75665-3;A6NF31;O75665-2	Oral-facial-digital syndrome 1 protein	OFD1	25.7326	26.4229	25.8246	24.0447	26.3937	26.422	26.2244	26.363	26.5388	25.5208	25.8795	26.556	26.0665	26.7538	23.3085	25.0721	21.5966	25.5303	25.0692	24.6462	26.0079	26.8674	26.7677	26.8964	20	20	7.8661e-223
O75676;E9PJN1;O75676-2;G3XAA9;E9PKU3	Ribosomal protein S6 kinase alpha-4;Ribosomal protein S6 kinase	RPS6KA4	24.5392	24.0407	24.0858	23.4391	24.7186	23.9412	25.2072	25.5103	24.7282	24.4171	25.0395	25.0562	24.4273	24.9122	23.6578	25.2085	25.2893	25.2673	24.8951	26.0583	24.7646	25.1416	24.8532	24.7776	21	21	1.0596e-195
O75683	Surfeit locus protein 6	SURF6	27.1987	28.0968	27.1261	28.1696	27.2368	27.7759	28.0446	26.9256	26.3939	27.3042	27.9282	27.4188	26.3415	26.3906	26.8412	28.0237	28.1152	25.9266	27.2549	27.9216	25.676	26.8328	28.7705	26.9456	16	16	0
O75688;C9JIR6;O75688-4;O75688-2;B8ZZF0;O75688-5;O75688-3	Protein phosphatase 1B	PPM1B	27.0617	26.6033	26.6507	27.3466	26.3348	26.7249	27.0551	26.3019	26.5986	27.074	27.2401	26.7814	26.7647	27.468	26.1792	26.6277	25.8267	25.0164	27.6113	26.7083	27.839	25.9865	25.7924	26.0636	20	24	0
O75689;H7C2Q4;H0Y7Q1;F6XZ68;H7C324;H7BZT6;H7C264;J3KST1;K7ENT1;J3QLP8;C9JN36;Q9NPF8-2;Q9NPF8;Q2V6Q1	Arf-GAP with dual PH domain-containing protein 1	ADAP1	23.7063	21.6572	21.0398	21.2347	25.4601	24.4098	24.8684	24.4179	24.4437	24.4078	24.5239	23.7646	25.2193	25.0939	24.4836	24.4212	25.0146	24.2741	24.0154	23.8533	24.9649	24.63	25.0105	24.5108	4	9	3.3036e-42
O75691	Small subunit processome component 20 homolog	UTP20	27.1424	27.6394	28.325	28.7848	26.7045	26.4079	25.857	27.5515	27.1206	25.5087	27.4768	28.1154	27.0246	26.327	25.5255	26.0266	26.5317	26.2631	27.3543	25.7003	27.7007	27.5765	25.5159	23.8682	120	120	0
O75694;O75694-2;E9PF10;D6RA13	Nuclear pore complex protein Nup155	NUP155	28.2679	28.9804	28.3729	28.5954	28.0698	28.1076	27.3851	28.7037	27.8946	28.5256	27.6413	28.83	26.1243	29.0092	25.8794	28.369	28.7085	28.875	30.4593	26.4406	27.6849	28.879	28.0651	28.7321	59	59	0
O75695	Protein XRP2	RP2	25.7535	25.5536	25.4765	25.4609	25.4284	25.3865	24.4364	26.3503	25.328	25.5629	25.5017	25.831	24.678	25.5007	24.2271	25.265	25.9228	25.611	26.4104	25.7921	23.9818	25.631	24.8238	25.736	10	10	2.3354e-35
O75717;C9JW18;F8W7P7;C9JYB3;H3BSQ1	WD repeat and HMG-box DNA-binding protein 1	WDHD1	20.7451	23.005	20.7911	24.0224	23.4072	23.2575	23.3941	21.8817	21.5484	24.0526	22.9947	22.508	22.9511	23.6674	24.7221	22.805	23.171	23.6081	24.0375	23.0761	23.7086	24.3012	24.4035	22.2496	44	44	0
O75718;C9JP16	Cartilage-associated protein	CRTAP	20.017	22.3788	21.6162	21.6819	22.0582	22.0269	21.8582	21.9672	21.581	21.7061	22.288	21.6403	20.2068	20.6987	21.889	21.6811	21.0068	20.7833	21.8394	21.8027	21.2929	21.1907	21.1822	22.5469	9	10	1.0677e-94
O75746;B3KR64;F8W9J0;H0YFB2;B4DGK6	Calcium-binding mitochondrial carrier protein Aralar1	SLC25A12	29.3249	29.7431	29.5779	29.4111	28.8785	29.7657	28.9032	29.695	28.9645	29.5388	29.1015	29.4739	28.8331	29.3594	28.2035	29.0432	29.9562	29.79	29.9516	28.7684	28.8343	29.4125	29.2003	29.8131	31	43	0
O75764;Q5DR83	Transcription elongation factor A protein 3	TCEA3	28.9491	29.382	28.5367	29.9126	21.5338	25.4597	27.4434	25.2298	25.1247	28.5776	25.1428	29.7411	20.2881	28.0848	28.618	21.2547	25.4977	32.8505	28.1758	24.8375	24.3305	30.533	30.3058	30.6527	12	12	8.8424e-184
O75791;F5H1V3;B7Z8E3;F5H548;B7Z8I3;B1AH86	GRB2-related adapter protein 2	GRAP2	30.2276	30.0725	29.6422	30.0282	28.8796	28.9493	28.5547	28.9261	29.2963	29.0555	28.9535	29.576	29.0596	29.4175	29.1846	29.1588	29.5902	29.7314	29.1996	29.6041	29.2469	28.8287	28.7011	29.1712	22	22	0
O75792	Ribonuclease H2 subunit A	RNASEH2A	27.2374	26.7814	26.7753	26.3692	26.9229	26.2568	26.6406	26.4977	26.8001	26.6273	27.322	25.9732	27.5402	26.3669	27.1049	26.4325	28.1223	27.003	26.5985	26.5012	27.3589	25.893	26.1294	27.0598	20	20	0
O75794;H7BZW7	Cell division cycle protein 123 homolog	CDC123	21.0697	21.499	21.1031	22.0173	21.5666	21.9528	22.662	21.5112	21.605	21.3674	21.935	21.7823	21.7969	21.55	22.8664	23.7675	21.4054	21.7648	21.5287	21.3624	21.8485	21.9783	21.7483	21.8501	15	15	8.9469e-216
O75818;O75818-2;F8WC38	Ribonuclease P protein subunit p40	RPP40	21.4909	21.5184	23.2943	22.1357	21.5907	22.7636	21.5509	20.174	20.6064	23.874	22.8787	22.8951	23.5511	23.1125	21.419	22.8314	22.7295	23.1083	23.4836	22.7101	23.0581	23.3294	22.7454	22.7137	17	17	0
O75821;K7ENA8;K7EL20;K7EP16	Eukaryotic translation initiation factor 3 subunit G	EIF3G	29.9891	29.7534	29.7934	29.939	29.8142	29.9719	30.1897	29.3981	30.4824	30.1195	30.2064	30.1712	30.1712	29.8592	29.9904	29.8332	30.0989	29.9768	29.7934	29.6748	29.8011	29.9001	29.846	29.7017	8	27	0
O75822;F5H425;B4DUI3;H0YGJ7;H0YLP3	Eukaryotic translation initiation factor 3 subunit J	EIF3J	29.028	28.8735	28.7097	29.1154	28.5658	28.5079	28.6482	28.4632	29.3115	28.9933	28.8411	29.0679	29.0969	29.0896	28.844	28.5433	28.9832	29.575	28.4243	29.1383	28.7068	28.4192	28.4657	28.4873	18	18	0
O75828	Carbonyl reductase [NADPH] 3	CBR3	29.9738	29.2628	28.5081	30.062	20.5875	23.4857	23.4847	20.8998	26.5146	28.1652	25.9931	27.2348	24.6941	23.821	26.0531	25.0932	25.2375	28.0183	26.3371	28.0037	25.9414	25.2872	24.8075	25.9516	16	16	0
O75832;B1AJY7;B1AJY5;O75832-2;B1AJY6	26S proteasome non-ATPase regulatory subunit 10	PSMD10	28.0983	27.7729	27.3519	28.0897	26.9798	27.4276	27.4354	27.3866	28.4464	27.4257	27.4766	27.7836	27.3683	27.5904	27.2659	27.571	27.3598	27.3935	27.7507	27.403	27.4028	27.366	27.6279	27.7822	14	14	0
O75843;Q86V28;G3V532;H0YJ08;G3V3Z2;G3V2V9;H0YJ47	AP-1 complex subunit gamma-like 2	AP1G2	22.6025	21.3615	23.2339	22.9175	23.4495	23.5648	23.9701	23.1228	23.1444	23.3648	23.0851	22.505	23.0207	22.9065	22.3515	23.2451	21.7	22.4263	23.0513	23.5349	22.7152	23.5558	23.1491	22.4502	28	28	0
O75844	CAAX prenyl protease 1 homolog	ZMPSTE24	26.4704	26.6623	27.1632	26.6284	27.2233	26.959	26.5852	27.8786	26.6506	26.5157	26.98	26.8741	26.0216	26.8335	25.7188	27.96	26.8489	25.8481	27.5909	25.5319	26.4106	27.5609	26.8399	27.787	20	20	1.1034e-251
O75874;C9J4N6;C9JJE5;C9JLU6	Isocitrate dehydrogenase [NADP] cytoplasmic	IDH1	27.0613	27.0704	27.3719	27.2932	27.9086	27.1979	27.6181	27.9357	28.262	27.4495	27.9438	28.2986	28.2896	28.3767	28.8744	27.9619	28.6875	28.597	27.623	28.0528	28.7	28.2568	27.9464	27.8747	20	20	0
O75879;D6REA0;D6RDU9;H0Y9W6;H0Y8G7;H0Y9F2;B4E0P2	Glutamyl-tRNA(Gln) amidotransferase subunit B, mitochondrial	PET112	24.5022	23.2439	23.5111	22.1603	23.3564	22.7455	21.2894	23.3759	23.0659	23.6247	22.9324	22.3217	23.1121	20.8612	21.3341	21.6352	20.9977	20.8169	21.4297	22.5664	23.7376	23.2639	23.8496	24.3715	16	16	3.0177e-286
O75880;J3QL56	Protein SCO1 homolog, mitochondrial	SCO1	27.5947	27.7957	27.8129	27.702	27.3657	27.5774	26.9995	27.4506	27.6516	27.3788	27.3128	27.6409	27.5211	27.4093	26.503	27.1679	27.335	28.367	26.3093	27.5315	27.1471	27.4544	27.0532	27.6538	9	9	6.2459e-143
O75884;O75884-2	Putative hydrolase RBBP9	RBBP9	26.7764	26.6856	26.5162	27.4719	24.084	25.2337	25.3924	25.5808	26.9842	25.7814	25.8984	26.1014	24.2569	26.2267	25.9786	25.2921	25.4483	25.7228	24.7358	25.4349	25.5202	25.6759	21.1714	25.9215	9	9	0
O75886;O75886-2	Signal transducing adapter molecule 2	STAM2	25.8398	25.8736	26.2771	26.4315	26.2214	26.4918	26.9463	25.8093	24.6277	25.4462	24.508	26.411	26.087	25.9804	26.4043	25.3073	21.3922	25.9637	26.2391	26.1973	24.9133	26.2672	26.1213	25.8692	15	15	2.4137e-301
O75907;E9PNR5;E9PS80	Diacylglycerol O-acyltransferase 1	DGAT1	20.8993	22.1566	20.4557	23.3247	20.7377	22.4381	23.1935	22.6824	24.0732	22.1481	24.1769	24.115	21.5173	24.1221	23.219	24.3464	25.352	24.7199	25.7736	21.4167	24.6944	24.8952	24.5714	24.9259	6	6	4.3248e-179
O75909;O75909-4;O75909-1;G3V5E1;O75909-2;G3V2Q3;G3V235	Cyclin-K	CCNK	25.931	26.1107	26.2077	26.1581	25.9067	26.4285	24.7376	25.479	26.312	25.6649	25.7461	26.1526	24.1705	25.9633	24.5327	25.9581	25.1339	25.764	25.6323	25.4125	25.975	26.4804	26.0597	26.4697	14	14	0
O75915;F8WF90;C9JQU6;F8WF33	PRA1 family protein 3	ARL6IP5	28.5963	29.548	29.1227	28.8642	29.4901	29.4049	28.7804	30.2706	28.4165	28.7481	28.5756	29.1529	29.0159	28.9404	29.0559	29.6708	30.8121	28.7721	31.1604	30.0473	28.4802	29.5326	29.5329	29.4589	12	12	0
O75925;B3KSY9;H3BSI8;H3BS65;B4DGW0	E3 SUMO-protein ligase PIAS1	PIAS1	24.0591	23.12	23.8048	23.1193	21.8557	21.2458	23.0058	22.7077	23.6332	23.959	24.2191	21.7447	21.1509	24.1005	23.926	21.3324	21.9196	23.4881	21.0508	22.2778	22.7382	21.9385	22.3653	22.8518	13	14	5.869e-296
O75934	Pre-mRNA-splicing factor SPF27	BCAS2	28.2085	28.5308	28.406	28.1395	28.4312	28.355	28.2639	28.3822	27.9278	27.866	27.8422	28.1796	28.8585	28.085	27.3826	28.0488	28.2963	28.6251	28.5372	29.2598	27.7283	28.6858	28.4037	28.3449	18	18	0
O75935-3;O75935;F8W786;Q8NB28;O75935-2	Dynactin subunit 3	DCTN3	26.5474	25.8395	27.6524	27.0968	25.5255	27.0903	26.9876	26.2147	24.826	24.7957	25.0515	25.5544	26.4068	26.8147	23.4385	24.1716	26.5621	26.1901	25.735	26.0248	25.1865	25.015	24.7049	25.0153	11	11	1.781e-253
O75937	DnaJ homolog subfamily C member 8	DNAJC8	30.6616	30.4986	30.5968	30.3436	30.9012	30.0885	30.5462	30.5242	30.8253	30.3877	30.7619	30.4676	31.1233	30.8408	30.8415	30.5077	30.7132	30.7309	29.7858	31.016	30.9418	30.5277	30.8333	30.6171	25	25	0
O75940	Survival of motor neuron-related-splicing factor 30	SMNDC1	28.3782	28.5993	28.5289	28.5376	28.4225	27.7261	28.3214	27.9236	28.3057	28.0896	28.5417	28.3777	28.0837	28.9074	28.0937	28.5547	29.3333	27.9218	28.8606	27.407	28.3758	28.5468	28.6971	28.499	10	10	0
O75947;O75947-2;F5H608	ATP synthase subunit d, mitochondrial	ATP5H	30.6961	30.7634	31.0902	30.4985	31.2422	31.4183	31.4095	31.3323	30.8866	30.7364	30.7857	31.075	31.0383	31.053	30.2769	31.1816	31.156	30.6568	30.4122	30.5211	31.0118	31.1021	31.7054	31.3587	23	23	0
O75955;B4DVY7;B0V109;B0S8A9;B0V111;A2AB09;A2AB10;A2AB12;B0V110;A2AB13;B0V2I8;B0V112;B0S8B0;B0V114;B0V2J0;B0V108;A2ABJ5	Flotillin-1	FLOT1	28.1539	28.8099	28.4258	28.9463	29.2328	29.0314	28.9099	30.1726	27.866	28.4073	27.8597	28.923	29.2324	29.054	27.8909	29.4095	27.5795	28.877	30.0252	27.329	28.0215	28.9909	28.6763	29.0493	23	33	0
O75956;E9PKR4	Cyclin-dependent kinase 2-associated protein 2	CDK2AP2	22.1858	22.7836	21.0507	21.7596	25.4574	24.3846	24.3659	24.3827	20.7559	24.3877	21.6048	22.5745	25.6036	22.2317	24.1763	21.5041	24.3443	22.0742	20.7936	21.3349	23.706	22.0114	21.8579	23.7145	1	1	3.9961e-10
O75964;E9PN17	ATP synthase subunit g, mitochondrial	ATP5L	29.6667	29.6446	28.3518	29.8813	28.7308	29.827	27.4283	29.2475	28.3943	30.013	29.1419	29.5828	27.4836	29.9268	27.1736	28.9349	29.6306	30.6652	30.9832	28.8036	29.0357	28.5947	28.8581	29.7203	9	9	3.4111e-121
O75995	SAM and SH3 domain-containing protein 3	SASH3	28.7965	28.7574	28.8803	28.5166	29.9474	29.2467	29.2533	29.174	29.5225	29.3348	29.153	29.1482	28.9926	28.8944	29.6853	28.9174	29.4336	29.4078	29.3654	29.1307	28.8422	29.3055	29.3683	28.9568	17	17	0
O76003	Glutaredoxin-3	GLRX3	29.1213	28.9005	28.9244	29.0266	29.2008	29.1791	28.8302	29.2848	29.282	29.1015	29.0521	28.9457	28.4234	29.2934	29.018	29.1688	28.9524	28.9933	28.8354	29.5979	29.1413	28.6978	28.9462	28.9137	23	23	0
O76021;J3QSV6;I3L3U9;B4DJ58;I3L3C4;I3L234;J3KPU7;I3L2F2;I3L4T8;I3L1Y4;I3L1A3	Ribosomal L1 domain-containing protein 1	RSL1D1	31.1787	31.449	31.3997	31.2971	30.4327	30.8095	30.5085	30.3401	30.5526	30.6401	30.7731	30.7413	29.5972	30.4242	29.9355	30.3832	30.6359	30.3342	30.7792	30.4052	30.1526	30.7712	30.4591	30.4508	37	37	0
O76031;H0YM48;H0YK07	ATP-dependent Clp protease ATP-binding subunit clpX-like, mitochondrial	CLPX	26.6404	26.6251	27.2235	26.6657	26.8734	26.4702	26.1572	26.8467	26.7898	26.4194	26.6717	26.6532	26.7672	26.4118	25.6766	26.621	25.8835	26.394	25.9481	25.9371	26.864	27.1229	27.0822	27.2301	27	27	0
O76071	Probable cytosolic iron-sulfur protein assembly protein CIAO1	CIAO1	26.1509	24.8771	26.0417	25.6642	25.9946	24.6607	24.9856	25.6884	26.2305	25.6208	25.5775	25.5735	26.3312	24.968	26.4179	24.7694	23.2994	24.6868	23.7482	24.2945	25.5837	25.3841	25.9273	25.9731	16	16	0
O76075;O76075-2;J3KT26	DNA fragmentation factor subunit beta	DFFB	24.1535	22.3002	22.0431	22.1203	22.3177	21.4525	21.6185	23.1809	22.3286	22.0369	20.1783	20.8053	21.2481	22.1631	21.8862	22.3327	21.4445	23.8495	23.7395	22.923	21.4718	21.4472	21.9141	22.6849	8	8	3.0969e-234
O76094;D6RDY6	Signal recognition particle 72 kDa protein	SRP72	30.0975	29.9414	30.1338	30.4425	29.8944	30.0287	30.3862	29.7007	30.4206	30.0767	30.0972	30.356	29.5886	29.8345	29.8004	29.7599	28.4729	29.611	29.9749	29.672	28.9166	29.3477	29.6935	29.9982	3	38	0
O76095;O76095-2	Protein JTB	JTB	23.7812	24.0492	23.8955	21.6222	24.0127	24.4669	24.6021	24.9568	20.1292	24.2917	24.2389	24.6511	24.9478	24.7501	23.8243	24.448	24.6848	24.1742	21.8575	23.1509	21.6375	22.7452	24.17	21.1593	2	2	5.9074e-09
O76096	Cystatin-F	CST7	22.7326	21.7761	24.1166	21.4669	29.2741	28.1793	28.4425	28.9494	27.5838	28.1017	28.3684	27.8459	28.4704	28.527	27.7493	27.8544	28.3566	27.137	26.0667	26.6013	28.3628	28.055	28.4983	28.0745	4	4	8.0656e-46
O94761	ATP-dependent DNA helicase Q4	RECQL4	22.4902	22.9122	26.3464	23.3302	20.1081	21.8166	22.1046	22.7727	25.0932	25.1305	27.6519	25.9843	24.0807	25.6069	26.762	26.3611	23.0393	23.0143	27.5464	21.3498	26.4814	26.2873	23.2321	22.3512	15	15	4.0657e-93
O94763;O94763-2;F8W9T0;O94763-3;I3L280;I3NI51;I3L2V7;I3L467;I3L130;I3L104	Unconventional prefoldin RPB5 interactor 1	URI1	25.8589	25.8847	26.066	25.9016	25.9232	25.3133	25.9692	25.1516	25.6352	25.8075	26.1865	25.1345	25.8227	24.9305	25.3993	25.612	23.0892	24.9827	22.9643	25.9677	25.738	24.0608	24.8959	25.6077	5	17	0
O94768;C9JZJ1	Serine/threonine-protein kinase 17B	STK17B	26.717	26.7273	26.7013	26.822	25.8197	26.1397	25.8094	26.3278	26.548	26.8817	26.4168	26.5462	26.0263	25.9068	26.4945	26.2173	26.8134	28.3616	27.1481	26.1326	25.8577	26.2798	26.0901	26.6297	9	9	1.772e-189
O94776;Q68DB1	Metastasis-associated protein MTA2	MTA2;DKFZp686F2281	30.9002	31.0652	31.1712	30.9161	31.3175	31.1667	31.3099	31.3937	30.9665	31.0611	31.1878	31.0702	31.5461	31.4052	30.8585	31.3031	31.2142	30.8247	31.2385	30.8329	31.286	31.2754	31.2947	31.4925	58	63	0
O94804;H0YB71	Serine/threonine-protein kinase 10	STK10	30.4866	30.4052	30.3688	30.858	31.3895	31.0684	31.542	31.1536	31.3821	30.9635	30.8039	31.3667	31.6625	31.272	31.4828	31.1205	30.3898	30.3318	31.0329	30.66	30.6607	30.8535	30.69	31.1223	56	58	0
O94819	Kelch repeat and BTB domain-containing protein 11	KBTBD11	23.8707	23.9464	23.9417	22.2539	22.1546	24.0289	22.4224	21.7024	22.1663	22.0745	21.0113	20.0879	20.4611	21.4208	22.5908	22.2206	21.4405	21.7996	22.1975	22.9449	22.4086	22.3685	21.9182	22.0909	19	19	0
O94822;O94822-3;O94822-2	E3 ubiquitin-protein ligase listerin	LTN1	23.425	23.3522	20.5422	22.8745	21.9664	24.5793	21.6932	21.2197	21.979	21.944	23.8961	23.4588	23.9046	23.7858	22.0954	23.7291	21.9123	24.3846	23.2143	23.2132	21.3422	24.3364	23.9603	24.1053	29	54	0
O94826	Mitochondrial import receptor subunit TOM70	TOMM70A	29.5989	29.6817	29.6987	29.6572	29.7229	29.6419	29.6075	29.6401	29.4299	29.4125	29.1983	29.6437	29.805	29.5726	28.8394	29.5311	29.5148	29.5481	28.5446	28.9772	29.3054	29.763	29.4547	29.604	34	34	0
O94829;Q5T4X2	Importin-13	IPO13	21.3568	21.3833	20.1227	21.8773	21.5271	22.2616	21.9875	21.9104	21.5417	21.2404	22.4529	21.0701	21.4613	24.3898	21.4342	22.4843	24.4259	24.2015	24.1254	22.1046	22.6448	21.1516	22.6136	21.298	16	16	3.8625e-92
O94830;B3KXB5;H0YF30;E9PKE6;E9PIF5;H0YF17;E9PK57;H0YE64;E9PL51;E9PPH8;E9PQY9;E9PP45;E9PM60	Phospholipase DDHD2	DDHD2	23.0403	20.5508	22.2146	23.0921	22.8355	22.9946	22.736	22.0556	21.0703	21.9125	22.8209	23.7736	22.8941	22.8659	22.0792	22.953	20.4895	21.9168	22.5322	20.9913	21.6822	22.0834	21.6316	21.4767	21	21	5.6881e-235
O94832;K7EIG7;J3QRN6;J3KRL0;J3QRR2	Unconventional myosin-Id	MYO1D	21.899	22.2925	22.3711	22.2888	21.0535	21.8766	21.8341	22.9535	22.0226	22.6863	22.7951	22.4659	22.7693	20.8135	21.6715	21.2616	21.8612	20.9632	21.7834	22.0549	22.6818	22.4718	20.6916	21.6423	24	24	1.1223e-166
O94855;O94855-2;E9PDM8;E9PC44	Protein transport protein Sec24D	SEC24D	23.0931	22.8917	21.5201	21.3007	22.3102	22.5586	22.2245	23.9353	24.0744	22.1967	23.0221	21.3673	22.9074	24.7153	21.8732	21.4045	21.5063	23.845	22.416	23.4139	24.8508	23.3347	21.533	22.4127	25	25	0
O94864-2;O94864;B4E3W3	STAGA complex 65 subunit gamma	SUPT7L	23.8223	24.4265	23.7964	24.2902	21.872	23.4123	21.3899	23.5562	22.3212	21.5095	21.3647	24.1467	23.9805	23.4625	21.4888	22.0975	23.9482	23.853	21.0563	21.777	21.1324	20.8425	21.3279	21.3472	11	11	1.0967e-229
O94874;O94874-2;O94874-3	E3 UFM1-protein ligase 1	UFL1	29.8073	29.8874	29.5455	29.8016	28.8675	29.0648	28.9677	29.0301	29.1819	29.372	29.222	29.727	28.8003	29.5957	27.5422	29.1207	29.6206	30.0423	30.0664	28.8885	28.9926	29.4991	29.0229	29.4742	46	47	0
O94880-2			26.899	26.759	27.4386	26.8115	26.3327	25.7395	25.246	25.8123	26.5646	25.687	25.7226	26.3263	26.3942	25.73	24.5737	26.0572	24.5661	25.0123	24.2404	25.2982	25.9826	26.3575	26.4569	26.5617	2	27	1.9724e-235
O94886;Q2HIZ8	Transmembrane protein 63A	TMEM63A	24.4536	25.2684	24.9408	24.4568	21.022	22.9151	22.6508	23.5234	24.5198	24.9672	25.0594	25.3179	20.243	24.1137	23.5477	23.4024	24.7876	26.2964	24.8753	24.0312	23.7401	24.5036	23.0238	22.5162	16	16	2.5546e-96
O94888;C9JAT7;F5GYB1;C9JD50;F8WB69;H7BYF4	UBX domain-containing protein 7	UBXN7	28.0242	27.8487	27.829	27.4611	27.7879	27.4828	27.8235	27.7071	27.5395	27.2652	27.7784	26.8364	27.6201	27.0919	26.3526	27.1796	27.4572	28.0097	26.5726	28.4037	27.0361	26.8437	27.8272	26.3189	24	24	0
O94901-8;O94901;E9PHI4;A4D2Q0;O94901-6;O94901-5;H0Y742;H0Y6N5;E7EP45;H7C2K3;O94901-2;O94901-7;O94901-3;H7C019;C9JK55;C9K051;C9JS54;C9JJU6;C9JR15;O94901-4;H7C3X3	SUN domain-containing protein 1	SUN1;UNC84A	21.7566	22.441	21.0431	22.1834	20.0863	22.4903	21.0528	22.3586	22.0625	22.8123	21.721	22.1686	22.6279	21.984	21.5322	22.2219	21.3672	22.4721	22.3744	21.7476	22.7245	21.4527	21.2462	21.3776	21	21	0
O94903;H0YBB9;E5RG77;E5RFX7;H0YBG2;E5RFZ4;E5RH70	Proline synthase co-transcribed bacterial homolog protein	PROSC	29.4692	28.5426	28.5633	29.502	28.7845	27.7669	28.0434	28.3561	29.5756	28.6704	28.692	28.8824	29.3579	28.6927	28.5615	28.807	28.9571	29.4546	29.2232	28.446	28.9723	28.4298	28.2289	28.6976	16	16	0
O94906;O94906-2	Pre-mRNA-processing factor 6	PRPF6	29.9144	29.9698	29.5882	29.8435	29.3693	29.3998	29.2279	29.7076	29.2767	29.3359	29.2475	29.6092	29.7887	29.8841	28.7003	29.5516	29.7839	29.4453	29.6734	29.8059	29.6785	29.8776	29.4296	30.0912	62	62	0
O94913;E9PNY7	Pre-mRNA cleavage complex 2 protein Pcf11	PCF11	28.0005	27.5855	26.9857	27.1022	27.3537	27.2099	25.4478	27.5481	27.4005	25.6967	26.8869	27.9369	27.5968	28.1309	26.186	26.9385	27.3372	25.1481	25.6521	26.4795	27.1519	27.8745	27.1017	27.9952	16	50	0
O94915;F5GX82;F2Z2S2;H0Y9X0;D6RJI4;D6R9B9	Protein furry homolog-like	FRYL	26.6737	25.8951	23.9681	26.5812	24.0417	23.6961	25.2582	26.1899	25.4583	25.1267	25.0159	25.73	26.2829	25.888	24.8954	24.8302	25.6126	25.7385	27.1102	25.8153	25.4543	25.5363	22.7388	25.6298	75	92	0
O94919	Endonuclease domain-containing 1 protein	ENDOD1	21.6292	23.3356	22.1565	23.0019	24.1429	23.8088	25.3782	25.8131	23.9865	23.8388	23.8878	23.8973	24.1427	25.4591	25.9367	24.5864	23.0659	21.1517	23.8738	23.2822	24.7058	25.4385	24.7224	24.4568	12	12	0
O94925;H7BZD1;B7Z509;O94925-2;H7C201	Glutaminase kidney isoform, mitochondrial	GLS	30.7296	30.8037	30.4972	30.5808	30.8641	30.9546	30.0775	30.744	30.5045	31.1694	30.7408	30.9516	30.0304	30.8973	30.2621	30.3982	30.2828	30.9923	30.4132	30.3154	30.7703	30.9968	30.5862	30.9183	3	36	0
O94925-3;B8ZZC5			27.4897	27.5938	27.3552	26.7526	28.0407	27.3517	27.2575	27.153	27.106	27.5265	27.6479	27.6188	27.888	27.4574	27.3438	27.6237	27.5651	26.9829	28.0577	26.5435	27.6787	27.7076	27.4929	27.3953	0	3	0
O94927;O94927-2;K7EQ61	HAUS augmin-like complex subunit 5	HAUS5	23.4554	23.6793	23.1314	24.696	20.7726	21.1684	20.9696	21.9616	21.885	22.744	22.4163	23.3189	23.7292	22.441	23.1425	22.6954	24.272	23.7851	22.0884	24.319	22.4163	22.9783	22.1224	22.8197	21	21	9.5835e-226
O94953;F5GX28;K7EQ54;O94953-2;K7ES23	Lysine-specific demethylase 4B	KDM4B	26.5846	23.7208	20.8664	24.6174	21.9226	21.6588	21.9136	21.0736	23.553	25.1541	20.6098	23.4308	21.0855	20.5899	24.8581	22.2189	22.9619	21.8783	20.5528	22.628	22.1612	22.302	22.1468	23.7868	15	16	2.2721e-194
O94973;E9PJJ7;E9PR62;H0YEG0;E9PNC4;H0YDE9;E9PQP4;E9PPY8	AP-2 complex subunit alpha-2	AP2A2	28.1512	28.6379	27.8884	28.5229	26.9389	25.943	25.7772	27.5347	27.3221	27.6958	27.3711	28.6542	26.1407	27.8498	26.601	26.5843	27.3562	28.687	27.4996	25.7676	26.5165	27.7936	26.1372	27.5424	1	38	0
O94979;D6REX3;O94979-3;O94979-9;O94979-2;O94979-8;O94979-4;O94979-6;B7ZL00;D6RHZ5;O94979-7;H7BXG7;O94979-5;H0YAB3;H0Y8V7;H0Y9K1;H0Y8W8;H0Y9T9;H0YAF5;D6RE64;D6RCQ9;D6RBT0;D6RHE8;H0Y9V3	Protein transport protein Sec31A	SEC31A	30.0761	30.0326	29.9017	30.188	30.5708	30.3905	30.2542	30.2499	30.9058	30.1355	30.6401	30.3015	30.6761	30.1092	30.6055	30.5843	29.9314	30.6427	29.5172	30.337	30.3298	30.1856	30.3419	30.1261	51	51	0
O94992	Protein HEXIM1	HEXIM1	25.2236	25.753	25.2684	25.1796	25.6894	24.3636	25.1313	23.3777	23.7188	23.8921	24.0929	24.6688	25.7473	25.0752	24.5228	26.0824	25.6166	25.0096	24.9205	25.2277	22.5492	24.7313	24.9832	25.111	14	15	0
O95067;H0YMP3	G2/mitotic-specific cyclin-B2	CCNB2	24.4666	23.9539	24.5532	23.1778	21.6	21.4669	22.2945	20.128	24.5672	23.1987	24.6268	24.9988	24.7595	24.7581	24.6535	21.0308	24.4687	21.3264	22.1426	22.4751	26.1789	24.996	23.4545	25.1256	13	13	9.7509e-77
O95081;O95081-2;H7BZA5	Arf-GAP domain and FG repeat-containing protein 2	AGFG2	25.2589	25.0922	25.5002	25.4771	26.4819	26.4248	26.7021	26.5283	26.942	26.0566	26.0013	26.5174	27.5017	25.7565	26.5419	26.5236	28.49	26.3684	26.9789	27.859	26.3569	25.9206	26.5319	26.4349	13	13	1.5641e-279
O95104;O95104-2;C9JLZ0	Splicing factor, arginine/serine-rich 15	SCAF4	27.7761	28.0235	28.1021	28.082	28.324	27.8697	28.0708	28.0201	27.7712	27.9754	28.2027	27.8563	28.5003	28.1524	27.7871	28.341	27.8626	27.4718	28.0531	28.0252	27.9642	28.2393	28.0937	28.1561	20	20	0
O95139;O95139-2	NADH dehydrogenase [ubiquinone] 1 beta subcomplex subunit 6	NDUFB6	26.3899	27.013	26.9558	26.7409	27.1428	27.276	26.902	27.0835	26.7901	26.8125	26.492	26.539	26.074	26.6185	26.8796	26.9723	27.2947	26.628	25.7439	26.9601	26.1269	26.6258	26.1148	27.0593	6	7	9.7762e-59
O95140;O95140-2;Q5JXC5;C9JQT7	Mitofusin-2	MFN2	25.0379	25.4529	23.9639	26.2691	25.6249	26.0084	23.5768	25.2305	24.3904	24.9815	24.0187	25.8756	25.1262	26.5875	22.4763	24.7609	24.4857	25.0405	24.9295	22.8511	25.441	25.7348	25.4878	26.5346	28	30	0
O95149;C9K0X5;H3BRI5;H3BUB4;H3BQR0;H3BTA6;H3BSK1	Snurportin-1	SNUPN	20.9588	19.3385	19.4834	19.0567	19.6756	21.266	23.7632	20.429	20.7676	21.5094	21.2723	19.2379	21.6319	21.3442	21.4331	20.1347	21.0782	21.0097	21.0639	21.5207	20.444	20.3054	20.2823	20.2155	9	9	0
O95155-2;O95155;O95155-3;K7EP75;K7ERA7;B1AQ61	Ubiquitin conjugation factor E4 B	UBE4B	23.4234	23.471	23.8307	23.6778	21.0855	24.6318	21.6749	22.9702	24.4041	24.7358	24.6513	24.6444	23.2956	24.5804	23.1253	23.6384	23.4271	22.1391	23.776	23.5225	21.4062	22.3027	23.232	22.6488	43	43	0
O95163;F5H2T0;H0YDF3	Elongator complex protein 1	IKBKAP	27.6709	27.2409	26.2118	27.7956	25.7934	24.9552	25.2642	25.9155	28.1817	25.8064	26.9283	27.9795	25.3474	27.3627	25.4642	24.9051	25.8138	26.0205	25.4855	26.7565	26.5243	26.865	25.9437	27.0957	56	56	0
O95167;H7C0D7;H7C2R1;A8MVM8;A8MYJ8	NADH dehydrogenase [ubiquinone] 1 alpha subcomplex subunit 3	NDUFA3	23.2149	25.1491	24.9965	23.3347	24.5978	25.6064	25.4911	25.729	23.5978	26.2251	24.2781	24.3637	24.5911	24.6695	21.2934	24.7758	25.9465	21.0151	24.8652	23.8829	24.2769	24.6615	22.4211	25.3104	3	3	5.7417e-18
O95168;C9JXQ9;O95168-2;F2Z3P9	NADH dehydrogenase [ubiquinone] 1 beta subcomplex subunit 4	NDUFB4	28.9565	28.8668	29.0383	28.8392	29.0025	28.8474	28.6049	28.6216	28.5932	28.7849	28.5946	28.8938	28.8245	28.8648	28.1443	29.185	28.1613	28.2431	28.697	28.1533	28.1988	28.7588	28.6726	28.9313	10	10	4.8168e-116
O95182;M0R0N0;M0R1K9	NADH dehydrogenase [ubiquinone] 1 alpha subcomplex subunit 7	NDUFA7	28.9159	29.1951	29.4445	29.371	29.507	29.683	29.6022	29.7256	29.3487	29.1923	29.3873	29.5687	29.5396	29.6457	28.7072	29.7231	29.4123	28.6403	29.1014	28.7467	29.4644	29.6474	29.3966	30.0581	13	13	1.1462e-138
O95183	Vesicle-associated membrane protein 5	VAMP5	24.5779	24.931	23.7551	24.686	21.0329	21.6571	21.5865	21.4751	23.125	21.8211	21.3302	24.5976	22.8478	23.9876	23.092	22.4024	20.8212	23.1547	21.8404	21.6902	22.333	20.7778	22.5598	25.0104	5	5	5.0719e-34
O95197-3;B7Z4M1;O95197-6;O95197-5		RTN3	22.9585	22.2259	24.7067	21.4885	20.523	22.437	24.462	22.1719	25.7627	24.9406	22.7391	25.3538	23.7375	25.9758	24.4138	25.1974	20.6197	24.7657	21.0642	21.5143	25.7109	26.9311	24.898	25.2151	1	3	2.6486e-108
O95202;O95202-2;O95202-3	LETM1 and EF-hand domain-containing protein 1, mitochondrial	LETM1	27.9586	29.1213	28.6113	28.7978	28.7659	28.5499	28.3604	29.7395	28.0657	28.6676	28.5017	29.3546	28.7258	29.3579	27.2535	29.5271	28.2933	28.7197	29.6798	28.0524	28.6288	29.9025	28.8542	29.3414	41	41	0
O95218-2;O95218	Zinc finger Ran-binding domain-containing protein 2	ZRANB2	28.3348	28.4269	27.6498	28.3212	26.9162	27.1167	26.7945	27.3078	27.3971	27.6308	27.5127	27.8983	27.745	27.612	26.6893	26.9538	27.8435	27.529	28.2874	27.4673	28.5553	27.7857	28.9246	27.8938	17	17	1.4249e-230
O95219;B4DQV4;F8W9T3;F8WDD4	Sorting nexin-4	SNX4	22.7799	21.0387	23.4974	20.6644	24.229	22.1575	22.7217	24.534	23.4736	22.8936	23.1807	23.434	23.1116	21.7315	22.1191	22.6994	23.207	24.8289	23.2444	23.1865	23.2413	23.686	23.747	23.9076	14	14	5.1454e-141
O95232;J3KPP4;B4DJ96;D6RDI2;O95232-2;C9JL41;D6RHH0;H7C5U7;E7EN55;H0YBV7;H0YAR4;H0YA81	Luc7-like protein 3	LUC7L3	28.8981	28.8617	28.7803	28.7112	28.3896	28.0968	27.2678	28.7721	28.1899	28.2927	28.5949	28.4878	28.0005	29.1272	28.3334	27.8547	29.3611	29.8765	28.4	28.5878	28.3731	28.3383	28.5826	28.497	24	24	0
O95235;B4DL79;D6RBN1;D6R9E4;H0YAC9	Kinesin-like protein KIF20A	KIF20A	20.5187	20.5918	20.4001	21.4301	20.2376	24.2152	23.2514	20.2179	20.0994	23.4332	20.188	20.6158	20.5373	21.338	21.753	23.0258	20.2291	22.3881	21.8737	21.5181	20.5432	20.5608	21.0269	21.6869	33	33	0
O95236-2;O95236;O95236-3	Apolipoprotein L3	APOL3	24.3825	24.3665	24.6032	23.1386	23.0393	23.9559	23.5387	24.1246	23.5017	22.7747	24.3726	24.4022	20.5224	23.1287	21.6098	22.3422	24.2598	21.3734	23.2435	21.4148	22.015	23.0584	22.7132	21.1376	18	18	0
O95239;O95239-2;Q5JRK0	Chromosome-associated kinesin KIF4A	KIF4A	25.1735	25.3994	25.2931	24.7095	24.7133	24.2944	22.0691	22.9257	25.4935	22.5266	24.4492	23.9214	25.2343	24.9118	22.5672	22.4043	22.9608	22.2243	22.4413	21.9168	25.2604	25.084	24.1377	24.9661	28	44	0
O95243-2;E9PEE4;O95243;O95243-3;Q2MD36;D6RBI7	Methyl-CpG-binding domain protein 4	MBD4	21.1581	23.7662	21.7981	23.5132	23.1279	23.5629	24.4903	22.612	21.0389	23.8408	23.9793	22.5517	22.6681	21.5746	22.4567	23.2142	24.4681	26.0334	26.3913	24.9881	23.3012	23.7652	22.2245	24.2429	26	26	1.6365e-135
O95248-4			29.2388	29.2669	29.022	28.9927	27.9518	27.6889	28.2809	29.1135	28.7036	28.9799	28.73	29.2442	28.5728	28.778	25.7588	28.6996	29.5844	28.8569	29.2355	27.9395	27.0773	28.9736	28.7329	28.7116	2	77	0
O95249;G5E9T8;K7EJC8	Golgi SNAP receptor complex member 1	GOSR1	24.0069	23.7652	25.0443	24.8175	23.5429	25.2701	24.9862	24.9595	24.6812	24.7379	25.5694	24.8161	24.0506	23.7463	24.0398	25.4823	23.581	24.8122	24.3312	22.3455	25.4246	24.5279	25.4505	25.6315	2	14	9.2518e-142
O95251-4;O95251;O95251-2;E7EUP3;G3V125;O95251-3;O95251-5	Histone acetyltransferase KAT7	KAT7	27.1873	27.3384	27.7526	27.4479	27.2483	27.0002	26.7904	27.282	27.245	27.219	27.351	27.4216	26.366	27.3097	26.4901	27.3672	27.1314	27.1308	27.2723	27.098	26.9468	27.496	27.227	27.5117	21	21	0
O95260-2;B4E107	Arginyl-tRNA--protein transferase 1	ATE1	26.4669	26.5104	25.8872	26.332	25.3328	24.7962	25.0367	25.3283	26.4925	25.516	25.8645	26.2582	24.8352	26.4447	25.3781	26.0943	25.8383	26.816	25.4194	25.4397	26.2379	26.3447	25.304	25.299	0	19	0
O95292;E5RK64;O95292-2	Vesicle-associated membrane protein-associated protein B/C	VAPB	27.5203	27.5208	27.2576	28.0259	27.2255	27.494	27.6933	28.0623	27.1703	27.8593	27.6253	27.7259	27.0033	27.5663	26.6706	27.8143	27.2774	27.0465	27.6426	26.6638	26.8321	27.6036	27.1378	27.8227	13	13	7.8561e-218
O95295	SNARE-associated protein Snapin	SNAPIN	26.7058	26.6938	26.6911	26.8435	27.1656	27.1546	27.0129	27.2166	26.3323	26.3191	26.7817	26.9833	27.4033	26.6014	26.3617	27.0746	26.6258	27.6248	26.9329	26.4641	26.158	26.329	27.2897	27.0917	8	8	3.5734e-304
O95298;E9PRB2;E9PM14;E9PQ53;E9PRJ5;E9PNU8	NADH dehydrogenase [ubiquinone] 1 subunit C2	NDUFC2;NDUFC2-KCTD14	27.9489	28.4066	28.2898	28.3261	28.0436	28.0551	28.3527	28.8195	28.1381	28.4614	28.2505	28.2402	28.1532	28.0254	27.6064	28.3264	27.4774	28.2423	28.6626	28.2365	27.7587	27.9473	27.6252	28.5148	6	8	2.4891e-29
O95299;E7ESZ7;Q8WXC9;C9J6X0;Q8N1B9;H7C2W5;H7C1Y7;H7C2X4	NADH dehydrogenase [ubiquinone] 1 alpha subcomplex subunit 10, mitochondrial	NDUFA10	29.6604	29.9496	29.6738	29.817	29.8853	30.1334	29.7592	29.951	29.6243	29.4825	29.6227	29.8316	29.4867	29.8699	29.1109	29.7535	29.8275	29.3656	29.2884	28.9837	29.3666	29.7905	29.4668	30.0114	19	19	0
O95336;M0R261;M0R0U3;M0R1L2	6-phosphogluconolactonase	PGLS	29.6825	29.2809	29.2193	29.2199	29.2999	28.7306	28.9266	29.3393	29.4651	29.535	29.5127	29.3815	29.4804	29.4781	29.4125	28.9811	28.9907	30.1481	29.756	28.9987	29.8458	29.2474	29.0038	29.1553	18	18	0
O95342	Bile salt export pump	ABCB11	23.7231	22.7432	21.463	23.3689	20.1024	23.3413	22.2845	22.0957	25.143	21.6341	21.5626	21.2303	21.5102	21.9052	24.0958	22.6967	21.4093	22.6624	21.9687	20.5682	20.3474	23.8867	23.1052	23.4581	4	4	7.0571e-12
O95347;O95347-2;Q5T821	Structural maintenance of chromosomes protein 2	SMC2	24.4479	24.5485	25.7789	24.31	24.6349	25.9654	26.1914	24.8474	25.7115	25.528	25.1727	25.0006	25.1949	23.8703	26.8053	25.3107	26.0796	27.0235	25.48	23.6497	26.5512	23.1723	26.1888	25.6547	63	63	0
O95352;O95352-2;O95352-3;C9JFF4;C9J415;C9JE55;C9JNU2;C9JKA3;C9JGL2;F8WDY9;H7C059;H7C369;H7C2R3;H7BZ92;H7C2J8	Ubiquitin-like modifier-activating enzyme ATG7	ATG7	22.0668	22.9461	20.0152	22.3226	24.1809	22.8276	22.1822	25.354	23.9371	24.0712	24.5798	23.8775	23.9904	20.6269	24.3967	25.029	25.339	24.5327	24.6816	25.0468	24.2067	23.9471	21.963	23.8951	32	32	0
O95363;Q5JRF7	Phenylalanine--tRNA ligase, mitochondrial	FARS2	24.6946	23.9542	24.4549	24.1285	24.2201	24.395	24.2214	22.6557	24.4278	24.5427	24.5703	24.3424	24.3293	24.7519	22.9393	24.2651	24.5612	23.773	24.441	23.9176	24.8645	24.6145	25.1699	25.0141	16	16	6.6838e-275
O95365	Zinc finger and BTB domain-containing protein 7A	ZBTB7A	25.1299	25.2847	24.8855	25.3746	24.9772	25.2411	25.0161	26.0307	25.284	24.5305	24.9736	25.4596	27.0556	26.033	24.2473	25.6718	25.1243	24.8531	24.9118	24.5475	26.1333	26.0105	26.1139	26.3071	13	13	0
O95372;Q5QPQ0;Q5QPQ1;Q5QPQ3;Q5QPQ2;E7EPS4;Q5QPN9;Q5QPN5	Acyl-protein thioesterase 2	LYPLA2	28.5295	28.363	28.276	28.5036	27.7514	27.813	27.4737	27.5455	27.919	28.44	27.9499	28.0813	26.8899	27.6223	27.2404	27.3196	27.5595	28.911	29.0853	28.434	27.7276	27.1107	28.0516	27.2442	14	14	0
O95373;E9PLJ0;E9PLB2	Importin-7	IPO7	27.8866	27.4514	26.4207	29.223	29.7185	27.951	28.2624	26.5418	20.7906	27.1571	25.8787	27.3624	25.715	27.4549	26.727	26.1157	26.6792	28.8167	28.9671	26.5777	25.3054	26.9909	26.4174	27.0347	41	42	0
O95376;C9JZ71;C9JCL4;F8WCS4;C9JBC5	E3 ubiquitin-protein ligase ARIH2	ARIH2	25.6348	25.2028	24.8988	25.9956	24.3433	24.527	24.7756	24.7658	25.6284	24.7082	25.1017	25.4586	24.3264	25.6508	21.6013	24.602	20.7127	24.9415	22.7969	20.2929	25.9036	24.8058	21.1663	22.4204	20	20	0
O95379;J3KQT8	Tumor necrosis factor alpha-induced protein 8	TNFAIP8	27.3213	27.0992	26.4936	26.7867	25.2282	25.1319	27.7244	25.2521	25.9655	28.1906	23.3729	25.899	26.1137	25.6049	26.636	21.7749	27.9384	29.709	29.0426	26.1217	25.6386	25.1159	24.664	28.3914	2	13	0
O95379-3;O95379-2;D6RCM8;E5RIJ3		TNFAIP8	25.3185	25.6369	25.282	25.1329	22.1999	25.8434	25.6004	25.6968	26.0804	26.0765	21.4923	24.9121	25.3218	24.3977	26.4168	26.0678	26.087	25.5191	25.877	21.4639	24.7044	23.8737	24.0346	24.5969	1	1	0
O95391;E5RK41;E5RGM7	Pre-mRNA-splicing factor SLU7	SLU7	26.1929	26.7958	26.8501	26.7666	26.4894	26.5677	26.9619	26.4402	26.6477	26.5746	26.8684	26.7729	27.0646	26.8813	25.5509	26.9971	25.4996	25.6206	26.5306	26.2613	26.9638	27.576	26.8986	27.239	23	23	0
O95394;D6RF12;E9PF86;J3KN95;D6RCQ8;D6RF77;D6RCD1;D6RIS6;H0Y8I3;D6RC77;H0Y987	Phosphoacetylglucosamine mutase	PGM3	21.7618	23.1053	21.5455	22.4481	23.6381	21.8979	21.7956	22.1873	22.5655	20.4899	22.283	22.9491	22.3419	21.3829	22.7661	22.2591	22.5319	22.4426	23.2751	20.989	23.0337	22.7576	22.7859	20.812	15	15	6.3411e-189
O95396	Adenylyltransferase and sulfurtransferase MOCS3;Molybdopterin-synthase adenylyltransferase;Molybdopterin-synthase sulfurtransferase	MOCS3	25.2239	24.9031	24.5029	24.3079	22.528	23.1802	22.292	23.7379	21.6142	21.9364	23.6293	24.0425	21.0709	20.961	22.5764	20.5888	21.7235	25.351	23.194	22.203	22.5118	22.2284	21.3459	22.5532	18	18	0
O95400	CD2 antigen cytoplasmic tail-binding protein 2	CD2BP2	26.172	26.4461	26.5247	26.5783	26.7266	26.389	26.7985	26.3241	26.4535	26.2959	26.5898	26.2098	27.0377	26.7806	26.7195	26.8831	26.9918	26.5905	26.8213	27.2509	26.7888	27.1651	26.9861	26.6792	16	16	6.2972e-228
O95425-2;O95425;F5H2Q5;F5GXV0	Supervillin	SVIL	27.657	27.5066	27.596	27.3522	26.9397	26.642	26.6491	27.2844	26.9916	26.6398	27.2014	27.2051	26.5449	26.4292	25.642	26.9074	25.8771	26.5841	25.9156	25.5826	25.7227	26.855	26.1266	26.8366	66	66	0
O95427;K7EM62;K7EQ07;K7EMD7;K7EID9;K7EPN0;K7ESH9;K7EQG0;K7EPJ2	GPI ethanolamine phosphate transferase 1	PIGN	24.4187	24.3896	23.7294	24.3899	24.7768	24.4104	21.1485	24.1406	24.7884	24.3199	24.2075	24.623	23.6596	24.8422	22.0255	24.2975	29.3325	20.794	22.8134	25.1671	20.4272	24.1901	21.5122	24.7918	7	7	3.8917e-44
O95433;B4DUR9;G3V438;H0YJG7;G3V3W9;H0YJU2;H0YJG6;H0YJ63	Activator of 90 kDa heat shock protein ATPase homolog 1	AHSA1	29.6357	29.6744	29.4219	29.673	28.8788	29.1923	29.5228	28.5534	29.503	28.9633	29.1001	29.0614	28.4636	29.143	28.3553	28.6958	29.4142	29.3759	28.6225	29.0582	29.3115	28.6186	29.0541	28.4594	26	26	0
O95453-2;O95453;O95453-3;B4DSB0;H3BRK1;F5H1Z4	Poly(A)-specific ribonuclease PARN	PARN	28.1839	28.0858	28.2156	27.9527	27.4661	26.6531	24.9647	26.1881	26.4879	27.1201	27.6985	26.6349	26.8651	27.6529	25.4808	27.0407	28.1972	28.1959	26.8658	27.8607	27.6439	27.3059	25.8974	26.9198	32	32	0
O95456;O95456-2;F8WBH7	Proteasome assembly chaperone 1	PSMG1	26.006	25.6933	25.7578	26.2451	25.563	26.1528	26.2738	25.5698	26.2404	26.4528	26.1453	25.5317	25.2904	25.9365	26.116	25.6487	26.5637	26.7778	24.5843	26.4949	26.1107	24.5108	24.8068	25.1935	16	16	1.4472e-298
O95466-2;O95466;O95466-3;K7EK60;K7EJE6;K7ERL1;K7EMY8	Formin-like protein 1	FMNL1	31.1264	31.2223	31.0566	31.1339	31.1327	31.2027	31.1453	31.7287	31.2499	31.4309	31.2667	31.598	31.0557	31.5907	30.5952	31.6081	31.35	31.2204	31.7488	30.8756	30.3184	31.314	31.1579	30.9638	59	67	0
O95470;H0Y3V8;H7BXL7	Sphingosine-1-phosphate lyase 1	SGPL1	25.1642	26.0559	25.883	26.142	25.5548	26.6599	24.9276	27.0595	25.7785	26.2393	25.9787	25.9694	22.8308	26.5983	23.6175	26.1713	25.4042	25.5279	27.2364	23.0146	25.1778	25.6867	25.6731	26.7818	16	16	1.4233e-217
O95478;H0YAI9	Ribosome biogenesis protein NSA2 homolog	NSA2	26.874	27.6236	26.827	27.3347	26.4202	26.8688	26.2838	25.9933	25.843	25.9045	26.2014	26.1905	25.8035	26.5165	25.1166	27.116	25.3302	25.3658	24.4794	25.4365	25.6669	26.626	25.7251	26.4268	16	16	4.5124e-171
O95479	GDH/6PGL endoplasmic bifunctional protein;Glucose 1-dehydrogenase;6-phosphogluconolactonase	H6PD	25.862	25.6831	26.101	25.9034	25.8002	25.5018	25.8935	26.4823	25.7391	25.0613	26.0672	25.9807	25.7471	25.6572	25.8357	25.8603	24.9866	22.1472	24.8409	24.8026	26.0901	25.667	25.908	26.4216	28	28	0
O95486;O95486-2;H0Y9J6	Protein transport protein Sec24A	SEC24A	25.1828	24.8696	23.9132	21.1473	21.5036	23.8725	21.0289	24.5602	23.9267	25.4508	24.5369	20.5856	24.4489	22.0624	24.885	23.984	22.3625	22.2874	20.2278	22.09	23.5479	21.6669	24.198	25.4346	31	31	0
O95487-2;O95487;B7ZKM8	Protein transport protein Sec24B	SEC24B	25.9797	25.9856	25.7049	25.9843	25.8776	25.4048	25.652	25.7292	25.9439	25.6473	26.3744	26.2039	26.8647	26.039	25.8644	26.5447	25.435	25.6554	26.0451	22.0218	26.5437	26.0549	26.107	26.9106	34	35	0
O95503;B0QXZ6	Chromobox protein homolog 6	CBX6	24.2905	24.6378	24.6592	25.1854	24.9573	24.9904	25.0957	24.8791	24.726	24.9987	25.2363	24.941	25.3842	25.5814	24.2378	25.3337	25.314	25.2542	21.7054	24.7921	24.7921	25.1439	25.2084	25.2002	11	12	8.4003e-115
O95551;O95551-2;O95551-3	Tyrosyl-DNA phosphodiesterase 2	TDP2	23.7029	23.0658	20.8606	24.5769	22.1417	22.7992	22.0254	22.1762	21.1021	19.171	21.1224	23.4689	21.4629	23.1292	22.5324	21.7768	21.949	23.2349	22.9598	21.8312	21.6341	21.761	22.2863	21.4112	10	10	3.5804e-190
O95571;M0QXB5;M0QY80;M0QX80	Protein ETHE1, mitochondrial	ETHE1	29.1311	29.6078	29.3593	29.1721	29.3761	29.9141	29.1393	29.7106	28.6551	29.5168	29.5499	29.4431	29.7021	29.4272	28.5821	29.0293	29.4378	29.6662	29.8635	29.4764	29.2462	29.5496	29.7214	29.2783	17	17	0
O95573;H7BYZ7;H7C260;F5GWH2;F5H062	Long-chain-fatty-acid--CoA ligase 3	ACSL3	26.2175	26.2201	27.2826	26.221	26.5424	26.6503	25.7731	27.3122	25.9414	25.2039	27.6726	27.8734	26.387	26.2665	25.8806	26.2387	25.6677	26.7021	26.2824	19.8055	24.7287	25.4565	26.7512	25.8688	31	31	0
O95602;B9ZVN9	DNA-directed RNA polymerase I subunit RPA1;DNA-directed RNA polymerase	POLR1A	28.0561	27.7551	28.0046	26.6947	25.186	24.7729	26.5951	25.1137	25.9017	24.9435	25.3063	26.2532	24.1265	25.9927	22.0388	24.0885	25.2307	25.9039	25.7136	26.0439	23.9677	25.9343	25.4936	26.7294	88	89	0
O95613;O95613-2;H7C2A3	Pericentrin	PCNT	27.2807	27.6923	27.2698	27.4261	27.5296	26.2903	26.7711	27.0718	26.999	25.1608	25.4267	26.9187	26.7806	26.8771	24.5531	26.7608	24.688	25.9336	25.4569	24.0802	26.597	27.0099	26.9577	27.1001	104	104	0
O95619;F8W0J4;F8W1B9;F8VTR4	YEATS domain-containing protein 4	YEATS4	26.4093	25.8136	25.8476	25.3853	26.2131	25.2515	25.8936	25.5243	25.0139	25.5871	25.7547	25.5897	25.3096	25.7476	24.8033	25.306	24.8467	25.2032	24.4309	25.1827	24.1558	25.0863	25.1902	24.9506	16	16	2.172e-72
O95625;C9J2L2	Zinc finger and BTB domain-containing protein 11	ZBTB11	26.2465	25.5801	22.3237	26.1953	21.7824	22.8756	21.8631	20.8667	20.4559	21.7059	25.3322	25.9163	26.0708	25.8918	21.8975	25.9268	24.4693	21.0826	25.2677	22.1429	21.3698	26.3356	25.6664	26.308	26	26	0
O95630;C9JK83;F5H5B9;C9JEK5;C9JZ93	STAM-binding protein	STAMBP	28.0792	27.9331	27.8041	28.3032	27.3534	27.3917	26.692	27.1565	27.3476	27.625	27.7965	27.8452	28.0888	27.2205	27.7087	27.5551	27.9709	27.3069	28.4366	27.6713	27.5859	28.2574	27.1968	27.2812	21	21	0
O95639;O95639-3;O95639-2;B7Z7B0;C9JEV9;H7C419;C9K0K2;H7C016;F8WEL7;H9KVA5;A6NMK7	Cleavage and polyadenylation specificity factor subunit 4	CPSF4	26.7478	27.0299	26.4896	26.9356	26.7137	26.752	26.8563	26.6927	26.6535	26.4214	26.4475	26.7713	26.853	26.3252	25.8613	26.6309	26.771	27.5678	25.2152	25.4356	25.9773	27.1094	26.6967	27.0669	13	13	0
O95644;O95644-4;O95644-6;O95644-5;F5H4S8	Nuclear factor of activated T-cells, cytoplasmic 1	NFATC1	26.0817	26.7628	25.454	26.9167	25.4053	25.8515	25.8956	25.0633	26.1739	26.0714	25.3185	25.8504	26.0153	25.7607	21.1384	22.0235	25.9865	28.036	27.8542	27.9606	20.597	25.4911	25.123	24.6326	4	27	0
O95671;O95671-2;F5GXH4;E7ER97	N-acetylserotonin O-methyltransferase-like protein	ASMTL	26.0647	26.4263	24.7887	26.2532	25.8135	24.9943	24.7957	25.9929	26.7977	25.9476	26.0713	25.8751	25.9864	25.4766	25.5645	25.261	24.9534	26.1814	26.8317	24.4013	26.6424	25.2328	25.2599	26.6239	24	24	0
O95674;E7EQ83;F6VWC5;Q92903	Phosphatidate cytidylyltransferase 2	CDS2	27.1435	27.4965	26.8819	27.592	26.6484	26.5861	26.0973	27.5073	26.1989	26.3745	26.4112	27.7356	25.1575	27.2833	26.0502	26.7965	25.4313	24.7617	26.6935	25.7744	25.0371	27.5476	27.4399	27.4331	10	10	1.3527e-299
O95684-2;O95684;O95684-3	FGFR1 oncogene partner	FGFR1OP	24.0704	24.4991	24.5582	24.6621	24.834	25.0701	25.0511	25.0156	24.6536	24.0488	25.0006	24.8417	24.3848	25.4967	23.9771	25.1699	23.6051	24.022	23.3292	23.7313	25.038	24.8954	24.8982	24.8745	11	11	0
O95685	Protein phosphatase 1 regulatory subunit 3D	PPP1R3D	22.618	23.8961	24.0389	22.6766	23.8569	23.6034	22.1659	23.0696	23.7102	21.4497	23.3098	20.9615	21.3279	21.0504	24.1209	23.8845	21.9978	22.1013	20.4008	20.2704	23.3088	22.9069	23.5026	24.0818	5	5	8.8134e-32
O95696-2;B4E3L9;J3KNX6			26.6105	26.1424	25.3329	25.5734	24.4524	25.6837	23.6146	24.8506	24.4814	24.3872	24.6409	25.6855	25.4352	26.1297	25.5152	23.7357	26.8088	26.0535	23.7752	25.0442	24.5145	24.9114	24.5509	25.3545	3	37	0
O95707;K7ERD7;A8MYC1;K7EQV2;K7ESH8;K7EK50	Ribonuclease P protein subunit p29	POP4	24.1509	24.0407	24.3079	24.6131	23.2887	23.6051	23.7266	23.9668	23.5972	22.6199	23.2361	24.2866	23.4648	24.1539	24.0452	23.6677	23.0734	24.0863	23.4064	22.8791	23.366	23.6324	24.9217	24.6529	8	8	8.7703e-68
O95714;Q9BVR0;H3BRG9;H3BUQ1	E3 ubiquitin-protein ligase HERC2	HERC2	22.0916	20.338	21.5349	20.8678	22.2569	21.2378	22.0854	21.9435	21.0498	21.6632	21.4147	21.4768	22.1815	20.4219	22.6546	21.6094	20.352	22.4999	22.1275	22.4317	21.8425	20.9836	22.2712	22.2755	52	52	0
O95721;C9JAF7	Synaptosomal-associated protein 29;Synaptosomal-associated protein	SNAP29	26.9373	27.1314	26.9573	26.7853	27.7011	27.4642	28.696	26.9015	27.1446	27.1976	27.4374	27.2947	27.9649	27.0989	27.0061	27.0208	27.095	27.3893	27.3884	28.3956	27.6542	27.7484	27.4973	27.5628	15	15	1.1376e-210
O95747;C9JIG9;F8WBK9	Serine/threonine-protein kinase OSR1	OXSR1	28.8582	28.9119	28.6351	29.0603	28.5421	28.7859	28.5633	28.4076	28.9374	28.9181	28.7848	28.4809	27.9013	28.4297	28.6464	28.9147	28.351	28.6942	28.7124	29.1234	28.6354	28.0292	28.5984	28.4735	27	32	0
O95749;C9J7M1;C9J6G3;A8MVQ8	Geranylgeranyl pyrophosphate synthase	GGPS1	25.2774	26.2055	24.7585	25.8379	24.2463	24.0211	23.3822	24.1147	25.4124	25.3866	25.0215	24.8789	25.653	25.0559	24.7968	24.6121	24.219	25.1793	25.9622	24.0326	24.6918	24.0692	23.7122	23.8353	9	9	6.7001e-48
O95758;O95758-5;O95758-1;O95758-6;O95758-4;O95758-2;O95758-7;B1ALY4	Polypyrimidine tract-binding protein 3	PTBP3	28.7295	28.675	28.66	28.5406	28.8767	29.0423	29.437	29.2538	28.8248	28.7312	29.0267	28.8612	29.212	29.1792	28.9707	29.2486	28.9171	29.624	29.3214	27.9359	29.2578	29.035	28.7706	29.3933	20	20	0
O95777;C9JIZ0;F2Z2Y6;C9JNV3	N-alpha-acetyltransferase 38, NatC auxiliary subunit	NAA38	29.398	29.2046	29.1345	29.202	28.3466	28.5513	27.28	28.726	28.232	28.9454	29.1303	28.6756	28.9259	29.0069	27.6854	27.9647	28.8916	29.6502	29.0518	28.4707	29.3201	28.6178	28.8919	28.4873	8	8	0
O95782-2;O95782;M0R2D9;E9PPZ3;E9PS94	AP-2 complex subunit alpha-1	AP2A1	29.6179	29.5479	28.4375	29.636	28.1758	28.7308	28.6231	29.689	28.9882	28.9401	28.2499	29.7793	27.6996	29.5115	28.1321	29.0741	26.4196	30.292	29.3455	26.711	27.1676	28.9275	28.4051	28.0294	40	53	0
O95786;O95786-2;B3KWW1;A2A376;F5H5W6	Probable ATP-dependent RNA helicase DDX58	DDX58	28.2896	28.233	27.8051	28.2159	27.7432	26.9363	27.7233	27.7286	28.6659	27.731	28.1833	28.1447	27.6279	28.1316	26.5285	27.5286	27.4916	29.295	27.2763	27.7625	27.8972	27.2022	27.6663	27.4611	49	49	0
O95793;O95793-2;Q5JW30;F6UDC6	Double-stranded RNA-binding protein Staufen homolog 1	STAU1	26.2863	25.867	26.221	26.1584	26.5713	26.5216	26.8418	26.0619	26.5091	25.8423	26.0339	26.3021	26.1606	26.3634	26.2317	26.4667	25.5209	28.964	26.3357	25.5306	25.5471	26.2307	26.067	26.4564	2	30	0
O95801;Q5TA95	Tetratricopeptide repeat protein 4	TTC4	25.5154	25.3291	23.8855	25.2325	25.0535	21.8671	22.6436	24.968	24.1102	22.2372	23.9068	24.9434	24.9999	25.9013	22.731	22.6667	23.9627	25.6253	24.6142	25.5599	25.2412	24.8127	22.4499	23.4315	23	23	0
O95816;B4DXE2;A2A296	BAG family molecular chaperone regulator 2	BAG2	26.8666	27.4479	26.1992	27.8366	26.8729	27.01	26.5726	26.9408	25.8761	26.3406	25.2877	27.3367	26.0276	27.2412	24.3489	26.005	25.5467	26.6407	26.1562	26.415	27.5057	27.1218	27.1636	27.2649	15	15	0
O95817;C9JFK9	BAG family molecular chaperone regulator 3	BAG3	23.7671	25.7243	23.6134	23.9264	21.4464	20.763	23.554	23.1736	22.3218	21.6083	21.2263	22.885	23.0999	22.4536	23.9653	21.8186	21.5013	22.6832	24.2523	22.8767	23.2727	23.5155	23.9748	23.6159	28	28	0
O95819-3;O95819-4;O95819-2;O95819-5;H7C3Z6			23.5474	23.544	22.9099	23.7779	23.0124	23.9412	22.8751	24.1506	23.4983	23.9782	24.7533	23.5901	22.066	23.5317	23.7689	21.9415	20.6259	23.6166	23.5276	23.1759	23.3559	24.0341	23.6932	22.3372	1	22	0
O95822	Malonyl-CoA decarboxylase, mitochondrial	MLYCD	26.2241	26.7862	25.9202	26.5189	25.6856	26.1299	24.5002	26.3904	25.6131	26.7385	25.9465	26.2978	25.265	25.6036	25.2105	25.772	26.2572	25.592	27.6533	25.5298	25.5324	26.2502	25.936	26.2794	27	27	0
O95825;A6NND8;A6NHJ8;A6NMA8;B3KQ77;C9JAL0;C9K0F7;F8WF64;C9JZK8;C9JQD0;H7C3S0;H7C338;H7C0X3	Quinone oxidoreductase-like protein 1	CRYZL1	25.2157	24.5434	24.9169	25.2912	23.0412	21.8266	24.0209	24.0197	24.6264	24.3284	24.0825	25.5193	23.8539	24.9541	24.1008	23.999	23.5289	25.3906	24.486	23.7458	25.7078	24.2552	24.0488	23.6025	6	13	0
O95831;O95831-3;O95831-4;Q1L6K4;O95831-2;E9PMA0;O95831-5	Apoptosis-inducing factor 1, mitochondrial	AIFM1;PDCD8	30.9262	31.1777	31.2337	31.1245	31.072	31.2386	30.878	31.1856	31.1736	31.0666	30.9359	31.1425	30.8648	31.0143	30.4563	31.1965	30.6087	30.7211	30.8873	30.5599	31.1062	31.5016	31.1472	31.6224	38	38	0
O95833;Q5SQ17	Chloride intracellular channel protein 3	CLIC3	24.2964	22.6761	23.3773	22.5606	25.9462	24.9354	28.2076	25.6725	26.1113	24.9267	25.1569	26.9502	26.0916	26.9578	25.4572	27.1324	25.1662	24.7899	24.4325	25.2858	26.5212	26.1885	25.0062	26.9962	11	11	2.2504e-90
O95834-2;K7ERL7;C9JRL6;O95834;K7EIK7;K7EKG3;K7EII6;K7EKU5;K7ESL7;K7ERY9;K7EIM1;K7ELI8;K7EQR0;K7ERR2;K7ELB2;K7ERR9;Q6ZMW3-2	Echinoderm microtubule-associated protein-like 2	EML2	28.5732	28.4147	28.0867	28.7818	27.9129	27.8545	27.7776	28.0033	28.4176	28.0324	28.7913	28.9972	29.1537	28.5955	28.1438	27.8	28.3542	29.2657	28.0256	28.3822	28.3463	28.009	28.1862	27.9996	31	32	0
O95861;B4DUS9;O95861-2;A6NF51;F8VVW8;F8VZG4;F8W1J0	3(2),5-bisphosphate nucleotidase 1	BPNT1	28.6114	28.402	28.3745	28.7615	27.376	27.8673	28.3701	27.6473	27.715	28.0766	28.6626	28.5191	26.4211	28.6587	27.786	26.8714	29.2469	28.7467	28.12	27.9491	27.1435	26.6956	27.3074	26.9854	7	18	0
O95865;A3KGN5;Q5SSV3;Q5SRR8;H0Y7N1;O94760-2;B4DYP1;B4DGT0;O94760	N(G),N(G)-dimethylarginine dimethylaminohydrolase 2	DDAH2	26.4641	25.8871	25.8149	26.3994	27.2288	25.9635	26.4564	27.5115	27.5537	26.0353	26.7878	27.0429	27.6055	26.2235	26.8911	26.4768	25.0082	28.157	21.6613	25.8358	26.9832	26.6867	25.7646	26.333	13	13	0
O95870;B0UXB6;O95870-2;B3KNX9;F2Z3H2;F2Z3G6	Abhydrolase domain-containing protein 16A	ABHD16A;BAT5	22.2504	23.4266	22.3715	24.1094	22.3423	23.4753	22.0233	25.2341	21.6926	22.6023	22.044	23.9135	22.1663	24.0428	20.8522	22.0724	23.2905	22.6121	23.9942	21.8088	22.8809	22.0744	23.3934	23.4233	15	15	1.724e-230
O95873	Uncharacterized protein C6orf47	C6orf47	23.2658	22.5836	26.3667	21.439	19.9946	22.0659	21.8913	21.8178	26.9497	24.8615	24.6779	25.8771	24.6079	26.1495	22.5584	21.3866	20.802	22.0595	20.7468	21.6883	21.5791	21.1788	24.0718	20.5489	3	3	1.8754e-48
O95881	Thioredoxin domain-containing protein 12	TXNDC12	28.265	28.4919	28.5673	28.4221	28.2908	28.3059	28.3323	28.7562	27.4845	28.1918	28.2113	28.2724	28.0997	28.2006	28.074	28.5598	28.2324	28.5495	27.159	28.3053	28.9677	27.9394	28.6463	28.7137	9	9	2.3863e-101
O95900;B7Z7G5	Probable tRNA pseudouridine synthase 2	TRUB2	26.1158	20.7563	22.6973	21.9962	20.8423	22.3743	21.7504	23.6543	22.7721	21.4448	23.5841	23.6049	23.6654	20.8998	23.8111	24.2453	24.3182	22.4089	21.2078	20.4383	23.5904	22.9432	22.6698	20.3532	12	12	2.8191e-70
O95905;O95905-3;O95905-2;C9J316;F2Z2R1;C9JGV1	Protein SGT1	ECD	21.6874	21.3333	21.2193	21.2024	24.3554	23.4414	24.1958	22.4149	20.5422	22.3196	24.6545	21.5941	22.3376	21.4287	21.8154	21.7616	23.8217	21.6133	24.4524	22.8985	20.3829	21.7483	21.2158	20.433	21	21	4.8684e-229
O95926	Pre-mRNA-splicing factor SYF2	SYF2	25.3386	25.9069	26.3964	25.6013	26.5188	26.3441	27.2985	26.3481	26.1058	26.8247	25.4306	25.0394	25.1263	24.9415	27.1371	25.743	26.1522	26.1174	26.5109	26.8103	25.6921	26.2694	25.6313	25.3335	14	14	0
O95931;B0QYP3;B0QYP2	Chromobox protein homolog 7	CBX7	23.4923	24.2267	24.3261	23.4605	24.6644	24.4735	24.0408	24.7105	24.2377	24.3878	24.3347	24.1788	23.4045	24.5277	24.1406	24.9485	27.7804	24.5152	24.7492	24.9862	23.9177	24.1651	24.2524	24.6711	10	10	1.7494e-100
O95976	Immunoglobulin superfamily member 6	IGSF6	21.5489	21.8962	23.5444	23.8862	24.0664	22.9626	24.1044	22.0534	22.0434	23.532	23.1898	20.6659	23.5047	21.7013	22.603	24.683	21.3439	20.1729	22.9189	20.7917	20.6573	23.1232	23.4752	24.2869	1	1	0.00016432
O95983-2;O95983;K7EIE8	Methyl-CpG-binding domain protein 3	MBD3	26.3799	26.287	26.7165	26.5239	27.0133	26.7053	22.5085	26.5506	24.9767	26.4637	26.5948	25.4739	26.2008	25.6009	26.5167	27.3891	24.5159	27.6511	22.6444	25.3514	26.9984	25.461	24.8285	24.7754	13	13	1.3433e-240
O95985;O95985-3;O95985-2;H0Y6W0;E7EWY2;H7C4B0;C9JEI7;C9JKE2;C9JT00;C9JEQ1;C9J9X4	DNA topoisomerase 3-beta-1;DNA topoisomerase	TOP3B	24.7605	23.9357	24.1413	24.3571	22.1421	20.4862	24.8939	24.6237	22.9665	20.3872	23.9632	24.1682	21.078	24.0445	25.3893	24.8839	24.2555	24.1902	21.1064	23.2699	22.7639	23.8288	22.9647	23.2459	22	26	0
O95989	Diphosphoinositol polyphosphate phosphohydrolase 1	NUDT3	25.4028	24.5072	21.1843	26.2418	22.3094	23.9781	24.1639	23.0079	20.1235	21.8542	19.7168	24.0383	26.276	24.1263	24.4792	22.0388	24.3113	19.9665	24.6865	24.4271	24.3547	21.1679	22.9513	21.6389	8	10	5.8794e-214
O95999	B-cell lymphoma/leukemia 10	BCL10	26.0763	25.6055	26.2719	26.1835	27.1394	25.5247	26.5856	27.2277	25.9432	25.731	26.0493	26.121	26.027	23.2083	26.3194	25.4775	25.4669	25.7145	25.6254	26.7932	21.6271	25.7847	25.5968	25.1376	12	12	6.0695e-200
O96000;H3BPJ9;Q96II6;H3BV16	NADH dehydrogenase [ubiquinone] 1 beta subcomplex subunit 10	NDUFB10	29.8243	29.8778	29.8464	29.7118	29.1822	29.7131	29.2019	29.6131	29.4006	28.941	29.2522	29.9373	29.8106	29.9077	28.5775	29.745	29.0676	29.5101	29.6093	29.6007	29.4734	30.1995	29.4297	30.193	20	20	7.5924e-287
O96005;F5H8J3;B4DDS3;K7EQQ1;K7EJ16;K7ERL5	Cleft lip and palate transmembrane protein 1	CLPTM1	24.2947	25.442	25.1335	25.4314	25.1764	22.8488	24.7514	26.4713	25.3966	25.5389	25.2971	26.0418	25.5401	25.9823	27.1173	26.0002	23.9349	23.7883	22.5253	24.5593	25.0038	26.5046	25.4692	26.3892	14	14	1.8852e-175
O96006;C9JXP4	Zinc finger BED domain-containing protein 1	ZBED1	24.8386	25.466	24.4414	25.0878	23.5196	21.627	21.4242	24.3108	24.5123	20.5715	24.6026	24.6884	21.2252	25.4093	24.7188	24.5698	24.7612	24.2735	24.9416	24.5312	23.8548	23.9318	24.0328	24.0264	11	11	4.0314e-117
O96007	Molybdopterin synthase catalytic subunit	MOCS2	24.3345	21.0944	23.5663	21.1695	22.6734	21.2895	20.9946	21.5906	23.3992	22.0177	22.6286	21.9682	21.9392	22.6061	21.5776	22.813	22.0338	20.0507	20.5235	22.4188	23.3807	23.2935	23.1702	21.8727	9	9	1.3164e-145
O96008;O96008-2;K7EJ57;K7EKG4	Mitochondrial import receptor subunit TOM40 homolog	TOMM40	27.4812	28.0219	27.7428	28.156	27.2881	27.3224	26.857	27.0857	27.4096	27.0484	27.2234	27.5945	26.2534	27.1496	24.8459	27.1871	27.2703	28.5158	26.4687	27.3275	27.1004	25.3725	27.66	27.543	17	17	0
O96009;M0QXC5	Napsin-A	NAPSA	23.9016	24.3687	24.4802	24.8664	23.7513	24.5849	22.1972	24.4071	23.9669	23.9263	23.587	24.2159	24.2226	24.6976	22.5893	24.0108	24.3895	24.0542	24.2443	23.9395	22.8332	24.0581	23.5644	24.0051	7	7	5.9725e-171
O96011;O96011-2;H7C3V6	Peroxisomal membrane protein 11B	PEX11B	25.0567	25.0444	24.5274	25.1143	24.9091	25.0194	22.9252	25.8957	22.2114	23.0129	21.5194	24.8819	25.5923	24.9487	21.1828	21.378	23.351	26.0957	26.123	22.1622	21.1957	25.1621	25.1055	24.2428	16	16	5.5264e-205
O96013;O96013-2;O96013-4;O96013-3;M0R2X4;M0R3G6;M0R0L9;M0R1R1	Serine/threonine-protein kinase PAK 4	PAK4	21.3923	23.8056	22.6142	21.7813	22.684	21.3737	22.5238	21.623	21.5182	21.4429	23.0732	21.8996	21.7216	22.1495	21.2939	21.9982	21.6409	21.3227	21.3979	21.2942	23.7375	21.8585	22.5235	21.3748	10	11	6.8223e-67
O96017;O96017-9;O96017-4;O96017-12;O96017-13;H0Y820;O96017-8;O96017-7;B7ZBF7;B7ZBF6;B7ZBF2;H0Y4V6;O96017-11;F8WCV2;O96017-3;C9JFD7;O96017-6;B7ZBF8;O96017-5;E7EPP1;O96017-2	Serine/threonine-protein kinase Chk2	CHEK2	23.9519	24.5591	23.5259	24.3932	21.202	22.0672	23.3001	23.427	23.2568	21.6728	21.9849	20.8295	20.8402	22.039	22.1614	21.7492	24.1933	21.0442	25.2282	22.5665	21.5806	23.241	22.8127	20.6027	9	9	8.4893e-124
O96019;O96019-2;H7C5S0;C9JQT2;O94805	Actin-like protein 6A	ACTL6A	29.8662	29.9585	29.9348	29.8141	29.9822	29.7672	29.4695	29.9272	29.629	29.7572	29.7456	29.8938	29.9521	29.9081	29.4357	29.8221	29.2998	29.4624	29.1653	29.3093	29.9249	30.0691	29.8501	29.773	23	23	0
O96028;O96028-5;O96028-3;O96028-6;D6R9V2;O96028-2;O96028-4;O96028-7;D6RIS1;H0Y9U6;H0Y9L4;D6RFE7	Probable histone-lysine N-methyltransferase NSD2	WHSC1	21.8002	21.3196	23.0625	22.0342	20.6613	21.9565	21.8985	21.6469	22.1534	22.6724	21.91	22.2085	21.8816	22.0757	21.8016	23.2989	22.0351	22.4827	21.3945	22.0382	21.9389	21.9192	21.557	21.5839	34	34	0
P00167-2;P00167;P00167-3;J3KNC7	Cytochrome b5	CYB5A	27.1283	27.2515	27.3738	27.4453	26.0011	25.793	26.9725	25.4652	26.1767	25.8809	26.7927	26.3538	25.5161	25.0721	24.681	25.8859	26.7345	25.8693	24.0869	19.8692	25.4773	26.0027	24.7625	25.6875	6	6	3.2964e-123
P00338;P00338-3;F5H308;P00338-4;P00338-5;P00338-2;F5GXY2;F5GYU2;F5GXH2;F5H5J4;F5H6W8;F5GZQ4;F5H8H6;F5GXC7;F5GWW2;F5GXU1	L-lactate dehydrogenase A chain;L-lactate dehydrogenase	LDHA	33.1836	33.243	32.5689	33.284	31.6998	31.602	31.4998	31.8661	32.5261	32.9443	32.6	32.5324	30.9824	32.0974	32.0466	31.2433	32.8338	34.1576	33.4517	33.6379	32.4301	31.5139	31.2727	31.7751	39	43	0
P00367;B4DGN5;B3KV55	Glutamate dehydrogenase 1, mitochondrial;Glutamate dehydrogenase	GLUD1	32.9053	32.8693	32.751	32.8227	33.2204	33.1042	32.6867	33.1624	32.7555	32.854	32.8519	33.1826	32.7364	32.8475	32.1188	32.967	32.4738	32.9344	32.5123	32.4552	32.6585	33.0857	32.8208	32.9683	22	60	0
P00374;B4DM58;B4DDD2;C9JJ68;Q86XF0	Dihydrofolate reductase	DHFR	23.2714	22.3791	21.4202	21.8683	21.1669	22.3098	22.9729	20.6537	21.7958	21.3569	22.7292	21.3925	21.3773	23.1541	22.9466	23.0418	22.4081	22.3444	21.6605	20.8818	23.3559	24.667	24.5461	24.4765	15	15	7.3629e-205
P00387-2;P00387;P00387-3;B1AHF3	NADH-cytochrome b5 reductase 3;NADH-cytochrome b5 reductase 3 membrane-bound form;NADH-cytochrome b5 reductase 3 soluble form	CYB5R3	25.9344	26.4267	26.5872	27.1077	27.5277	27.2286	23.5003	28.7307	26.1582	25.678	26.2883	28.2175	25.5795	27.3534	25.0537	27.0478	24.6873	29.5102	30.9208	27.4455	25.0564	27.6571	26.5426	27.5895	21	21	0
P00390-2;P00390;P00390-3;P00390-4;P00390-5;H0YBD4;E5RI06;H0YC68	Glutathione reductase, mitochondrial	GSR	31.5716	31.461	31.9308	31.3809	32.204	31.2908	31.9971	31.8579	32.3989	32.1422	32.7052	32.0634	32.1902	31.8002	32.0428	31.8128	32.492	31.8635	30.8725	31.6891	32.3018	31.6847	31.9028	31.5727	38	38	0
P00395	Cytochrome c oxidase subunit 1	MT-CO1	23.8556	24.9431	25.5022	24.9016	24.5817	21.9939	24.4931	26.1885	21.4613	22.6513	24.7924	25.3722	23.5267	24.6656	23.1282	24.7803	22.6611	20.2297	21.8948	21.6312	21.4481	24.1269	24.4928	24.1745	4	4	8.206e-141
P00403	Cytochrome c oxidase subunit 2	MT-CO2	29.4589	30.1588	29.8195	29.9087	29.4606	30.2485	28.7838	30.9657	28.3273	29.8405	29.5315	30.2966	29.2876	29.9143	29.5834	29.7332	30.6199	30.7702	30.8712	28.3448	28.9281	30.0164	30.6497	28.9257	9	9	2.0165e-288
P00414	Cytochrome c oxidase subunit 3	MT-CO3	25.3686	25.3156	25.897	25.5958	24.7393	25.5469	25.0721	25.9291	25.0021	25.7954	25.7102	25.8252	23.3938	25.4972	24.3055	25.9255	24.9852	23.7057	26.8548	24.5764	25.082	25.7936	26.1557	26.2614	1	1	1.6564e-20
P00441;H7BYH4	Superoxide dismutase [Cu-Zn]	SOD1	32.8442	32.401	33.0984	32.7732	32.6039	32.0525	32.2326	31.8711	33.5018	33.0097	33.0617	32.7972	32.6517	32.3169	33.1148	32.3669	31.9664	33.355	31.6493	33.6367	33.0778	32.8967	33.0331	32.1256	20	20	0
P00450;E9PFZ2;H7C5R1;H7C5N5;CON__ENSEMBL:ENSBTAP00000031900;D6RE86	Ceruloplasmin	CP	22.0932	21.8811	21.8442	21.5902	22.7131	22.3827	23.2325	22.0626	21.635	21.1577	22.4003	22.2206	22.2532	21.0817	22.5199	23.3459	23.0301	21.9506	23.5545	22.6747	22.2862	21.8679	21.0051	20.3888	33	33	0
P00491;G3V308;G3V2H3	Purine nucleoside phosphorylase	PNP	30.8296	30.5491	30.5704	30.8883	29.9618	29.8533	29.6534	29.9485	31.0062	31.3427	31.3477	31.0818	29.9567	30.3105	30.731	29.6569	30.6303	31.6086	30.6835	30.5936	30.6059	29.8513	29.8626	29.6423	10	26	0
P00492	Hypoxanthine-guanine phosphoribosyltransferase	HPRT1	29.6482	29.2652	29.3098	29.7815	28.8802	28.5685	28.2041	29.0381	29.576	29.428	29.3079	29.6428	28.6095	29.4929	29.3689	28.5738	28.4233	29.5566	28.7158	29.0718	29.9621	29.3526	28.7609	28.8525	13	14	5.2167e-234
P00505;E7ERW2	Aspartate aminotransferase, mitochondrial;Aspartate aminotransferase	GOT2	32.1391	32.1937	32.1274	31.9912	32.1991	32.1608	31.4507	32.1287	32.0271	32.2351	32.1287	32.2748	31.4394	32.0883	31.5291	31.8632	31.963	32.1758	31.8759	32.127	32.4322	32.5714	32.0181	32.0745	40	40	0
P00519;P00519-2	Tyrosine-protein kinase ABL1	ABL1	21.5829	21.061	21.3488	20.045	22.6007	21.8639	22.7706	21.1552	21.4251	22.5168	21.4045	24.3801	22.5593	22.0639	22.4594	21.7946	22.3516	21.2648	21.1602	23.1023	21.9288	22.6188	21.8062	21.806	15	18	5.914e-193
P00558;B7Z7A9;E7ERH5	Phosphoglycerate kinase 1;Phosphoglycerate kinase	PGK1	35.1205	34.8688	35.0006	35.2597	33.9791	33.2395	33.722	33.7964	34.8313	34.3081	34.517	34.5049	34.4562	34.0289	34.1113	33.9044	34.6625	34.7452	34.2691	34.5485	34.4304	34.0332	33.7938	33.6168	45	55	0
P00734;E9PIT3;C9JV37	Prothrombin;Activation peptide fragment 1;Activation peptide fragment 2;Thrombin light chain;Thrombin heavy chain	F2	23.2476	24.1293	24.44	24.0939	23.5241	23.4639	24.8414	20.8024	24.1359	24.4597	23.5926	24.4352	27.6209	24.4102	22.9212	20.8998	24.0184	23.5659	24.309	23.5581	24.7174	24.103	24.3991	23.723	22	28	0
P00738;J3QR68;Q0VAC5;J3QLC9;H3BS21;H0Y300;J3KRH2;J3KSV1;J3QQI8;H3BMJ7	Haptoglobin;Haptoglobin alpha chain;Haptoglobin beta chain	HP	22.3155	22.8578	22.6336	22.8074	23.0501	23.1904	22.1097	21.7482	22.0848	23.3778	22.2645	23.2452	23.2547	22.4862	23.2117	22.1905	22.0115	22.4646	23.2035	22.1774	22.6048	23.2664	22.2461	22.996	10	25	0
P00747;Q5TEH5;E9PHF4;Q02325;Q15195	Plasminogen;Plasmin heavy chain A;Activation peptide;Angiostatin;Plasmin heavy chain A, short form;Plasmin light chain B	PLG	21.7938	22.1267	21.6877	21.1671	21.525	22.5431	22.524	22.9158	20.7788	23.0401	22.0802	21.0497	20.6998	20.1667	22.5197	21.7766	22.509	22.118	21.6101	21.5413	21.2084	22.0596	20.6348	21.6126	32	45	0
P00813;F5GWI4;F5GXW0;F5GYD4	Adenosine deaminase	ADA	28.1789	28.2992	27.6002	28.4167	28.1509	27.4691	28.3624	28.4317	28.431	28.0466	28.0412	28.7417	28.4613	28.2266	28.2712	28.2995	28.8946	27.9642	28.807	27.2095	28.5102	27.8532	27.4851	28.4479	29	29	0
P00846	ATP synthase subunit a	MT-ATP6	25.7137	26.6376	25.8857	26.3946	25.5712	25.6696	22.1048	26.2549	25.6822	25.635	25.7341	26.6629	23.236	26.0454	24.7687	26.1239	25.1005	26.5853	26.6542	24.0099	24.9897	26.4196	26.8546	25.9886	1	1	1.9617e-06
P00915;E5RFE7;E5RHP7;E5RG81;E5RJI8;E5RH81;E5RJF6;H0YBE2;E5RII2;E5RGU8;E5RFL2;E5RIF9;E5RG43	Carbonic anhydrase 1	CA1	24.1924	24.1499	24.1557	24.031	23.8283	21.163	23.249	23.8721	24.2293	23.9079	23.9846	24.1099	24.2141	24.1429	23.7879	23.4786	22.1577	20.004	21.4806	21.8058	24.3061	24.2469	24.0047	23.9354	5	5	5.8497e-33
P00918;E5RID5;E5RK37	Carbonic anhydrase 2	CA2	22.953	21.6792	20.9734	20.7829	23.8119	24.5716	22.3862	24.478	26.5902	25.2326	25.9163	25.4048	22.8956	21.7616	24.3535	26.5133	24.8604	24.6168	21.4445	23.3808	25.8131	20.6852	22.2941	20.6629	9	9	1.5744e-46
P00966;Q5T6L7;Q5T6L5;Q5T6L6	Argininosuccinate synthase	ASS1	22.186	21.767	21.0789	23.3006	27.6232	23.9689	23.1967	23.5608	20.0161	20.7609	21.7724	20.7814	22.1912	22.3336	22.7922	21.2119	21.4175	20.2932	22.7906	20.4025	22.1728	21.3627	22.4275	22.7678	5	5	4.4829e-77
P01008	Antithrombin-III	SERPINC1	24.475	24.8304	24.6821	24.5822	23.2451	21.8326	24.2923	22.9316	25.4364	23.4852	25.9523	25.5091	26.8364	25.2635	24.3549	24.8705	25.0752	25.4455	23.7575	24.1218	25.1288	24.7098	24.5072	24.7431	22	28	0
P01009;P01009-2;P01009-3;G3V2B9;G3V544;G3V5R8;G3V387;P20848	Alpha-1-antitrypsin;Short peptide from AAT	SERPINA1	27.2218	27.3662	27.6237	27.1958	31.6427	31.6387	30.7016	30.8786	30.3379	31.4925	31.0218	30.492	30.5353	31.4141	31.1926	30.7442	30.1032	29.6762	30.0467	29.1385	31.3693	31.5082	30.9378	31.2261	31	31	0
P01011;G3V5I3;G3V595;G3V3A0;P01011-2	Alpha-1-antichymotrypsin;Alpha-1-antichymotrypsin His-Pro-less	SERPINA3	22.4494	24.6189	23.4673	24.3152	28.5899	30.0669	29.1559	28.1613	28.2347	29.1771	28.9437	27.3974	27.324	29.8236	29.5146	29.3743	29.0161	28.5113	27.5727	26.9971	27.2245	29.2628	27.8069	29.3022	17	17	2.7889e-282
P01023;H0YGH6;F8W7L3;H0YFH1;F5H1E8	Alpha-2-macroglobulin	A2M	26.4386	26.8124	27.4709	25.5368	29.3028	27.6043	28.7027	26.9554	28.6179	27.8413	27.8489	25.2685	25.3948	26.5471	27.3628	27.0835	27.9238	29.0688	29.6753	27.9119	28.0019	29.6699	24.2655	25.378	57	69	0
P01024;M0QYC8;M0QXZ3;M0R0Q9;M0R1Q1	Complement C3;Complement C3 beta chain;Complement C3 alpha chain;C3a anaphylatoxin;Complement C3b alpha chain;Complement C3c alpha chain fragment 1;Complement C3dg fragment;Complement C3g fragment;Complement C3d fragment;Complement C3f fragment;Complement C3c alpha chain fragment 2	C3	28.0448	28.6134	27.0956	27.8089	29.8086	27.9717	28.1673	26.6475	28.0763	28.1521	28.1703	27.4273	27.6597	28.7406	27.9557	27.983	28.3197	28.2211	29.8894	26.467	29.1785	29.6385	26.0886	27.8556	111	124	0
P01031	Complement C5;Complement C5 beta chain;Complement C5 alpha chain;C5a anaphylatoxin;Complement C5 alpha chain	C5	22.1519	23.3079	21.8432	20.4639	21.4034	22.6033	21.3623	22.3665	22.4895	22.9186	24.0075	21.7052	23.0896	22.6112	22.1323	21.9409	23.26	22.5136	22.299	23.1654	21.738	22.3698	21.665	21.4995	44	47	0
P01034	Cystatin-C	CST3	23.6663	24.1316	23.7368	22.5954	23.6568	22.1157	24.1805	24.5906	23.1445	23.3872	23.422	21.5167	23.1946	22.6074	24.0988	24.1028	23.8596	23.6076	23.7653	20.7118	23.1557	21.3254	21.28	21.6319	3	3	3.6541e-53
P01040;C9J0E4	Cystatin-A	CSTA	24.0052	26.9175	26.115	25.2294	26.3481	30.1403	28.9478	27.6492	24.4679	27.1638	27.5107	25.1412	25.571	27.3583	32.4397	27.7386	26.1425	20.2835	24.9205	26.2838	32.0618	28.1494	29.6035	28.5249	8	8	7.6096e-81
P01042-2;C9JEX1		KNG1	22.1209	22.3068	22.033	21.7871	26.0343	24.3052	21.1593	23.3469	22.0218	22.7505	22.1688	21.5473	21.0851	23.3094	23.0858	21.5973	22.5839	21.4445	22.871	21.5852	21.6246	22.1246	21.844	21.5964	4	27	0
P01112;P01112-2	GTPase HRas;GTPase HRas, N-terminally processed	HRAS	24.265	19.9251	23.8056	21.9015	21.3318	23.7863	23.5513	24.3566	23.658	24.227	24.266	21.88	22.5565	20.9778	21.3634	24.03	23.2493	21.3154	20.8682	23.2626	22.4395	22.4251	22.2105	21.2009	3	6	1.7592e-273
P01116-2;P01116;G3V4K2;G3V5T7	GTPase KRas;GTPase KRas, N-terminally processed	KRAS	27.4398	27.57	27.5384	27.1979	28.1086	28.628	28.2294	28.4738	27.915	28.4016	27.8557	28.0829	28.2744	27.9846	27.8057	28.3786	27.631	27.69	27.4414	28.3102	27.9613	28.5432	28.3663	28.205	5	11	6.3144e-273
P01137;M0R2S0;P61812;P61812-2	Transforming growth factor beta-1;Latency-associated peptide	TGFB1	25.4425	24.7004	24.5808	24.1761	26.3934	26.136	25.467	26.64	25.9539	25.0408	26.547	26.6067	26.567	26.7766	25.8758	26.4823	26.0911	25.9114	24.6354	25.0201	26.7113	26.4087	25.8582	26.4938	20	20	7.069e-196
P01374	Lymphotoxin-alpha	LTA	23.6697	23.8305	19.5468	23.1023	25.3686	25.0386	23.9594	20.1791	20.86	23.4327	22.222	20.5937	21.6068	21.8712	21.1844	21.0223	22.9096	20.8607	22.8433	23.4913	21.2028	22.5647	20.4136	23.7405	2	2	2.55e-46
P01591;D6RD17;D6RHJ6;C9JA05	Immunoglobulin J chain	IGJ	22.8119	22.7751	22.5021	22.6873	20.9554	21.4311	21.3736	22.2051	22.3204	22.9139	22.9626	20.9298	20.3848	23.712	23.2652	21.7653	21.7252	24.1868	24.121	25.4948	23.5186	21.0226	20.217	21.5855	5	5	1.4972e-72
P01617;P01614;P06309	Ig kappa chain V-II region TEW;Ig kappa chain V-II region Cum;Ig kappa chain V-II region GM607		21.8062	25.0611	24.0842	21.599	24.9491	25.7824	26.6521	25.3234	24.4771	24.0115	25.9718	25.6757	24.9653	24.2989	25.4805	26.7446	26.8899	24.2269	22.1255	23.6902	25.1402	25.1867	25.2913	26.386	2	3	3.7925e-169
P01623;P01620;P04206;P01622	Ig kappa chain V-III region WOL;Ig kappa chain V-III region SIE;Ig kappa chain V-III region GOL;Ig kappa chain V-III region Ti		22.9403	20.6705	21.3763	21.1083	26.7125	25.9756	27.2776	26.3244	23.3827	24.3408	25.3922	24.9817	25.062	24.9711	26.1751	25.6618	25.9794	23.6648	23.6949	21.4544	24.8929	25.4949	27.8388	25.6483	1	4	7.8296e-192
P01625;P06314	Ig kappa chain V-IV region Len;Ig kappa chain V-IV region B17		25.5378	25.5334	25.6055	24.9369	24.6473	25.1189	21.8818	24.0958	22.6933	22.2678	21.833	22.6233	24.3357	24.1302	20.4406	23.1363	20.6889	23.8972	23.69	22.0225	21.3473	25.0249	22.8281	23.4475	1	3	5.6461e-69
P01730;F5H480	T-cell surface glycoprotein CD4	CD4	21.414	21.8368	23.3538	23.6035	22.9939	22.6608	22.5571	23.216	23.1737	23.3442	22.5688	23.1943	23.6819	23.674	21.3946	23.3452	22.7158	23.6343	22.1769	22.5875	21.8417	23.2928	23.0973	22.6812	17	17	0
P01732-2;B8ZZZ4;P01732;B4DT80	T-cell surface glycoprotein CD8 alpha chain	CD8A	29.7901	30.1858	30.2481	29.6395	29.8135	29.721	28.8884	30.4704	29.4431	29.6606	29.4501	29.9128	29.7812	30.0295	29.5878	30.1823	30.4382	29.2136	29.8874	27.9609	29.6378	30.3691	30.499	30.314	12	12	1.984e-234
P01764	Ig heavy chain V-III region VH26		20.583	23.214	22.9534	21.8105	21.0612	21.7416	21.977	22.0189	21.218	21.2973	22.5221	22.0381	21.6088	21.965	26.6352	28.1651	27.0161	23.5398	26.0977	25.4144	22.0483	22.2274	20.2971	27.5173	1	3	1.0449e-42
P01766;P01777	Ig heavy chain V-III region BRO		22.2552	22.5016	21.8487	21.9581	26.0875	26.0737	26.053	26.0604	24.5026	24.1577	25.2056	25.3157	24.8136	24.8442	25.8333	25.4951	24.5521	24.5139	21.966	20.2452	25.9887	25.2776	25.8223	25.3199	1	3	6.1903e-126
P01781;P01782	Ig heavy chain V-III region GAL		21.07	24.1023	21.7728	25.4855	19.5249	23.3474	21.4058	21.5839	21.1831	21.8349	22.8822	24.6661	21.8629	23.4287	23.1607	21.1099	21.8004	21.2664	22.0933	20.7471	24.4708	21.9642	25.6017	25.0854	3	3	3.9894e-18
P01834	Ig kappa chain C region	IGKC	27.4805	27.8167	28.5626	27.7511	31.2189	30.7641	31.6363	31.4095	30.0305	30.2424	31.0583	30.3798	31.042	30.3152	31.0276	31.3616	31.2218	29.5088	29.3018	29.842	31.403	31.3248	31.4822	31.8335	12	12	0
P01848	T-cell receptor alpha chain C region	TRAC	27.2325	28.0227	22.3589	21.8626	25.7882	21.5552	22.3164	21.1151	26.3808	26.6164	26.4458	27.3282	26.9425	27.3259	21.8899	27.353	25.2512	25.3413	24.9347	24.2365	26.6568	27.0085	26.8917	27.5941	4	4	3.8592e-264
P01850	T-cell receptor beta-1 chain C region	TRBC1	24.9989	25.211	25.396	25.0299	25.1746	24.3711	24.3815	24.7736	24.8041	22.8222	24.2092	24.742	23.5715	24.2641	21.9066	26.469	23.6892	25.017	22.4434	23.5183	25.1546	25.3174	25.3943	26.1143	1	1	4.7854e-254
P01857	Ig gamma-1 chain C region	IGHG1	26.2925	28.3896	25.1195	28.0688	30.9872	30.865	31.1552	31.3666	29.6811	30.2762	30.2468	30.8633	30.3705	31.0229	30.4586	31.0557	29.9202	29.4542	29.6562	29.0151	31.018	31.5237	30.7486	31.3949	9	20	0
P01859	Ig gamma-2 chain C region	IGHG2	22.545	23.0136	22.6042	19.9982	26.4398	24.6999	25.5543	22.3592	23.6506	22.4137	22.6607	24.1914	21.6519	23.877	22.6826	22.0609	21.6458	21.1267	23.4509	21.4949	25.8478	23.6761	25.0278	24.3166	5	5	0
P01860	Ig gamma-3 chain C region	IGHG3	24.787	24.8692	26.2585	25.6861	28.8264	28.2956	29.2661	28.648	28.1392	27.5568	29.569	28.4141	28.1622	27.8464	28.9261	28.9687	28.4958	27.4903	26.2174	26.2044	29.5005	28.3827	29.4596	29.0755	7	10	0
P01861	Ig gamma-4 chain C region	IGHG4	23.6241	23.9603	22.2704	23.2999	28.7186	28.4897	22.7521	27.4572	26.5807	28.2632	27.3375	26.5314	27.4495	27.7015	28.7423	28.4013	26.8765	24.4891	21.0916	25.3906	27.6136	28.8543	29.1069	27.5982	9	10	0
P01871;P01871-2	Ig mu chain C region	IGHM	25.0385	26.6072	27.5036	22.9747	26.3219	26.5727	29.4976	21.9254	22.6103	24.3412	26.3466	23.1117	21.7785	25.5525	26.6442	22.6621	21.0137	23.952	24.8943	20.436	23.7973	25.3841	27.0948	26.9599	7	22	0
P01876	Ig alpha-1 chain C region	IGHA1	25.5394	24.3517	24.082	23.9457	25.0989	26.3537	27.9999	27.5413	21.9061	26.7023	24.9556	24.9148	24.1724	26.06	29.3296	25.7649	26.3646	25.9388	26.7255	25.5284	26.3406	27.1126	25.1211	21.453	7	17	0
P01889;H0Y4L0;F6U0H7	HLA class I histocompatibility antigen, B-7 alpha chain	HLA-B	22.6122	22.5944	26.3163	26.7332	22.4883	19.1015	23.5684	28.9425	23.0577	21.0498	26.8661	27.7392	22.5802	22.6845	23.3249	27.8978	24.3511	22.0101	26.8601	21.3046	20.9693	21.1627	25.2792	28.3165	4	7	0
P01892;A9R9N7;A9R9N8	HLA class I histocompatibility antigen, A-2 alpha chain	HLA-A	30.9682	31.2284	31.1131	30.9101	31.6425	31.7712	31.1994	31.7815	31.3116	31.7571	31.6712	31.6805	31.5376	31.8616	31.1415	31.8227	31.2683	31.1628	31.8012	31.3038	31.7354	32.0919	31.8099	32.5521	2	35	0
P01903;Q5SP06;Q30118;F5GZ59	HLA class II histocompatibility antigen, DR alpha chain	HLA-DRA	20.7881	22.5952	21.2597	21.3679	25.1959	25.158	21.4265	25.4566	24.85	25.3411	25.4167	26.139	26.4405	27.0669	26.4087	25.4731	24.3136	26.8149	27.1993	23.2086	27.4897	27.2455	26.9436	27.5912	6	7	6.1604e-77
P01906	HLA class II histocompatibility antigen, DQ alpha 2 chain	HLA-DQA2	21.3641	21.4949	23.9359	22.0764	23.7211	23.6762	23.6111	23.6444	24.3745	24.1813	24.1503	21.0198	23.9051	22.544	21.6095	23.5421	22.2345	23.1193	21.4018	22.2348	23.6069	21.3434	21.5088	24.0032	1	2	4.3823e-21
P01909	HLA class II histocompatibility antigen, DQ alpha 1 chain	HLA-DQA1	21.9261	20.9992	21.6331	21.9989	21.3594	21.6267	22.4768	21.0838	21.4185	21.0308	21.1175	20.3874	21.2068	22.4752	23.1954	22.2731	26.5062	24.102	23.9127	19.557	22.3566	21.5108	23.5989	24.32	4	4	8.1217e-18
P02042;E9PFT6;E9PEW8;C9JRG0	Hemoglobin subunit delta	HBD	23.798	22.2632	22.3081	22.0807	22.9407	21.5295	22.0987	20.837	21.3473	22.5846	21.4191	20.8682	21.5931	22.8889	22.8372	22.319	23.0668	21.8905	22.504	22.9053	22.6571	21.7387	21.2434	22.3695	6	6	2.3192e-197
P02452	Collagen alpha-1(I) chain	COL1A1	21.1256	21.7087	23.9017	20.7493	21.8331	21.3667	21.1446	21.6561	20.9726	22.7466	21.6113	21.4005	21.8787	22.0869	23.4724	21.8518	25.4227	21.4818	24.2907	22.7188	22.9873	22.2896	20.4676	22.2904	2	2	1.0783e-06
P02545;Q6UYC3;P02545-3;D6RAQ3;P02545-4;H0YAB0	Prelamin-A/C;Lamin-A/C	LMNA	29.8992	29.905	29.9691	30.1821	32.3655	32.0408	31.602	32.4811	33.2965	33.0271	32.7844	33.2964	32.8956	33.1735	32.0267	32.5157	33.473	33.4412	33.453	33.9431	32.1833	33.1553	32.5478	32.454	4	84	0
P02647;F8W696	Apolipoprotein A-I;Truncated apolipoprotein A-I	APOA1	25.7887	24.7167	24.8726	24.6263	29.2013	29.5963	25.346	26.9222	25.2315	24.4967	25.0832	25.4395	25.8765	25.7809	25.7182	24.5188	27.2937	26.9942	26.603	24.0528	25.7056	26.1791	25.2825	25.6447	36	37	0
P02649;H0Y7L5;E9PEV4;E7ERP7;CON__Q03247	Apolipoprotein E	APOE	24.503	24.3913	23.858	24.4828	24.5204	24.2651	23.4288	24.1623	24.0198	25.0571	24.7246	24.8086	24.4041	24.687	23.1837	24.0336	25.217	23.8695	24.032	24.4289	24.9987	25.1481	24.7292	25.0627	24	24	0
P02652	Apolipoprotein A-II;Truncated apolipoprotein A-II	APOA2	22.4759	21.3454	22.0652	22.0091	22.9641	21.4036	22.7281	21.1467	20.729	22.5537	22.5357	21.6747	21.1979	20.5172	22.3647	22.7288	22.7325	22.7662	22.1566	21.9319	22.2957	23.2818	22.23	22.1771	8	8	0
P02656;B0YIW2	Apolipoprotein C-III	APOC3	22.7357	22.9635	22.8356	22.5336	26.1416	25.3087	27.1288	23.1603	22.7983	23.5729	23.3889	22.7742	23.4248	22.8439	24.2956	23.4706	24.7591	25.7873	19.6856	23.176	23.1616	25.7778	23.2323	25.7385	7	7	2.561e-301
P02671-2;P02671	Fibrinogen alpha chain;Fibrinopeptide A;Fibrinogen alpha chain	FGA	23.9848	22.5397	23.4237	21.5054	29.072	26.1053	26.0405	22.4842	23.5745	22.7539	24.0565	24.0989	24.5691	23.6528	24.7842	23.3162	22.5953	23.1896	22.5076	23.0295	25.4326	25.7709	26.5269	23.4907	16	16	4.0498e-181
P02675;D6REL8	Fibrinogen beta chain;Fibrinopeptide B;Fibrinogen beta chain	FGB	24.7729	23.9234	25.0491	21.7164	28.7705	25.5845	26.4807	24.0393	25.5837	24.7769	24.9619	24.2817	25.6484	24.1347	25.5565	23.4815	25.5058	23.4276	24.9261	24.1765	26.8897	25.4621	25.894	24.7118	11	11	1.8325e-104
P02679-2;C9JEU5;P02679;C9JC84;C9JPQ9;C9JU00	Fibrinogen gamma chain	FGG	25.4592	24.6632	25.0852	22.9101	28.9936	26.223	26.8855	20.6711	25.4046	22.656	25.3735	25.5083	24.7453	24.8676	25.7253	23.3529	24.9528	25.206	21.5301	21.5436	26.5297	24.8655	25.4688	20.511	13	13	7.5663e-156
P02686-2;J3QQK6;P02686;J3KS94;J3KT34;F5H7N4;F8WEU6;E9PNZ1;E9PMR5;H0YF02;E9PKX9;H0YEA2;J3QL64;P02686-6;P02686-5;J3QKL5;A8MZH3;P02686-4;P02686-3;H7BYR8;E9PJ72;J3QKN5;E9PLU9;E9PLQ9;E9PSE2;E9PQE7	Myelin basic protein	MBP	24.8204	25.5573	26.6044	25.7107	28.412	27.7161	28.681	27.8795	26.0582	25.4835	26.5243	27.2488	28.0734	27.0342	26.7191	28.4571	24.1675	27.222	24.846	24.2365	27.5263	27.3297	26.4501	27.9623	10	10	1.014e-232
P02743	Serum amyloid P-component;Serum amyloid P-component(1-203)	APCS	25.0062	26.0749	22.0894	24.0952	25.4118	20.3131	22.1995	20.504	21.0779	20.939	22.3992	22.0146	21.5803	21.4465	23.2478	21.0282	22.8394	22.1717	21.4437	22.2482	23.1778	21.2125	21.4536	23.8248	9	9	1.5193e-126
P02747	Complement C1q subcomponent subunit C	C1QC	23.8322	21.8577	23.5405	22.3234	23.6651	23.7415	23.4858	23.4867	24.1924	24.318	23.7838	22.0516	24.3195	21.1598	24.2758	23.6102	21.3175	20.8682	21.8719	22.935	22.6544	22.5281	20.2527	22.4436	5	5	1.1755e-123
P02748;CON__Q3MHN2	Complement component C9;Complement component C9a;Complement component C9b	C9	21.607	21.1865	22.8411	21.9559	22.4419	21.9538	22.1404	22.7218	22.5062	22.9388	21.366	21.6843	23.1769	22.9887	21.0544	21.1939	22.8419	22.0308	21.9577	21.5936	21.7219	22.8953	20.5281	21.2079	29	29	0
P02749;J3QRN2;J3QLI0;J3KS17	Beta-2-glycoprotein 1	APOH	23.2287	21.7613	23.0716	23.1654	25.6016	23.6915	22.9521	22.9142	23.1335	23.3116	23.0131	22.0396	22.5519	23.2213	22.9503	23.5222	21.5888	22.8665	20.99	19.6825	22.9458	22.9499	24.209	23.3793	12	14	0
P02751-14;P02751-8;P02751-3;P02751;P02751-7;P02751-15;P02751-10;P02751-9;E9PE77;P02751-6;P02751-5;F8W7G7;P02751-13;P02751-11;P02751-12;P02751-4;H0Y7Z1;E9PG29;P02751-2;H0Y4K8	Fibronectin;Anastellin;Ugl-Y1;Ugl-Y2;Ugl-Y3	FN1	23.203	23.825	22.671	24.5054	23.0073	24.1427	23.1986	22.9237	22.9544	21.9543	22.9309	23.1923	24.2743	23.9765	24.1316	22.6055	23.6425	22.8268	21.4331	24.2298	20.5222	22.6556	23.7571	22.5037	60	60	0
P02760;B7Z8R6	Protein AMBP;Alpha-1-microglobulin;Inter-alpha-trypsin inhibitor light chain;Trypstatin	AMBP	21.0923	19.8778	21.3314	21.4853	22.5907	21.7745	22.3611	22.0349	19.5486	22.4026	22.1168	22.2251	23.2253	21.2805	21.2062	21.7037	19.8132	21.7328	21.2429	22.0587	22.2055	22.3404	22.6431	22.0769	12	13	2.6898e-259
P02763	Alpha-1-acid glycoprotein 1	ORM1	21.7094	21.2615	24.3359	22.2932	22.2559	20.4966	21.5681	20.5898	23.0501	22.8432	24.1958	21.7354	22.7207	21.9495	21.7301	22.3528	23.202	22.8844	23.2978	23.0467	21.9734	23.107	23.3721	21.3523	7	9	5.1967e-114
P02765;C9JV77	Alpha-2-HS-glycoprotein;Alpha-2-HS-glycoprotein chain A;Alpha-2-HS-glycoprotein chain B	AHSG	24.137	24.075	23.9619	23.625	28.2251	28.0225	26.5368	23.8446	23.8583	23.8766	24.1486	23.5965	28.249	26.2953	25.3302	23.5933	24.9464	25.1108	24.0614	23.7596	27.6311	28.5923	24.5776	24.7088	8	8	0
P02766	Transthyretin	TTR	23.882	24.0755	24.4136	23.9361	27.4303	27.7741	27.2831	26.9986	26.4618	27.1351	26.9608	26.99	26.3451	28.0426	27.5385	26.6259	20.8665	23.878	25.4563	25.0728	27.4476	28.9505	27.7688	27.2693	12	12	0
P02774;P02774-3;D6RF35;P02774-2;D6RBJ7;D6RF20	Vitamin D-binding protein	GC	25.9088	24.9376	26.0657	25.285	27.4377	25.3116	26.7612	23.0692	27.8151	27.145	26.3766	24.8917	26.3173	25.0432	22.163	25.8444	24.5027	23.0437	24.5335	21.4573	29.0088	27.5678	25.6499	25.6355	22	28	0
P02775	Platelet basic protein;Connective tissue-activating peptide III;TC-2;Connective tissue-activating peptide III(1-81);Beta-thromboglobulin;Neutrophil-activating peptide 2(74);Neutrophil-activating peptide 2(73);Neutrophil-activating peptide 2;TC-1;Neutrophil-activating peptide 2(1-66);Neutrophil-activating peptide 2(1-63)	PPBP	27.7176	26.3467	28.7635	25.7019	29.9814	27.9388	29.6414	28.0278	27.2179	26.718	28.2606	26.5285	28.0403	27.0783	29.3559	27.0156	28.468	23.2789	25.2549	27.3324	28.4783	27.874	27.9383	27.5818	8	8	3.1536e-79
P02776	Platelet factor 4;Platelet factor 4, short form	PF4	26.9001	27.0924	28.1236	28.037	29.332	28.9366	29.4061	28.3286	27.6887	26.9523	28.3551	28.5312	28.0431	27.7242	28.7417	28.855	27.6332	25.7755	27.5213	26.8369	27.4448	28.554	28.3852	29.6302	2	5	7.7587e-59
P02786;G3V0E5;F5H6B1;H7C3V5;F8WBE5	Transferrin receptor protein 1;Transferrin receptor protein 1, serum form	TFRC	24.8186	25.3571	25.3914	25.1581	21.2425	23.8337	24.7085	25.2957	25.4313	25.3917	25.9028	25.3031	24.7219	25.41	26.0764	25.8383	25.6551	24.0534	25.2336	25.2773	29.0246	24.8111	24.119	25.099	39	40	0
P02787;J3KN47;H7C5E8;F8WCI6;C9JB55;C9JVG0;F8WEK9;F8WC57	Serotransferrin	TF	27.5256	27.7088	28.7	28.0174	29.8739	30.0522	29.6032	29.399	28.8203	27.5479	28.6194	29.7025	29.5212	29.3963	28.3864	29.6931	26.3353	29.8802	27.0301	28.0172	30.1102	30.2648	29.5575	29.7681	58	61	0
P02790	Hemopexin	HPX	21.7971	22.1978	23.9111	22.78	23.2255	21.9373	22.6933	22.6525	22.3826	25.0335	24.1451	25.1236	23.1111	25.4648	24.8777	24.4246	22.1588	21.6673	23.7987	22.1286	24.8232	24.9799	25.7335	23.6993	18	18	0
P02792	Ferritin light chain	FTL	28.0935	27.3822	28.3517	27.8104	28.0206	27.8544	27.7494	28.823	28.9304	28.5219	28.9565	29.1697	28.9329	27.402	27.586	27.0176	27.1831	29.9447	27.4091	26.2676	28.2442	27.9359	28.0412	27.2226	10	10	3.8326e-208
P02794;G3V192;G3V1D1;E9PRK8;E9PKY7;E9PQR3;E9PPQ4;E9PKM5;E9PK45	Ferritin heavy chain;Ferritin	FTH1	27.5071	27.6576	28.2222	28.2648	28.0759	27.4134	28.3399	27.7585	29.4699	28.7798	29.2821	29.1286	29.1341	28.3501	28.4247	27.755	28.7157	29.4563	27.0811	29.2597	29.7232	28.0361	27.7455	27.995	14	14	0
P02795;H3BSP9	Metallothionein-2	MT2A	28.903	28.4676	27.9707	28.6974	26.9641	26.2393	26.4364	26.5146	28.818	26.7676	26.5561	28.758	28.8274	27.1848	27.0039	27.6065	24.8464	27.3205	27.0068	25.4028	29.644	27.7154	26.1066	28.0038	1	3	1.7168e-141
P03886	NADH-ubiquinone oxidoreductase chain 1	MT-ND1	24.8665	25.6168	24.8667	25.1206	24.9589	22.9287	23.5636	25.3288	24.2301	23.3376	24.637	25.205	21.8263	24.8585	21.6487	21.9832	27.0637	25.8703	24.8461	20.5941	21.7662	23.9959	24.2581	24.0944	3	3	1.84e-103
P03905	NADH-ubiquinone oxidoreductase chain 4	MT-ND4	23.3822	23.8659	23.0402	24.5092	21.6169	21.3648	21.5739	20.1735	22.4984	24.2728	23.873	24.9737	21.6271	24.3963	24.5999	24.7256	20.5504	21.0205	21.2739	22.5396	25.4161	25.1658	21.5017	25.5865	6	6	3.7981e-49
P03915	NADH-ubiquinone oxidoreductase chain 5	MT-ND5	25.1839	26.1425	24.0449	25.3617	23.8917	21.5938	22.019	25.352	21.3747	24.9272	24.9696	25.3548	20.7053	25.5676	23.063	24.3135	24.484	26.8495	26.5275	23.7972	24.2296	25.0667	24.817	25.4896	6	6	0
P03928	ATP synthase protein 8	MT-ATP8	25.8993	25.9022	26.2122	25.9132	26.1564	26.0481	26.3383	26.3707	26.3942	26.1584	26.0118	25.7521	26.8591	26.0326	25.7493	26.3416	26.4162	26.0938	26.2464	25.8603	26.1342	25.6842	25.6751	26.1697	3	3	2.101e-18
P04003;A6PVY5;F2Z2V7;CON__Q28065	C4b-binding protein alpha chain	C4BPA	20.8301	19.6934	20.6957	23.0513	23.0905	22.8551	22.0722	23.3798	20.8743	22.4074	22.5088	21.6192	22.9901	21.5979	22.7317	22.3541	23.1613	22.9209	23.1955	22.6564	23.173	21.2594	22.6571	21.7859	32	32	0
P04004;F5GX75;H0YJW9	Vitronectin;Vitronectin V65 subunit;Vitronectin V10 subunit;Somatomedin-B	VTN	21.5508	22.5574	19.921	21.1506	20.1481	21.6297	22.0764	20.2973	20.7652	21.4943	20.3961	20.3701	22.0521	21.0005	22.4632	20.3123	21.7659	20.6448	21.6124	21.5228	20.0288	19.7177	21.6163	20.4017	17	20	0
P04035-2;P04035;P04035-3;H0Y8F6;H0Y8K6	3-hydroxy-3-methylglutaryl-coenzyme A reductase	HMGCR	19.9583	24.2139	21.6946	21.5183	25.2842	25.321	24.5617	22.25	22.9488	25.1697	24.7643	24.3691	22.035	21.5699	21.0149	22.6519	20.7558	23.7938	21.6645	25.1313	21.8905	21.5559	24.3056	24.2192	12	12	7.6522e-85
P04040	Catalase	CAT	30.2009	30.3444	30.4482	30.1274	29.997	30.3209	29.8029	29.808	29.9556	29.6686	29.8449	29.811	29.8812	29.9211	31.1946	29.5713	29.8623	29.8639	29.2719	29.9662	31.084	30.4698	30.5247	30.0522	37	37	0
P04049;P04049-2;H7C155;B4E0X2;B4E1N6	RAF proto-oncogene serine/threonine-protein kinase	RAF1	23.487	25.4546	22.394	21.5426	24.0169	23.5323	23.0827	21.5606	22.9919	22.5981	23.3129	24.9914	22.7641	22.7961	23.1815	22.4694	23.558	22.9172	20.2472	23.5673	22.7337	22.6575	21.0687	22.9743	18	19	0
P04066	Tissue alpha-L-fucosidase	FUCA1	24.8641	25.1434	24.8573	24.9585	24.737	26.0091	25.2072	24.8192	24.8995	24.3928	25.0646	24.3449	24.3992	25.0019	24.9688	25.0941	25.8578	27.4245	25.0345	26.2137	24.591	24.9716	25.0307	25.161	14	14	5.8603e-119
P04070;E7END6;B4DPQ7;E7ENR9;H7BYX9;E7EU72;E7EVH6	Vitamin K-dependent protein C;Vitamin K-dependent protein C light chain;Vitamin K-dependent protein C heavy chain;Activation peptide	PROC	26.4707	25.6437	26.122	25.3833	25.2792	22.3881	22.6152	21.1322	26.6245	25.4109	26.1201	25.7573	20.8265	25.3823	22.4754	25.9855	21.8798	21.3542	24.7221	21.7279	21.9204	25.1174	24.088	25.1514	6	6	1.6022e-64
P04075;J3KPS3;H3BQN4;H3BUH7;H3BR04;H3BMQ8;H3BU78;H3BR68	Fructose-bisphosphate aldolase A;Fructose-bisphosphate aldolase	ALDOA	34.1786	34.1451	34.1809	34.1256	33.615	33.0538	33.2505	33.2704	34.3303	33.6778	33.6741	33.8836	34.7441	33.7608	33.8993	33.3074	33.8075	33.8017	33.9091	34.0284	34.4708	33.8492	33.6866	33.4375	21	55	0
P04080	Cystatin-B	CSTB	32.0392	31.3443	31.3604	31.4143	31.3727	30.74	31.0712	30.674	31.7988	30.8448	30.8442	31.2188	29.2455	31.0828	31.3327	30.6089	31.49	32.136	30.4789	31.4908	31.1843	31.2041	30.6915	30.7138	9	9	0
P04083;Q5T3N1;Q5T3N0	Annexin A1;Annexin	ANXA1	32.9701	32.6138	31.6554	32.1597	34.436	34.066	33.8421	34.4818	35.209	34.7313	34.8797	34.5861	35.2468	34.3488	34.8093	34.6586	34.5703	35.0226	34.1745	34.9247	34.6628	34.2178	34.2707	34.253	54	54	0
P04114;A8MUN2;CON__ENSEMBL:ENSBTAP00000032840	Apolipoprotein B-100;Apolipoprotein B-48	APOB	29.7192	30.2352	29.9905	30.2929	29.7069	29.4087	29.6133	30.2018	29.7759	33.211	29.7466	29.2675	30.1592	29.6897	29.9166	30.6982	28.4137	29.972	27.107	29.2554	29.984	29.9636	29.8895	28.9048	245	245	0
P04150;P04150-2;P04150-8;P04150-10;P04150-9;P04150-5;P04150-7;B7Z7I2;D6RDA9;Q3MSN4	Glucocorticoid receptor	NR3C1	26.4722	26.4704	26.223	26.5426	26.1866	25.7748	26.0776	26.2773	26.2321	25.8573	26.7691	26.4324	26.7325	26.449	25.8836	26.5671	25.9428	26.2646	26.0141	25.9973	26.3285	26.0937	26.7246	26.1931	0	26	0
P04156-2;A2A2V1;P04156	Major prion protein	PRNP	23.7003	23.7737	23.8333	23.8012	22.3096	23.6943	22.022	25.0694	23.9958	24.2005	24.8111	25.5755	24.4888	24.3038	22.5494	24.3035	24.9945	24.9783	21.9309	22.0317	24.4516	24.0056	23.4895	24.4239	5	5	3.3327e-33
P04179;B3KUK2;P04179-2;F5H3C5;G8JLJ2	Superoxide dismutase [Mn], mitochondrial;Superoxide dismutase	SOD2	31.237	31.2981	31.8069	31.2495	31.1849	31.4837	30.2374	31.3183	31.1205	31.4659	31.872	31.2863	30.7656	31.007	30.8577	31.5665	30.4279	31.3913	29.8279	31.5163	31.3496	31.1613	30.9419	31.2015	2	15	0
P04181;P04181-2	Ornithine aminotransferase, mitochondrial;Ornithine aminotransferase, hepatic form;Ornithine aminotransferase, renal form	OAT	26.5203	26.7985	25.0645	26.7533	26.9147	26.4083	24.6515	26.57	21.8463	25.9411	25.67	26.6617	24.9344	27.1938	25.7819	23.9458	25.8686	26.5154	26.2368	27.0168	26.3259	26.7128	25.9046	26.071	26	26	0
P04196	Histidine-rich glycoprotein	HRG	23.3627	23.3825	23.2215	23.3305	22.0745	22.5895	23.9989	22.1923	21.7705	23.6257	22.7939	22.311	21.0268	22.4651	23.1444	23.3446	22.0324	21.7593	22.7026	23.5498	24.0083	23.48	23.3535	23.618	15	15	2.6369e-149
P04229	HLA class II histocompatibility antigen, DRB1-1 beta chain	HLA-DRB1	20.7025	21.9773	22.7595	20.5328	22.8282	21.2791	22.199	21.8366	23.3438	22.8599	22.9512	22.5904	23.6754	23.6084	20.9528	21.773	21.3749	22.649	22.3399	22.6777	25.7997	23.3877	23.6205	22.8272	2	5	1.3205e-176
P04233-2;H0YBZ8;E7ESL3;P04233-3;E7EQJ3;E7ER71			27.0108	27.141	27.3119	27.3884	28.6304	29.1287	28.6737	29.0441	28.632	29.0958	28.4891	29.4446	28.9106	30.1756	28.735	29.4814	28.5791	28.5644	31.15	27.9805	28.6621	30.2913	29.9951	29.3122	2	11	6.5959e-304
P04234;P04234-2;H0YE18;E9PMT5	T-cell surface glycoprotein CD3 delta chain	CD3D	27.7838	27.5014	28.1165	27.4187	26.5334	27.0209	26.4279	28.011	27.014	27.9228	27.5139	27.9986	27.0944	27.6232	25.7879	27.3829	26.5995	27.2818	28.6726	26.2767	26.6195	27.4261	27.5688	27.9488	10	10	3.8694e-125
P04271;A8MRB1	Protein S100-B	S100B	29.3239	29.295	29.8391	25.0163	24.2421	20.6015	26.8248	21.504	24.2273	23.3453	25.388	20.9467	20.8315	19.2831	22.3862	23.1769	20.9916	20.9088	21.7217	19.9862	21.3292	21.5372	21.4551	22.0527	3	3	0
P04350;M0R2D3;M0QY85;M0QYM7;M0R278;M0R0X0;M0QY37;M0QX14;M0QZL7;M0R1I1;M0R2T4	Tubulin beta-4A chain	TUBB4A	24.7423	25.0393	25.1833	26.3543	24.9482	25.7217	25.446	25.0133	24.7271	25.454	25.2249	26.0793	25.7466	26.2339	26.5243	26.2185	24.0244	23.3955	24.3815	23.2636	24.6906	25.9366	25.7758	26.4124	3	6	0
P04406	Glyceraldehyde-3-phosphate dehydrogenase	GAPDH	35.3559	35.2067	35.5091	35.0825	35.3446	34.7587	34.8332	35.1022	35.4616	35.3503	35.5097	35.13	35.42	35.1261	35.8083	35.0938	35.3403	35.2703	34.97	35.5059	35.5634	35.2595	35.3527	34.777	5	51	0
P04424;E7EMI0;E9PE48;F8W943	Argininosuccinate lyase	ASL	23.5152	23.1007	23.902	23.5075	22.3754	22.9855	21.9758	25.5843	23.8749	24.2908	23.4747	23.881	23.5337	24.6556	21.9984	23.4732	22.2935	22.5633	20.3849	21.9085	23.4425	23.1956	23.3091	23.4975	14	19	8.8711e-204
P04436	T-cell receptor alpha chain V region HPB-MLT		21.965	22.4894	22.351	22.6279	21.6786	22.5685	23.2831	20.0667	22.6004	21.4759	22.7651	21.8457	21.5969	22.8701	22.2619	23.8986	23.2431	22.6197	23.1109	22.8935	22.6103	21.0006	21.322	20.9746	3	3	1.0196e-19
P04440;H0Y7G7;H0Y5P2;A2BEU2;F5H135;Q5SQ72	HLA class II histocompatibility antigen, DP beta 1 chain	HLA-DPB1	23.4633	23.9415	23.7051	23.2738	26.605	26.4525	25.1474	24.854	25.715	25.0346	24.6519	24.5263	27.9761	26.4701	25.4386	23.4912	24.4699	24.8036	21.3755	24.0026	26.9716	26.6629	25.6961	24.8833	5	8	1.1154e-272
P04632;K7ELJ7;K7EIV0;K7EM73;K7EKD8;K7EK10;K7EMQ1;K7ES78	Calpain small subunit 1	CAPNS1	29.2095	29.0588	29.1723	29.3798	29.9221	30.1247	29.5426	30.173	29.836	30.5864	29.6695	29.9183	29.2555	29.8964	30.2703	30.0376	30.1453	30.5157	30.4338	30.7017	29.6492	29.6875	29.962	30.0728	10	17	0
P04733;A8MWH4;H3BRY8	Metallothionein-1F;Metallothionein	MT1F	24.0208	23.3565	23.261	24.2234	21.9428	21.0806	22.3663	21.6321	23.1666	21.9238	21.9618	23.4914	23.2743	22.354	22.8671	22.9733	22.9613	22.4262	21.5709	23.0263	24.1866	22.3526	22.1635	22.8763	2	2	9.4197e-17
P04792;F8WE04;C9J3N8	Heat shock protein beta-1	HSPB1	24.6388	25.7667	24.4457	24.6861	27.6979	28.3662	28.1815	25.0443	25.1367	25.1784	24.6156	25.2074	25.2901	25.3937	29.5979	26.6255	25.0585	26.5397	25.7844	27.7632	30.7288	26.4071	25.6315	25.1113	11	11	0
P04818;Q8WYK3;Q8WYK4	Thymidylate synthase	TYMS;TS	23.2416	21.8989	20.9684	23.2017	22.3799	22.4345	22.9483	22.8547	22.2672	23.1436	23.3502	21.9401	22.6889	22.2417	23.0624	23.3822	22.438	24.2876	24.2836	23.117	21.7085	22.3927	24.0452	23.1255	19	19	0
P04843;B7Z4L4;F8WF32	Dolichyl-diphosphooligosaccharide--protein glycosyltransferase subunit 1	RPN1	31.2621	31.5343	31.5062	31.5504	31.1705	31.0648	30.7075	31.7479	31.472	31.3706	31.6301	31.9957	31.1422	31.4525	30.6713	31.3505	31.8361	31.3365	32.3003	30.905	31.3103	31.7792	31.7651	31.9415	54	54	0
P04844;P04844-2;Q5JYR7;Q5JYR4;F2Z3K5;Q5JYR3;H0Y5M1	Dolichyl-diphosphooligosaccharide--protein glycosyltransferase subunit 2	RPN2	29.6582	30.1052	29.6344	29.9662	29.4448	28.9449	28.121	30.0515	29.3457	28.9926	29.3419	30.5379	28.6186	29.8346	28.834	29.3233	30.3774	31.283	31.7899	29.8019	29.4521	30.2757	29.7775	30.1439	36	36	0
P04899;P04899-4;B4E2X5;P04899-3;P04899-2;B3KTZ0;F5GZL8	Guanine nucleotide-binding protein G(i) subunit alpha-2	GNAI2	32.2312	32.2597	32.3261	32.3441	31.2265	31.2245	30.6757	32.512	31.8657	31.9991	31.8825	32.6758	31.3438	32.3274	30.9613	31.799	32.0602	32.1328	33.3203	31.5127	31.5946	32.1232	32.0686	32.4519	15	28	0
P04920-2;P04920-3;P04920;J3KNG9;C9J9M9;C9J722;C9J035;C9JVC2;C9J459;H7C1Z2;E9PCP1;F8WD49;P48751-2;P48751;P48751-3	Anion exchange protein 2	SLC4A2	23.1727	24.1805	24.3491	24.0557	22.7464	20.6853	21.7286	20.906	24.6028	24.6334	24.6833	25.9596	24.359	24.3519	21.3809	24.2519	20.8958	24.5775	25.2279	22.6988	24.04	24.3076	25.1357	25.7594	17	17	8.8613e-115
P04921-2;P04921	Glycophorin-C	GYPC	25.5588	26.1842	26.4688	26.0908	24.8997	25.0395	24.8033	25.2707	25.8905	25.6189	25.4277	25.8263	20.9217	25.3136	25.1268	25.1693	22.528	20.622	22.5221	24.072	21.9889	25.5886	22.0496	26.0754	2	2	3.4992e-222
P05023;F5H3A1;P05023-3;P05023-2;H0Y7C1;Q5TC01;Q5TC02;P20648;E9PRA5;Q5TC05;M0QXF2	Sodium/potassium-transporting ATPase subunit alpha-1	ATP1A1	31.0134	31.3928	31.115	31.2775	30.9058	30.4939	30.3698	31.3304	31.5608	31.5554	31.3144	32.0589	31.4039	31.4366	30.2626	31.4074	31.2869	31.5905	31.9513	30.7906	31.1822	31.5877	31.5907	31.8888	33	53	0
P05062	Fructose-bisphosphate aldolase B	ALDOB	19.0589	18.7075	19.027	18.0321	22.6139	23.0858	23.7047	21.7179	21.2584	20.3532	18.8697	17.9071	21.9015	17.7727	21.4173	22.0625	21.7005	23.4022	20.5517	20.8189	21.3205	22.2973	22.3174	23.61	2	2	2.6142e-10
P05089-2;P05089;P05089-3	Arginase-1	ARG1	19.571	21.87	20.576	20.1215	21.0591	29.5015	25.2517	23.935	21.6311	23.0685	22.4744	21.3167	21.6895	23.1567	30.4694	22.7302	19.0912	21.8424	19.6023	19.4373	29.7013	22.4601	29.1605	22.502	13	13	1.5355e-142
P05090;C9JF17;C9JX71	Apolipoprotein D	APOD	24.1612	24.6337	24.1878	24.5936	28.9451	28.4002	28.8479	28.8823	26.5684	28.4277	26.8763	27.4637	29.5084	29.2929	29.3136	29.6002	28.381	27.0858	28.9903	26.992	29.204	29.1837	31.5668	29.7642	8	9	2.3249e-237
P05106;B4DTY9;P05106-2;P05106-3;I3L4X8	Integrin beta-3;Integrin beta	ITGB3	23.7437	22.5109	24.0774	20.684	25.6064	23.3362	24.1011	21.7936	23.8131	23.4291	23.3229	22.4536	22.4025	21.5915	22.8017	23.9178	21.6705	23.555	22.2006	22.4337	24.1896	24.5222	24.1968	24.0479	5	5	4.034e-21
P05107;A8MYE6;J3KNI6;E7EVZ9;E5RK25;E5RIG7;E5RHT0;E5RFI0;E5RIE4;A8MVG7;E5RHE6;E5RK54	Integrin beta-2;Integrin beta	ITGB2	30.8764	31.0818	30.9475	30.6743	32.5638	32.4613	31.9276	32.9289	31.7164	31.6967	31.4873	32.2523	32.4488	32.5464	31.582	32.6964	31.7191	31.3623	31.5495	30.5847	32.3041	32.8123	32.1982	32.9815	53	53	0
P05109	Protein S100-A8	S100A8	23.9271	24.0473	25.237	23.0104	26.3848	27.884	26.2289	22.9086	23.8954	25.501	23.9804	23.5869	25.6387	26.3911	28.7841	25.7124	22.2857	22.0844	22.2118	23.8918	29.8652	29.755	25.9946	26.0133	7	7	3.2393e-41
P05114;A6NL93;A6NEL0;F2Z2W6;F2Z2Y5;H7BXJ5	Non-histone chromosomal protein HMG-14	HMGN1	30.0681	29.8079	30.8229	30.3442	28.5572	29.1243	30.124	28.9614	29.488	28.643	27.56	29.8446	30.316	28.6717	28.3013	27.1645	23.8628	23.6402	25.95	21.7098	30.4434	29.0949	31.7383	30.4003	10	10	0
P05141;Q9H0C2	ADP/ATP translocase 2	SLC25A5	31.7419	31.3615	31.6671	31.4902	31.2452	31.8146	32.0097	31.4342	31.1203	31.772	31.759	31.3376	29.8888	31.2306	31.0077	31.2276	32.6152	32.1285	33.2013	31.2948	30.9225	30.8586	30.9364	31.5	16	36	0
P05161	Ubiquitin-like protein ISG15	ISG15	27.0271	27.1675	26.8116	27.8745	26.1335	24.968	26.2527	26.6492	27.0997	26.5805	27.5858	27.3377	25.6521	27.0883	26.6757	26.499	27.4203	28.0829	28.8407	27.5226	27.3956	26.8841	26.7507	26.8355	12	12	0
P05164-2;P05164;P05164-3;J3QSF7	Myeloperoxidase;Myeloperoxidase;89 kDa myeloperoxidase;84 kDa myeloperoxidase;Myeloperoxidase light chain;Myeloperoxidase heavy chain	MPO	22.5304	20.1782	20.8317	22.2743	21.8881	24.9039	22.0145	22.3584	23.952	20.7207	23.5776	21.1234	22.3417	22.1392	22.4929	21.3189	21.1749	22.4011	21.5344	20.0838	26.1442	31.3463	22.3246	21.5758	22	23	6.126e-208
P05165-2;P05165;P05165-3;H0Y5U0;Q5JTW6;H0Y4B9;H0Y798;Q5JVH2	Propionyl-CoA carboxylase alpha chain, mitochondrial	PCCA	27.4572	27.4775	27.4013	27.5391	27.0269	27.2445	26.6392	27.0583	27.131	27.0537	26.2102	26.9046	26.7512	27.2543	25.1728	26.9061	26.4942	27.4319	25.9836	25.8325	26.3161	26.8817	26.9283	26.9155	32	32	0
P05166;E9PDR0;C9JQS9;P05166-2;E7EX59;E7ETT1;E7ETT4;E7EUY3;E9PEC3;F8WBI9;E7ENC1;H7C5C9;C9JVW9;C9JAW3;C9JVY9	Propionyl-CoA carboxylase beta chain, mitochondrial	PCCB	27.3748	27.314	27.4419	27.4005	27.1182	27.2711	27.0379	27.4478	27.0757	26.7753	27.0097	27.0511	26.6543	27.1434	26.1611	26.7081	26.3298	27.1067	24.9532	25.9911	26.8588	26.9226	26.7596	26.7913	25	25	0
P05198;G3V4T5;H0YJS4	Eukaryotic translation initiation factor 2 subunit 1	EIF2S1	30.2738	30.0204	29.6691	30.3384	29.6971	29.8713	29.3604	29.9005	29.6152	29.7635	29.829	30.1176	29.7069	30.0153	29.7549	29.5279	30.6499	30.5954	30.7686	30.2242	29.6268	29.6707	29.234	30.0022	31	31	0
P05204	Non-histone chromosomal protein HMG-17	HMGN2	30.3584	30.5435	31.2602	30.8898	30.6075	30.5005	31.333	30.6547	30.4067	30.6292	31.0001	31.0664	28.7778	30.5225	30.955	31.3438	29.0961	29.1698	29.8295	28.2223	31.2068	30.7266	33.5639	31.3218	5	7	1.7904e-57
P05362;K7EKL8;E7ESS4	Intercellular adhesion molecule 1	ICAM1	22.5567	23.0381	21.2745	20.0502	25.212	26.3077	25.3735	25.6626	24.4453	21.2117	25.0453	25.1795	25.7688	25.8841	24.6422	26.1698	24.5629	24.4351	23.3649	22.5727	23.8329	25.0222	28.0454	25.9028	16	16	1.1662e-148
P05386	60S acidic ribosomal protein P1	RPLP1	31.2232	30.8137	30.6398	31.1778	30.2987	31.1734	30.0108	30.8658	31.0701	31.6945	31.1811	31.1532	31.5586	30.9466	30.7002	30.5373	30.6713	29.983	32.4536	30.4009	30.15	29.8796	30.5452	30.1114	3	3	0
P05387;P05386-2	60S acidic ribosomal protein P2	RPLP2	32.7174	32.5979	32.4593	32.7995	32.4066	32.3139	32.1738	32.3587	32.6294	32.5643	32.6778	32.6338	33.0261	32.3938	32.0906	32.4207	32.6847	33.1997	33.4491	32.3817	32.1657	32.398	32.2874	32.5287	9	15	0
P05388;Q3B7A4;F8VWS0;F8VU65;F8VW21;F8VZS0;F8VPE8;G3V210;F8VQY6;F8VRK7;Q8NHW5;F8VS58;F8VWV4;F8W1K8	60S acidic ribosomal protein P0;60S acidic ribosomal protein P0-like	RPLP0;RPLP0P6	32.6446	32.4382	32.1112	32.6815	31.9168	31.8692	31.4432	31.6691	32.2974	32.3316	32.2632	32.4768	30.6238	32.2306	31.7136	31.7381	32.6936	32.6828	32.9416	32.2791	32.0984	31.8836	31.6594	31.967	23	23	0
P05423;E5RHT4;E7EQ68	DNA-directed RNA polymerase III subunit RPC4	POLR3D	25.6631	25.424	26.1533	24.8504	24.2872	23.6539	22.2021	23.5643	25.0173	23.9227	25.1984	24.8777	24.1589	24.6088	22.8161	24.0686	22.5349	23.7393	21.9078	23.3091	23.4026	24.1639	25.4641	22.3608	18	18	9.2333e-258
P05455;E9PFH8;E7ERC4;E9PGX9;E9PFL9	Lupus La protein	SSB	32.2144	32.2315	32.1803	32.1444	31.9251	31.5579	31.4362	31.8077	31.9648	31.9836	32.2056	31.9056	32.3453	31.9529	31.8643	31.7345	32.2058	32.0675	31.39	31.89	31.9284	31.8517	32.349	31.9925	38	38	0
P05534	HLA class I histocompatibility antigen, A-24 alpha chain	HLA-A	29.0098	30.0757	27.1607	29.5023	28.8257	29.8435	25.3504	30.5064	28.7408	29.6302	29.3357	30.3754	28.9929	30.8889	29.201	29.3065	22.3089	27.8656	27.866	27.5523	30.0004	30.2834	30.2174	30.624	4	17	0
P05546	Heparin cofactor 2	SERPIND1	25.5761	25.4939	25.5886	25.6059	24.9362	25.1274	25.087	24.9275	25.0335	24.713	24.8151	25.5026	24.8806	25.5644	24.1486	24.8017	25.9595	25.5915	25.9314	25.3441	25.328	25.3748	25.1074	25.3567	20	23	0
P05556;P05556-2;P05556-5;P05556-4;P05556-3;E7EQW5;C9JPK5;Q5T3E6;E9PLR6;E7EUI6;E7ERX5;C9JJP8;Q5T3E5;E9PQJ2;H7C4N8;C9JNE0	Integrin beta-1	ITGB1	27.5505	26.9475	27.4765	26.965	29.7119	29.2153	29.1214	30.7446	29.2524	28.9522	28.8358	29.587	30.6364	29.3277	28.7973	30.5318	29.6438	29.6836	30.2003	29.2817	29.8741	29.6391	29.4304	30.7501	33	33	0
P05771-2;P05771;I3L1Z0;H3BV73;J3KN97;I3L148	Protein kinase C beta type	PRKCB	29.7679	29.2809	29.285	29.4274	29.7234	29.574	29.7358	29.8838	30.0641	29.4047	29.129	29.5368	29.5055	29.2711	29.5982	29.8332	28.8432	29.3123	29.0614	29.7511	29.5441	29.2244	29.4081	29.5504	30	43	0
P06127;F5GYK3	T-cell surface glycoprotein CD5	CD5	29.7141	30.3131	30.4031	30.0389	28.538	28.4863	26.956	28.2482	29.0957	28.7028	28.8521	29.7124	29.1554	29.5186	28.6454	29.7082	29.8536	29.9881	29.7477	28.9269	29.0658	29.9866	29.9294	30.4189	29	29	0
P06132;H0Y5R6;Q5T446	Uroporphyrinogen decarboxylase	UROD	26.3451	26.0755	25.4889	24.6671	24.9898	23.3469	21.7517	25.0368	22.0865	26.9386	25.8727	26.0238	27.2342	25.2421	24.7092	21.0875	27.0875	26.9644	24.6774	25.1635	27.2701	25.0099	25.4132	23.7505	18	18	0
P06239;P06239-3;Q573B4;P06239-2;E9PJ92;E9PAP0;F8W6B9;E9PKQ8	Tyrosine-protein kinase Lck	LCK	31.1738	31.3351	31.3386	31.1843	30.2743	30.3753	29.5832	31.1687	30.6863	30.5966	30.7333	31.2792	30.3472	31.0819	29.8156	30.6788	30.4704	31.1112	31.1346	30.1915	30.2196	30.8851	30.7201	31.0973	29	30	0
P06241-2;Q5R3A8;B3KPS6		FYN	28.4632	28.5393	28.134	28.1423	28.4299	28.4875	27.4991	29.1748	28.4869	28.8509	28.4865	29.3464	28.0782	29.3857	27.6091	28.5374	29.7921	28.9758	29.2212	28.0697	28.3857	29.2137	29.0066	29.6639	4	32	0
P06280	Alpha-galactosidase A	GLA	24.1005	23.5156	24.4811	23.524	25.1021	24.6966	24.1123	24.4376	23.059	25.2571	23.4171	24.8676	23.0111	23.5361	25.1622	22.1333	21.0678	24.3041	20.5564	20.0404	25.0811	25.4196	24.3867	24.8981	10	10	6.6637e-158
P06312;P06313;P83593	Ig kappa chain V-IV region;Ig kappa chain V-IV region JI;Ig kappa chain V-IV region STH	IGKV4-1	23.0415	21.9816	21.4696	22.1101	20.9504	22.8301	22.989	22.7292	22.8368	23.135	22.8423	22.6324	22.5209	20.8392	21.7435	21.9878	24.1158	22.7491	22.8607	23.0871	22.928	22.4316	22.3633	23.2512	1	1	6.3329e-11
P06396;F5H1A8;P06396-3;Q5T0H9;Q5T0H8;Q5T0H7	Gelsolin	GSN	26.3918	24.5672	26.5401	23.5083	29.8852	27.6732	31.5251	27.1921	26.7478	25.028	25.5658	24.8855	26.738	26.2758	29.2131	25.6683	26.6476	26.379	26.6007	24.3402	28.4696	27.4027	26.33	26.8351	3	36	0
P06400	Retinoblastoma-associated protein	RB1	23.4858	24.5723	22.71	23.8801	23.2653	23.8981	21.2225	24.5346	23.028	23.3437	23.1137	23.6511	23.6317	25.3477	22.6193	23.5024	23.5666	22.0202	23.4165	23.3609	24.1416	24.849	25.6743	25.2593	33	33	0
P06493;P06493-2;E5RIU6	Cyclin-dependent kinase 1	CDK1	23.5107	23.5553	23.199	23.8984	24.1173	23.1775	20.4414	21.262	22.4088	21.5441	21.8234	22.8774	22.4316	22.665	23.2643	23.253	23.4897	22.9499	21.3527	20.2257	21.6959	23.6907	23.8044	23.7037	20	20	0
P06576;F8VPV9;H0YH81;F8W0P7;F8VQY0;H0YI37	ATP synthase subunit beta, mitochondrial;ATP synthase subunit beta	ATP5B	33.9795	33.9231	33.8282	33.742	34.3615	34.2348	33.961	34.0792	33.3522	34.1123	33.7888	33.8482	33.8948	33.9532	33.5753	33.8156	34.4585	34.0508	34.3427	34.0925	34.3162	34.0987	34.0209	34.1563	23	43	0
P06702	Protein S100-A9	S100A9	23.9723	25.3916	25.995	23.973	26.8985	28.3278	27.9953	23.1719	22.8534	25.477	24.3131	23.9977	26.6133	27.1658	29.3134	27.4716	22.6026	22.3982	25.2476	23.8681	31.1244	31.1565	27.0755	27.0592	6	6	1.3551e-116
P06703	Protein S100-A6	S100A6	31.7324	31.538	31.677	31.8487	31.8858	31.4347	32.1369	31.9455	32.4162	32.3989	32.9937	32.3725	31.8791	31.2655	32.8145	31.9107	30.9557	31.9658	32.2646	31.0808	32.0179	31.3738	31.0362	31.2155	13	13	3.8122e-272
P06727;CON__Q32PJ2	Apolipoprotein A-IV	APOA4	22.1584	21.4433	22.2693	22.9869	22.6165	22.6864	23.239	22.5007	23.5064	24.8369	24.1307	23.1238	23.2859	23.1896	20.8954	22.1972	24.9432	22.8081	24.5705	24.4793	23.4196	22.135	22.2289	23.4193	39	39	0
P06729;Q5JVN7	T-cell surface antigen CD2	CD2	28.2626	28.2849	28.6954	28.5519	28.6298	28.7875	28.5845	29.2307	29.4106	29.3809	29.5253	29.9064	29.4876	29.5418	29.1254	30.2599	29.5504	29.2802	29.4371	29.0998	29.7414	29.7284	30.2934	30.7046	14	14	4.9075e-204
P06730;P06730-2;P06730-3;D6RBW1;H0Y8J7;D6RFJ3	Eukaryotic translation initiation factor 4E	EIF4E	29.207	28.9983	28.6615	28.9193	28.1182	27.9	27.4506	28.3016	28.5392	28.2233	28.4067	28.4239	28.3514	28.3542	28.0848	27.9518	28.6772	28.7127	27.8161	28.4345	28.8478	28.0074	27.907	26.6297	11	11	9.6311e-224
P06733;K7EM90;K7EQF3;K7EN23;K7ERS8	Alpha-enolase	ENO1	34.9038	34.786	35.0492	34.7963	34.334	33.6849	33.885	33.9443	35.0479	34.5998	34.7993	34.6295	34.8124	34.2134	34.9056	34.0888	34.1587	34.5894	34.2644	34.6199	34.7223	34.3649	34.1509	33.5363	19	64	0
P06744;P06744-2;K7EP41;K7ERC6;K7ELR7;K7ERK8;K7EIL4;K7ENR8;Q8N196	Glucose-6-phosphate isomerase	GPI	32.42	32.3306	32.1333	32.5041	31.5055	30.8658	30.2572	31.6818	32.4755	32.4397	32.4919	32.3839	31.7593	32.0368	31.3996	31.6551	33.2775	33.2308	32.2205	32.6516	32.2151	31.4719	31.6504	31.5818	31	44	0
P06746;E7EW18;H0YBJ0;E5RIJ0;E5RHZ4;H0YAV8;E9PIC6;E5RG65	DNA polymerase beta	POLB	26.9494	26.6413	27.1715	26.7748	27.045	26.6067	26.5222	26.8478	26.3834	26.4434	27.054	26.2043	27.1208	26.2853	26.6039	26.4554	26.7199	26.0898	25.9175	25.1893	26.4648	26.3557	26.9332	25.6096	6	15	0
P06748;P06748-2;P06748-3;E5RGW4	Nucleophosmin	NPM1	33.9962	34.2873	34.5902	34.0465	34.1436	34.094	33.7992	33.8639	34.003	34.1749	34.2028	33.8173	34.2133	33.6209	33.7161	33.7751	33.9268	33.6917	33.6952	34.0486	33.5579	34.0858	34.3457	33.825	27	35	0
P06753-2;Q5VU61		TPM3	34.221	34.0096	34.2739	34.1421	34.6061	33.8524	34.1617	33.9572	34.334	34.0447	34.2394	34.3174	34.8577	34.0972	34.3051	33.9658	33.8762	34.0091	33.5615	34.2754	34.6215	34.1774	34.2541	34.0788	0	59	0
P06865;H3BP20;H3BS10;E9PGL4;H3BTD4;H3BU85;B4DKE7;H3BRP6;H3BVH8;H3BT62;H3BQ04	Beta-hexosaminidase subunit alpha	HEXA	27.2784	27.868	27.0196	26.4528	27.8999	27.5511	26.079	27.7891	26.5839	26.9064	27.3455	27.2912	26.5078	27.3391	27.0456	27.4568	27.5774	28.5598	27.2737	27.8606	28.139	28.0944	27.3842	27.8742	22	22	2.4517e-262
P07108;P07108-3;P07108-2;P07108-4;P07108-5	Acyl-CoA-binding protein	DBI	30.5225	30.459	30.3589	30.2526	30.426	28.8896	30.4619	29.823	30.7847	29.8298	30.0647	30.184	29.2958	29.6394	30.5543	29.7011	28.8539	29.9712	28.6133	30.593	29.9087	30.357	29.1999	29.6408	6	11	0
P07195;A8MW50;C9J7H8;F5H793	L-lactate dehydrogenase B chain;L-lactate dehydrogenase	LDHB	34.3637	34.5211	34.0444	34.5625	32.0082	31.2741	31.2925	31.4107	32.9862	33.2011	32.6618	32.8012	31.2569	32.0036	31.9681	31.2352	33.0983	33.7573	33.8377	34.1912	32.4376	31.598	31.4812	31.6376	32	32	0
P07199	Major centromere autoantigen B	CENPB	24.4253	24.6793	24.6766	24.8903	25.4179	24.8207	22.4613	26.1059	25.8739	24.9515	25.7254	25.8749	25.014	26.5809	22.045	24.4987	25.5165	25.6666	25.4775	23.9892	25.2275	25.837	26.0145	26.3561	17	17	3.8081e-197
P07203;E9PAS1	Glutathione peroxidase 1	GPX1	30.2738	30.0081	30.1946	30.073	28.6662	28.5508	28.5323	27.3549	29.0403	28.605	29.0757	29.0523	28.9792	28.4878	28.3156	28.214	28.5336	29.2752	28.3577	28.9243	28.8007	29.1538	28.4891	28.3609	18	18	0
P07225;G5E9F8;H7BXT0;CON__P07224;C9K0R0	Vitamin K-dependent protein S	PROS1	22.4028	22.63	21.8584	21.9208	22.7272	23.6918	22.8028	22.6451	23.295	21.8271	20.708	22.0628	24.0417	21.8195	23.4169	23.4466	21.67	21.4154	22.9661	22.0957	23.2635	20.7797	21.0758	22.6611	26	26	0
P07237;H7BZ94;I3L2P8;F5H8J2;H0Y3Z3;I3L398;I3L312;I3L3U6;I3NI03;I3L4M2;I3L0S0;I3L3P5;I3L514;I3L1Y5	Protein disulfide-isomerase	P4HB	32.0649	32.0523	32.3794	31.6876	33.7808	33.3785	33.5358	33.5193	32.9846	33.1631	33.3665	32.9376	33.4338	32.7715	33.0214	33.3237	33.1242	32.7235	32.4798	33.3518	33.6957	33.1557	33.1231	33.3856	56	56	0
P07305;P07305-2	Histone H1.0	H1F0	29.5526	30.13	30.762	32.0765	27.3644	28.6866	28.5045	25.9601	26.7477	27.3874	27.4629	28.0626	26.6544	25.1191	27.1588	27.8717	25.8733	26.1924	28.168	27.9281	26.4508	26.6386	26.6849	28.1216	9	9	1.1375e-47
P07311;G3V2U7;G3V3F8;P07311-2;G3V597	Acylphosphatase-1;Acylphosphatase	ACYP1	25.5943	25.1565	25.5889	25.5799	21.2573	22.1865	23.0969	21.2273	24.2745	22.0352	23.9769	25.6383	22.12	24.0952	22.3072	21.393	21.8949	25.43	27.2356	24.676	25.3191	24.3046	21.2209	22.8308	8	8	3.4144e-114
P07339;H7C469;C9JH19;F8WD96;H7C1V0;F8W787	Cathepsin D;Cathepsin D light chain;Cathepsin D heavy chain	CTSD	30.7973	30.6244	30.4022	30.3898	31.2927	31.22	30.72	31.5957	30.169	30.6586	30.7262	30.6007	30.0961	30.6393	31.4862	31.2068	31.3792	31.3019	30.5726	29.8975	30.7839	30.7963	30.6233	30.8793	23	23	0
P07355;P07355-2;H0YN42;H0YMD0;H0YMU9;H0YM50;A6NMY6;H0YKS4;H0YNP5;H0YMM1;H0YN28;H0YL33;H0YKZ7;H0YLV6;H0YMT9;H0YKX9;H0YKL9;H0YMW4;H0YKV8;H0YNA0;H0YN52;H0YMD9;H0YNB8;H0YKN4;H0YLE2	Annexin A2;Annexin;Putative annexin A2-like protein	ANXA2;ANXA2P2	29.9316	29.1056	29.8052	29.3655	33.8208	33.5537	33.157	34.0055	34.2625	33.7974	33.9218	33.8683	34.4494	34.1041	34.3646	33.7815	33.6852	34.1273	33.2235	33.8682	34.0288	33.6764	33.4208	33.4846	53	53	0
P07357	Complement component C8 alpha chain	C8A	23.3457	20.6366	23.7745	23.7403	21.453	24.8943	25.2554	22.6468	25.3544	24.525	21.7825	20.4833	24.151	20.3772	25.11	25.3407	20.8334	24.3477	24.5525	21.7619	24.7468	25.1177	24.8899	22.9909	12	12	1.3967e-294
P07358;F5GY80;F5H7G1	Complement component C8 beta chain	C8B	22.623	21.6135	21.9827	22.0311	22.2548	21.2197	22.4926	23.0917	21.6925	22.5761	22.8	21.4184	22.3656	22.5183	22.6412	22.1608	24.3383	20.1508	22.1927	23.3422	22.1972	21.7132	21.161	22.6521	23	23	0
P07384;E9PRM1;E9PJJ3;E9PLC9;E9PMC6;E9PJA6;E9PSA6;E9PLQ6;E9PQB3;E9PLX0;E9PL37;E9PIA9	Calpain-1 catalytic subunit	CAPN1	29.6755	29.8196	28.991	29.8664	28.5906	29.0968	29.1354	29.6217	29.8307	30.1197	29.7521	29.3772	28.7717	29.6352	30.2182	29.5031	28.9585	30.4638	30.8997	29.0704	28.3258	28.9893	29.3188	28.6926	52	52	0
P07476;J3KPN6	Involucrin	IVL	24.6034	24.5917	24.1129	24.1469	21.9674	23.119	22.026	21.4614	24.4764	22.3561	22.0243	23.7669	24.189	24.1594	25.303	22.5417	19.7717	21.4174	22.7076	22.461	25.1201	24.1071	21.9246	23.5279	7	7	9.7578e-17
P07602;B1AVU8;P07602-2;C9JIZ6;P07602-3	Proactivator polypeptide;Saposin-A;Saposin-B-Val;Saposin-B;Saposin-C;Saposin-D	PSAP	30.5939	30.4425	30.218	30.4794	31.5834	31.378	31.7246	32.0363	30.6852	30.9509	31.0185	30.7381	30.7781	30.7281	30.662	30.9068	30.8728	31.1953	30.6845	30.7576	31.0167	30.6272	30.3813	31.5527	21	21	3.3286e-172
P07686;Q5URX0;H0YA83;H0Y9B6;H0Y9M3;D6REQ8	Beta-hexosaminidase subunit beta;Beta-hexosaminidase subunit beta chain B;Beta-hexosaminidase subunit beta chain A	HEXB	29.5397	29.5224	29.0702	29.3715	30.6619	30.2817	29.4583	30.4205	29.5775	29.9434	30.0452	30.214	29.2376	30.1559	29.9694	29.4702	30.1568	30.033	29.2669	29.4429	30.4988	30.3837	29.9708	30.1523	22	22	0
P07711;Q5T8F0	Cathepsin L1;Cathepsin L1 heavy chain;Cathepsin L1 light chain	CTSL1	21.5255	22.2268	24.0928	21.1468	21.0112	22.1471	22.0792	21.6051	23.787	21.6196	22.3359	21.3353	23.8739	21.842	27.0638	22.0482	21.4294	21.6804	22.0971	23.6097	23.2239	21.2772	20.8413	21.9197	4	5	5.2511e-67
P07737;K7EJ44	Profilin-1	PFN1	34.9818	34.773	34.943	34.9063	34.9027	34.658	34.6622	34.9208	35.2624	34.9293	34.9288	34.9927	35.4975	35.1504	35.3942	35.2183	35.1266	34.495	34.4754	35.3002	35.5304	34.9951	35.0356	34.7517	9	25	0
P07738;C9JH23	Bisphosphoglycerate mutase	BPGM	21.0306	23.8985	25.2928	23.9766	23.8973	21.7552	22.9535	21.3906	22.3905	23.3268	22.9302	21.1299	24.1929	25.1232	22.4571	23.2187	22.15	24.599	23.0338	22.6736	23.2364	24.1266	23.3518	24.0489	10	10	2.9009e-184
P07741;P07741-2;H3BQZ9;H3BQB1;H3BQF1;H3BSW3	Adenine phosphoribosyltransferase	APRT	31.7157	31.0796	30.774	31.2049	30.1475	30.4918	29.882	30.3793	30.4916	30.9704	30.763	30.5728	30.055	30.1303	30.0904	29.8531	31.0383	32.1824	31.6769	31.0846	30.139	29.0283	29.7562	30.1897	24	24	0
P07814	Bifunctional glutamate/proline--tRNA ligase;Glutamate--tRNA ligase;Proline--tRNA ligase	EPRS	31.7628	31.7022	31.3699	31.7496	31.3637	30.8792	31.0134	31.2017	31.7016	31.4918	31.5141	31.6779	31.685	31.3866	31.0563	31.3619	31.3651	31.6007	31.2252	31.3474	31.3424	31.1891	31.1524	31.5879	110	111	0
P07858;E9PKQ7;E9PNL5;E9PHZ5;E9PLY3;E9PSG5;E9PQM1;E9PR54;E9PJ67;E9PCB3;E9PKD0;E9PL32;E9PS78	Cathepsin B;Cathepsin B light chain;Cathepsin B heavy chain	CTSB	29.6257	29.6043	29.7889	29.2848	26.994	26.9638	26.2556	26.5849	27.969	27.4188	28.1657	27.6247	26.9732	26.3654	27.7953	26.8922	28.5439	27.7491	26.8131	28.7673	27.5333	29.1088	26.8748	27.4216	13	13	0
P07900;P07900-2;Q86U12;G3V2J8	Heat shock protein HSP 90-alpha	HSP90AA1	33.6437	33.5361	33.2759	33.5611	33.0108	32.9792	33.2636	32.8813	33.5581	33.4738	33.3536	33.3186	33.3603	33.3449	33.3205	32.9503	33.6058	33.8964	33.1016	33.5961	33.4718	33.0029	32.9691	32.6967	48	60	0
P07902;P07902-2;G3V4G9;G3V3U5;G3V223;F2Z2X9;H0YJL3	Galactose-1-phosphate uridylyltransferase	GALT	27.2389	26.9489	26.5275	27.0392	26.4369	25.1595	25.8914	26.2914	25.8485	26.4621	26.6338	26.5836	26.9407	26.942	25.9379	25.7599	23.7277	27.8898	26.0959	27.6346	26.6621	25.8414	25.9823	24.3396	16	16	2.475e-297
P07910-2;G3V4C1;P07910-4;G3V2D6;G3V5X6;G3V3K6		HNRNPC	33.8938	34.0273	34.1714	34.0563	33.9776	34.4507	34.5224	33.8734	33.751	33.9527	33.853	33.881	34.3681	34.0222	33.7158	34.3651	33.6553	32.886	34.0186	33.3597	33.9187	34.2237	34.0804	34.0963	0	40	0
P07919	Cytochrome b-c1 complex subunit 6, mitochondrial	UQCRH	27.6922	27.7642	28.2514	27.8606	28.1922	27.7484	28.044	27.8508	27.6643	27.8589	27.9681	28.4983	29.0584	28.4953	28.3978	28.0845	28.1349	27.5875	28.0655	25.5682	27.6128	29.3287	28.3829	29.7638	6	6	4.3706e-281
P07948-2			21.7388	21.8555	23.1967	21.4785	24.8797	23.0854	24.0494	26.0203	22.7554	21.9169	20.4283	21.2513	22.1674	21.1949	21.913	23.1108	21.5595	21.462	21.2444	23.6688	23.311	22.2132	23.4894	22.3	1	6	1.2091e-25
P07954-2;P07954	Fumarate hydratase, mitochondrial	FH	30.5887	30.7094	30.4592	30.76	30.3502	30.2605	29.4026	30.1862	30.21	30.324	30.3368	30.6788	29.738	30.4185	29.3819	30.207	30.288	30.8706	30.9019	30.202	31.0901	31.015	30.5207	30.7673	31	31	0
P07992;B3KRR0;P07992-3;K7ES46;P07992-2;K7EP14;K7ER89;K7ER60;K7EJW9;K7EK97;K7EMT9	DNA excision repair protein ERCC-1	ERCC1	23.5709	23.2738	24.0005	23.5147	23.3281	23.1959	23.7946	23.4094	23.4444	23.3888	23.0017	22.2883	21.6861	22.1989	23.3932	21.6789	25.43	24.6168	21.5935	23.8952	21.7419	20.4055	22.2342	22.6757	12	12	6.1821e-123
P08047;G5E9M8;H3BUU5;H3BVI2	Transcription factor Sp1	SP1	27.0379	27.5328	26.9325	27.0889	26.9428	26.6584	26.8149	26.7717	26.6396	26.6181	26.5989	26.5648	26.6212	26.5644	26.3846	26.692	27.2273	26.9631	26.9288	27.3054	27.1974	27.1675	27.0991	27.2928	8	8	0
P08107;P08107-2;E7EP94;Q5SP16	Heat shock 70 kDa protein 1A/1B	HSPA1A	31.7229	31.9988	30.7812	31.7277	32.0311	31.9061	31.4647	31.6376	31.7934	31.9823	31.6401	31.8331	32.3015	32.2756	31.7577	31.7738	31.6546	32.311	31.5915	32.3116	31.9853	32.252	32.0026	31.8361	32	51	0
P08133;P08133-2;E7EMC6	Annexin A6;Annexin	ANXA6	34.4859	34.3737	34.279	34.5193	34.2889	34.1867	34.2494	34.6039	34.7143	34.3368	34.2182	34.4939	34.6298	34.4947	34.861	34.4622	34.2655	34.5479	34.3573	34.4475	34.5256	34.1779	34.2394	34.0815	4	92	0
P08236;E9PCV0;P08236-2;F8WBK6;F2Z3L6;F8WE77	Beta-glucuronidase	GUSB	29.054	28.8984	28.749	28.1263	30.0813	30.1208	30.0162	30.1569	28.6475	28.9642	29.0355	28.9546	29.7801	29.1225	29.3176	29.6382	28.5774	29.3798	27.6104	30.3647	30.2174	29.9672	29.5482	29.8206	20	20	0
P08237;P08237-3;P08237-2;F8VNX2;F8VZQ1;F8VX13;F8VSL1;F8VP00;F8W1J8;F8VSF7;F8VW30;F8VUB8;F8VTQ3;F8VYK8;F8VZI0;F8VVE3;H0YHB8;F8VZ53;F8VSF5	6-phosphofructokinase, muscle type	PFKM	21.9631	23.2954	21.3235	21.8765	22.9717	22.7387	20.6073	21.0965	20.9676	22.6729	22.324	21.8093	21.9146	22.8908	21.6568	23.4716	20.4601	22.4026	22.52	21.9285	23.2842	21.4562	22.9243	21.6749	32	32	0
P08238;Q58FF7;H0Y6E4;H0Y5S7;H0Y598	Heat shock protein HSP 90-beta	HSP90AB1	34.7027	34.637	34.2057	34.6673	34.3415	34.2959	34.2445	34.109	34.4591	34.2441	34.2644	34.3835	34.0897	34.314	34.0899	33.8784	34.1379	34.6653	34.3118	34.4874	34.625	33.9066	34.0537	33.895	49	87	0
P08240;P08240-2	Signal recognition particle receptor subunit alpha	SRPR	27.2865	27.3178	27.1234	27.5057	27.0091	26.9733	27.103	27.9138	27.9184	28.3371	28.1211	27.8966	27.3121	26.9956	26.5129	27.8226	27.3301	27.3862	28.2829	26.8596	27.5513	27.4982	26.9569	27.7831	43	43	0
P08243-2;P08243;P08243-3;F8WEJ5;C9J057;C9JT45;C9JM09;C9JLN6	Asparagine synthetase [glutamine-hydrolyzing]	ASNS	23.6199	23.9946	22.6699	24.1936	24.0767	23.9794	22.6789	24.1115	23.8079	22.1563	24.4626	21.9245	20.8376	24.5882	24.1442	20.2635	28.9664	24.4814	25.3444	25.4318	26.2064	23.2989	24.3723	27.0999	37	37	0
P08397;F5H345;P08397-2;G5EA58;G3V1P4;F5GY90;F5H226;F5H0P4;F5H4X2;F5H4W5	Porphobilinogen deaminase	HMBS	26.1438	26.2155	25.1814	26.649	24.3223	22.3318	23.2912	24.1416	25.542	25.3017	25.3148	25.1188	24.6108	24.1287	25.7436	21.2546	24.532	23.4569	24.0512	24.0347	24.4649	24.91	22.7991	24.2167	20	20	0
P08519	Apolipoprotein(a)	LPA	27.3187	27.9344	22.6407	27.9026	24.0832	20.9731	22.6876	21.0179	21.2731	21.3133	22.8153	21.5426	27.5349	21.3774	22.5579	20.9572	22.4494	21.593	21.4572	22.0663	26.8499	27.7309	22.5358	27.1545	10	10	7.9911e-90
P08559;P08559-4;P08559-3;P08559-2;Q5JPU0;Q5JPU1;Q5JPU3;Q5JPT9;Q5JPU2;P29803	Pyruvate dehydrogenase E1 component subunit alpha, somatic form, mitochondrial	PDHA1	30.5766	30.6381	30.5423	30.386	30.5866	30.7899	30.4656	30.2817	29.9786	30.3051	30.4862	30.7875	30.3727	30.2956	29.7404	30.6124	30.6573	30.5282	30.5301	30.2982	30.6584	30.3624	30.7311	30.4852	38	38	0
P08567	Pleckstrin	PLEK	26.1129	24.033	25.9816	22.6188	31.0114	30.5298	30.7773	30.2397	29.8012	30.0356	29.3793	29.0923	31.1343	31.0767	31.345	30.5224	29.3657	28.1238	27.8017	28.7962	30.8149	31.1998	30.8257	29.6472	21	21	0
P08574	Cytochrome c1, heme protein, mitochondrial	CYC1	28.8606	29.2461	28.6196	29.1397	28.5991	29.1418	28.6462	29.2648	27.9459	28.3622	28.395	28.8982	28.0025	29.0821	27.4801	28.4078	28.5083	28.9605	29.6554	28.3565	27.9156	29.2031	29.2981	29.0659	13	13	0
P08575;P08575-2;E9PC28;E9PMF8;M3ZCP1;E9PKH0;E9PMF7;M9MMK9	Receptor-type tyrosine-protein phosphatase C	PTPRC	33.4184	33.7562	33.9052	33.635	34.1136	33.9945	33.7682	34.4717	33.9633	33.9982	33.8587	34.2191	33.7834	34.3307	33.5276	34.3646	33.6086	33.6197	33.6253	33.1776	34.0758	34.5231	34.3443	34.7674	98	98	0
P08579	U2 small nuclear ribonucleoprotein B	SNRPB2	29.1315	28.8151	29.2921	28.6832	29.2389	29.1544	28.8505	28.999	28.8809	29.2383	29.2815	29.0384	27.5948	29.4516	29.1494	28.9306	29.0758	28.3455	29.982	28.4359	29.243	29.3682	29.3994	29.2923	13	13	0
P08590;P05976-2;P05976	Myosin light chain 3;Myosin light chain 1/3, skeletal muscle isoform	MYL3;MYL1	29.2272	29.535	29.3136	29.5068	28.0979	27.3956	23.0036	28.3419	29.5429	27.2904	28.1576	29.5207	30.0156	29.3168	27.5499	28.5129	27.2374	22.8876	28.0154	28.4499	23.9024	20.2078	22.8673	28.8561	3	3	5.7377e-15
P08603;P08603-2;Q6NSD3;Q02985-2;Q02985	Complement factor H	CFH	23.4211	23.7806	22.719	24.111	23.5243	24.2033	23.0436	21.1226	23.8045	23.1813	21.5808	24.081	21.0082	24.0602	21.9092	21.5814	24.2282	24.3135	23.8427	25.3729	20.8368	24.6946	23.3192	24.7337	27	53	0
[truncated: 4,938 more rows]
