# Supplementary material for: Functional classification of memory CD8+ T cells by CX3CR1 expression
Source: Nat Commun. 2015 Sep 25;6:8306. doi: 10.1038/ncomms9306 (PMC4667439; doi:10.1038/ncomms9306)
Supplement: Supplementary Data 4 — Overlap of proteome and transcriptome analysis for core signature [file ncomms9306-s5.xlsx]

## Sheet: RNA signature
	Gene Symbol	Protein IDs	Part of Protein dataset?	detected by WGCNA?	detected by BioLayout?	Mean (CD62L+ CX3CR1+)	Mean (CD62L+ CX3CR1-)	Mean (CD62L- CX3CR1+)	Mean (CD62L- CX3CR1-)	Mean (Naive)	Fold Change (CD62L+ CX3CR1+ vs. Naive)	Fold Change (CD62L+ CX3CR1- vs. Naive)	Fold Change (CD62L- CX3CR1+ vs. Naive)	Fold Change (CD62L- CX3CR1- vs. Naive)	Fold Change CX3CR1+ vs. CX3CR1-	Difference CX3CR1+ - CX3CR1-
1	GZMB	J3KQ52;P10144;J3KPK2;E7EUV0;E9PRD7	Yes	Yes	No	121.082	2.02585	213.9	7.3719	1	121.082	2.02585	213.9	7.3719	35.6449	162.792
2	GPR56	Q9Y653-2;Q9Y653;F5H144;H3BRH0;H3BSJ6;H3BV52;E7ENB2;H3BSB8;H3BMF8;H3BUH2;H3BM73;H3BS94;H3BRZ4;H3BVA0;H3BMY9;H3BTH7;H3BRI7;H3BQZ1;H3BVD3;H3BUU6;H3BQ46;H3BNH4;H3BP67;H3BVE9;H3BQJ9;H3BNN3;H3BPA6;H3BTK9;H3BSP5;H3BSN7;H3BV72;H3BRA1;H3BT88;H3BUI6;H3BRI2;H3BQW4;H3BTD2;H3BRB4;H3BSR1;H3BQ11;H3BSF7	Yes	Yes	Yes	307.193	8.76232	455.545	15.4451	2.73694	112.24	3.2015	166.443	5.64322	31.5084	369.265
3	FCGR3A	P08637;H0Y755;E9PG94;M9MML0;C9JC71;O75015;H0Y4U3;M9MML6	Yes	Yes	No	191.848	6.08819	259.971	8.91444	1.65856	115.671	3.67076	156.745	5.3748	30.1161	218.409
4	GZMH	P20718;Q6XGZ1;G3V2C5	Yes	Yes	Yes	497.242	15.4635	766.011	39.8133	2.22568	223.411	6.94775	344.17	17.8882	22.8532	603.988
5	ITGAM	P11215;H3BMV4	Yes	Yes	No	355.479	29.9317	404.353	36.5372	2.80168	126.88	10.6835	144.325	13.0412	11.4314	346.682
6	ZEB2	O60315-2;O60315;E7EUW9	Yes	Yes	Yes	794.321	91.6493	1040.15	97.9461	5.31345	149.493	17.2486	195.757	18.4336	9.6757	822.436
7	FGR	Q5TGY6;P09769;F5H3M4	Yes	Yes	Yes	179.68	15.8167	213.619	25.2259	1.68891	106.388	9.36503	126.484	14.9362	9.58273	176.129
8	AKR1C3	P42330;B4DL37;Q04828;A6NHU4;H0Y804;P17516;H7C4R4;P52895-2	Yes	Yes	No	2.08037	1.12843	14.6787	1.20557	1.0088	2.06224	1.11859	14.5508	1.19506	7.18042	7.21255
9	TTC38	Q5R3I4;E7ES35;A9UJP8;H7C089;F8WBU8;H7C2L7	Yes	Yes	Yes	68.0916	6.6391	97.8401	16.4808	3.23931	21.0204	2.04954	30.204	5.08775	7.17702	71.406
10	HSPA7	P17066;P48741	Yes	Yes	No	10.7201	2.39552	24.1242	2.63977	1	10.7201	2.39552	24.1242	2.63977	6.91999	14.9045
11	DTL	F5GZ90;Q9NZJ0;Q9NZJ0-2	Yes	Yes	No	11.8599	1.21128	3.74479	1.26188	1.0088	11.7565	1.20072	3.71214	1.25088	6.30963	6.56579
12	RRM2	P31350;P31350-2;C9JXC1	Yes	Yes	No	24.9898	4.34095	4.58847	1	1	24.9898	4.34095	4.58847	1	5.538	12.1186
13	TBX21	Q9UL17;O15119-3;Q13207;O15119-2;O15119	Yes	Yes	Yes	143.011	22.2426	170.678	50.791	1.90529	75.0603	11.6741	89.5813	26.658	4.29515	120.328
14	KLRD1	F5GX94;F5H2B7;Q13241-3;Q13241;Q13241-2;E9PCX9;F6WZH4	Yes	Yes	Yes	441.364	97.6124	484.301	155.394	3.23922	136.256	30.1346	149.512	47.9728	3.65866	336.33
15	EFHD2	Q96C19;H0Y4Y4	Yes	Yes	Yes	370.387	66.8282	413.237	164.797	19.3526	19.1389	3.45319	21.353	8.5155	3.38315	275.999
16	PLEK	P08567	Yes	Yes	Yes	814.478	228.336	941.32	298.267	5.1532	158.053	44.3096	182.667	57.8799	3.33419	614.597
17	KLRF1	Q9NZS2;Q4KN30;Q4KN05;Q9NZS2-2	Yes	Yes	No	113.341	11.0155	74.4352	48.2969	2.93167	38.6609	3.7574	25.39	16.4742	3.16589	64.232
18	TUBB4A	P04350;M0R2D3;M0QY85;M0QYM7;M0R278;M0R0X0;M0QY37;M0QX14;M0QZL7;M0R1I1;M0R2T4	Yes	Yes	No	17.7105	3.81959	13.8426	6.70076	3.6983	4.78881	1.0328	3.74295	1.81185	2.99923	10.5163
19	OASL	Q15646;Q15646-2;H0YGP3	Yes	Yes	Yes	19.6256	7.07082	22.7895	7.57111	1.0088	19.4545	7.00917	22.5908	7.5051	2.89682	13.8865
20	C12orf75	Q8TAD7;F8VQD4	Yes	Yes	Yes	201.199	57.3462	239.924	96.3524	17.3738	11.5806	3.30073	13.8095	5.54585	2.87005	143.712
21	CEP78	Q5JTW2;A8MST6;E9PHX5;Q5JTW2-3;Q5JTW2-2	Yes	Yes	No	129.012	60.4046	198.564	54.1455	36.6051	3.52442	1.65017	5.42449	1.47918	2.85967	106.513
22	GNGT2	O14610;D6RDH5	Yes	Yes	Yes	15.5827	5.36042	21.5862	7.86049	4.67248	3.33501	1.14723	4.61987	1.6823	2.81138	11.974
23	PTPN12	Q05209;Q05209-2;E9PBR5;H0YC15;H3BM04;H0YB59;C9JJC1;C9J1X8;F8WB51	Yes	Yes	Yes	262.443	86.1495	341.534	131.449	73.5096	3.57018	1.17195	4.64612	1.78818	2.77566	193.19
24	CMC1	Q7Z7K0;H7C3D8;C9JES7	Yes	Yes	No	111.703	26.7371	69.2039	38.709	8.3495	13.3784	3.20224	8.28839	4.63608	2.76422	57.7306
25	USP28	Q96RU2-2;Q96RU2;B4E3L3;Q6NZX9;G3V1N5;H0YG96;F5GZ74;H0YFA0;F5H6Q3;H0YFD7;F5H2G4;H0YH19;H0YFT9	Yes	Yes	Yes	249.005	95.0707	330.304	124.558	31.6737	7.86155	3.00156	10.4283	3.93254	2.63767	179.84
26	ABI3	Q9P2A4;Q9P2A4-2;I3L3W4;I3L1X2	Yes	Yes	Yes	85.7611	24.6968	108.629	49.3508	16.2304	5.284	1.52164	6.69293	3.04065	2.6252	60.171
27	TOP2A	P11388;P11388-2;P11388-3;P11388-4;J3KTB7	Yes	Yes	No	21.0657	7.02431	6.08926	3.50413	1	21.0657	7.02431	6.08926	3.50413	2.57921	8.31328
28	RAP2A	P10114;F6U784	Yes	Yes	Yes	113.065	48.5902	157.753	57.3778	36.2207	3.12157	1.3415	4.35531	1.58412	2.55566	82.425
29	UBE2F	C9J212;C9J9P8;Q969M7;Q969M7-2;Q969M7-4;F8WD80;C9JSK8;F8WDQ9;H3BSR4;C9JFD2;H3BUI7;F8WB39;Q969M7-5;C9JF62;Q969M7-3;H9KVB9;C9IZ93;F2Z363;F8WFB7;G5E9R6;F8WCT3	Yes	Yes	Yes	60.863	25.7991	60.1575	22.6195	19.6172	3.10254	1.31513	3.06657	1.15304	2.49946	36.3009
30	APOBEC3G	Q9HC16;Q9HC16-3	Yes	Yes	Yes	467.881	141.561	485.455	242.578	35.3112	13.2502	4.00895	13.7479	6.86974	2.48175	284.598
31	CACNA2D2	Q9NY47-4;Q9NY47-2;C9JE82;Q9NY47-3;C9JHE6;Q9NY47;Q9NY47-5;C9JVC9;C9JGM2	Yes	Yes	Yes	95.6015	14.0651	112.638	70.1678	6.41369	14.9059	2.19299	17.5622	10.9403	2.47219	62.0035
32	KIR3DL2	P43630;A8MVX7	Yes	Yes	No	11.5195	4.1728	5.26656	2.65774	1.21223	9.50268	3.44225	4.34451	2.19243	2.45749	4.97774
33	TPST2	O60704;B1AHJ7;B1AHJ6;B1AHJ5;B1AHK0;B1AHJ9;B1AHJ8	Yes	Yes	Yes	182.235	63.1286	163.568	78.9535	57.7212	3.15716	1.09368	2.83375	1.36784	2.43382	101.86
34	KIAA1671	Q9BY89;Q9BY89-2	Yes	Yes	Yes	165.921	75.131	131.776	47.9009	25.2726	6.56524	2.97283	5.21419	1.89537	2.41966	87.332
35	CST7	O76096	Yes	Yes	Yes	688.342	234.633	720.669	368.207	8.15851	84.371	28.7592	88.3334	45.1317	2.33729	403.085
36	GZMA	P12544-2;P12544	Yes	Yes	Yes	1067.57	339.651	1173.61	620.14	13.4811	79.1901	25.1947	87.0563	46.0008	2.33507	640.694
37	PLCG2	P16885;H3BPZ3;H3BQV5	Yes	Yes	No	79.9551	33.8157	57.0139	25.8965	1.0088	79.258	33.5209	56.5168	25.6707	2.29382	38.6284
38	VAV3	Q9UKW4;Q9UKW4-4;Q9UKW4-2;H0YDG2;F5GXH7;Q9UKW4-3;H0YCG7	Yes	Yes	Yes	216.335	94.5322	182.032	79.7176	33.0712	6.54149	2.85845	5.50426	2.41048	2.28619	112.059
39	ENPP4	Q9Y6X5;Q6UWV6	Yes	Yes	Yes	139.408	57.7949	157.802	74.609	31.3103	4.45246	1.84587	5.03995	2.38289	2.24472	82.4031
40	SH2D1A	O60880;O60880-3;O60880-6;O60880-2;O60880-5	Yes	Yes	No	359.207	133.006	280.229	156.03	61.1732	5.87197	2.17425	4.58092	2.55063	2.2123	175.2
41	TRAPPC2L	Q9UL33-2;Q9UL33;H3BP13;H3BUK6;H3BPN3;H3BQQ8;H3BPE0;H3BPS1	Yes	Yes	No	13.2263	3.71056	8.83633	6.29645	4.36101	3.03286	-1.1753	2.02621	1.44381	2.20471	6.0278
42	PYHIN1	Q6K0P9;Q6K0P9-2;Q6K0P9-3;Q6K0P9-4;Q6K0P9-5;Q6K0P9-6	Yes	Yes	Yes	716.402	280.058	793.975	406.597	24.3977	29.3635	11.4789	32.543	16.6654	2.19962	411.861
43	AKAP2	Q9Y2D5-6;Q9Y2D5;Q9Y2D5-5;Q9Y2D5-4;Q9Y2D5-7;C9JVY5	Yes	Yes	Yes	77.3393	44.4185	73.3235	24.2764	5.49524	14.0739	8.08309	13.3431	4.41771	2.19322	40.984
44	MCTP2	Q6DN12-2;Q6DN12;Q6DN12-4;Q6DN12-3;Q6DN12-6;F5H415	Yes	Yes	Yes	238.668	91.9988	245.082	129.795	45.0193	5.30145	2.04354	5.44393	2.8831	2.18108	130.978
45	IDH2	P48735;B4DFL2;B4DSZ6;H0YL11	Yes	Yes	Yes	64.0995	29.0513	56.2305	26.1979	13.7061	4.67673	2.1196	4.1026	1.91141	2.17795	32.5404
46	SYNE1	Q8NF91;E7ENN3;Q8NF91-2;Q8NF91-8;Q8NF91-7;H0Y326;Q8NF91-6;F5GXQ8;Q8NF91-5;F5GYQ7;F5H4Q0;F5H422;H0Y4C0;H0YFT4;H0YGD3	Yes	Yes	Yes	4190.38	1882.03	4828.82	2290.72	499.343	8.39179	3.76902	9.67036	4.58746	2.16145	2423.23
47	CTSC	P53634;H0YCY8;P53634-2;P53634-3	Yes	Yes	Yes	454.783	166.166	514.081	286.214	85.678	5.30804	1.93942	6.00015	3.34057	2.14171	258.242
48	RAP1GAP2	Q684P5;Q684P5-2;Q684P5-3	Yes	Yes	Yes	106.338	45.8948	116.984	58.4384	4.42585	24.0267	10.3697	26.432	13.2039	2.14047	59.4944
49	MXRA7	P84157-2;P84157-3;Q6ZR64;K7EQX8	Yes	Yes	Yes	85.3559	24.1948	77.0254	51.8901	6.38312	13.3721	3.79043	12.067	8.12927	2.13421	43.1482
50	PYCARD	Q9ULZ3;Q9ULZ3-3;H3BP42	Yes	Yes	No	31.5348	10.402	22.5871	15.0659	7.65605	4.11894	1.35867	2.95023	1.96784	2.12511	14.3271
51	TLR3	O15455;D6RA51;E9PGH4	Yes	No	Yes	28.8803	10.7441	33.6879	18.9403	2.37317	12.1695	4.52733	14.1953	7.98105	2.10778	16.4419
52	STX11	O75558	Yes	Yes	Yes	58.1398	13.709	45.3616	35.6992	2.16093	26.9049	6.34402	20.9917	16.5203	2.09482	27.0466
53	LPCAT1	Q8NF37	Yes	Yes	Yes	415.253	153.455	422.744	252.331	41.6851	9.96167	3.6813	10.1414	6.05327	2.06512	216.105
54	AGTRAP	Q6RW13;Q6RW13-2;D6RB40;Q6RW13-4;Q6RW13-3;Q6RW13-5;D6RBK6	Yes	Yes	Yes	18.3085	4.52654	19.0504	13.9577	6.61722	2.7668	-1.46187	2.87892	2.10931	2.02112	9.43736
55	CTSW	P56202;E9PI30;H0YDT2	Yes	Yes	No	786.856	214.807	607.917	477.316	172.247	4.56818	1.24709	3.52932	2.77111	2.01521	351.325
56	SLAMF7	B4DPU4;Q9NQ25;B4DWA3;Q9NQ25-2;B4DPY3;A8K3U1;Q9NQ25-3	Yes	Yes	Yes	542.696	190.53	539.317	349.254	7.26171	74.734	26.2377	74.2687	48.0953	2.00453	271.115
57	TOR2A	Q5JU69;Q8N2E6;Q5JU69-2	Yes	Yes	No	22.6089	7.29325	22.4228	15.2151	7.68661	2.94134	-1.05394	2.91712	1.97943	2.00067	11.2617
58	PTPRE	P23469-3	Yes	Yes	Yes	202.862	90.4788	233.457	128.12	60.7261	3.3406	1.48995	3.84442	2.1098	1.99598	108.86
59	PLEKHF1	Q96S99;K7ELB8;K7EIX0	Yes	Yes	No	15.5133	5.796	25.1182	14.5944	2.50306	6.19774	2.31556	10.035	5.8306	1.99268	10.1205
60	MTSS1	O43312-4;O43312;J3KNK6;E7EWW5;B7Z3B6;H0YB53;O43312-2;E5RJX3;H0YBL3	Yes	Yes	Yes	139.305	96.5104	188.344	68.3324	49.2939	2.82601	1.95786	3.82085	1.38623	1.98765	81.4036
61	CPPED1	Q9BRF8;Q9BRF8-2;B4DQ68	Yes	Yes	Yes	19.7172	8.67804	27.585	15.3137	4.83281	4.07987	1.79565	5.70786	3.16868	1.97161	11.6553
62	ARHGAP18	Q8N392;Q8N392-2	Yes	Yes	Yes	49.664	22.7678	49.7405	28.1055	2.48133	20.0151	9.17566	20.0459	11.3268	1.95396	24.2655
63	CTNNA1	P35221;P35221-2;G3XAM7;F8W845;Q8N1C0;E5RIB1;E5RG03;E5RIC3;E5RHV7;E5RGY6;E5RJ41;E5RJL0;E5RFM5;E5RIE0;E5RJP7;E5RGD2;H0YBB8;E5RFK9;E5RFG3;E5RFM3;E5RGY7;E5RGU3;E5RHJ5;E5RJZ2;E5RGG4;E5RJ43;E5RGS1;E5RIT8;B9A010;A6NKP0;Q9UI47	Yes	Yes	Yes	37.5958	24.2108	61.7264	26.6828	2.7152	13.8464	8.91675	22.7336	9.8272	1.95157	24.2143
64	GNG2	P59768;G3V3J9;G3V2N0;G3V2C9;G3V415	Yes	Yes	Yes	455.44	192.854	468.145	282.998	127.384	3.57532	1.51396	3.67506	2.22161	1.94091	223.866
65	LGALS1	P09382;F8WEI7	Yes	Yes	No	50.8308	30.1042	50.3413	22.0886	4.55543	11.1583	6.60843	11.0508	4.84886	1.93843	24.4897
66	GLUL	P15104	Yes	Yes	Yes	132.017	68.5734	109.43	56.7994	11.0466	11.9509	6.20765	9.90619	5.14181	1.92582	58.0366
67	ITGAL	P20701;P20701-2;P20701-3;B4E021;H3BSV1;B4DQ77;H3BUT3;I3L468;H3BNL5	Yes	Yes	Yes	2039.55	1002	2013.16	1103.64	451.121	4.52107	2.22112	4.46257	2.44644	1.9247	973.542
68	ASNA1	O43681;K7ERW9	Yes	Yes	No	24.3066	7.6615	17.2318	14.0289	4.47796	5.42805	1.71093	3.84814	3.13288	1.91506	9.924
69	PIK3AP1	Q6ZUJ8-3;Q6ZUJ8-2;Q6ZUJ8	Yes	No	Yes	110.451	32.13	93.5557	74.8261	1.52867	72.253	21.0184	61.2009	48.9487	1.90738	48.5249
70	ANXA4	P09525;Q6P452;B4DDF9	Yes	Yes	Yes	77.3554	44.4164	93.0711	44.9974	6.1363	12.6062	7.2383	15.1673	7.33297	1.90604	40.5063
71	LIMA1	Q9UHB6;F8VQE1;Q9UHB6-2;F8VS07;Q9UHB6-3;F8VRN8;F8VTU2;F8VVQ7	Yes	Yes	Yes	88.0708	48.2995	89.9797	45.2546	41.9804	2.0979	1.15052	2.14337	1.07799	1.90318	42.2482
72	MYO6	Q9UM54-6;E7EW20;Q9UM54-5;Q9UM54-2;Q9UM54-4;Q9UM54-1;Q9UM54;Q5JVM0	Yes	Yes	Yes	73.1865	43.9173	98.316	46.2577	6.57375	11.1332	6.68072	14.9559	7.03673	1.90189	40.6638
73	SRGN	P10124	Yes	Yes	Yes	501.833	236.784	603.462	344.724	81.8001	6.13487	2.89467	7.37727	4.21422	1.90074	261.893
74	RUNX3	Q13761-2;Q13761;F5H4J4	Yes	Yes	Yes	792.28	353.561	831.684	505.051	203.539	3.89252	1.73706	4.08611	2.48135	1.89138	382.676
75	PDLIM1	O00151	Yes	Yes	No	12.7985	8.30686	11.3018	4.48799	1.21223	10.5578	6.85253	9.32314	3.70225	1.8836	5.65278
76	ITGB2	P05107;A8MYE6;J3KNI6;E7EVZ9;E5RK25;E5RIG7;E5RHT0;E5RFI0;E5RIE4;A8MVG7;E5RHE6;E5RK54	Yes	Yes	Yes	817.283	486.449	1038.54	499.775	307.575	2.65718	1.58156	3.37654	1.62489	1.88174	434.799
77	SEMA4A	Q5TCJ5;Q9H3S1;Q5TCI6;Q9H3S1-2;Q5TCJ7;Q5TCI4	Yes	Yes	No	21.9235	10.4228	22.8715	13.6144	2.31216	9.48184	4.50784	9.89186	5.88816	1.86357	10.3789
78	GAB3	Q8WWW8;Q8WWW8-2;A6NHF8	Yes	Yes	Yes	235.889	100.705	261.906	166.994	21.7871	10.827	4.62223	12.0211	7.66483	1.85953	115.047
79	SYTL3	Q4VX76;Q4VX76-2;F8W7H4	Yes	Yes	No	89.4751	41.8281	138.612	81.077	23.1517	3.86473	1.80669	5.9871	3.50199	1.85579	52.5905
80	PRF1	P14222	Yes	No	Yes	715.235	198.979	931.716	688.495	38.3036	18.6728	5.1948	24.3245	17.9747	1.85577	379.739
81	PLEKHO2	Q8TD55;Q8TD55-2;C9J4A7	Yes	Yes	Yes	40.5813	21.0051	41.1857	23.2565	11.0212	3.6821	1.90588	3.73694	2.11016	1.84736	18.7527
82	SLAMF6	Q96DU3-2;Q96DU3;Q96DU3-3	Yes	Yes	Yes	639.063	315.285	668.717	393.365	128.431	4.97594	2.45491	5.20683	3.06286	1.84545	299.565
83	EOGT	Q5NDL2;A8K2U1;Q5NDL2-3;B4E243;F5H225;Q5NDL2-2;C9J4G5;C9JQM7	Yes	Yes	Yes	74.3425	39.2707	80.458	44.9743	17.3612	4.28212	2.26198	4.63437	2.59051	1.83751	35.2778
84	PHPT1	Q9NRX4;Q9NRX4-2	Yes	Yes	Yes	15.213	7.29711	21.3749	12.7019	5.78525	2.62962	1.26133	3.69472	2.19556	1.8295	8.29452
85	APOBEC3C	Q9NRW3	Yes	Yes	Yes	97.3412	42.8668	101.362	66.2297	16.5908	5.86718	2.58377	6.10952	3.99196	1.82135	44.8032
86	ARHGAP11A	Q6P4F7;B4DZN9;H3BR51;H3BQ41;Q3KRB8	Yes	Yes	No	48.8079	32.2561	46.341	20.0369	6.15804	7.92589	5.23804	7.52528	3.25378	1.81954	21.428
87	RDH10	Q8IZV5;E5RK48	Yes	Yes	Yes	25.5656	14.8326	24.1383	12.5109	7.31392	3.49547	2.028	3.30033	1.71056	1.81775	11.1801
88	APMAP	Q9HDC9;H0Y512;Q9HDC9-2	Yes	Yes	Yes	378.675	192.469	404.527	240.183	77.5793	4.88114	2.48093	5.21436	3.09596	1.81024	175.275
89	GNAO1	P09471-2;P09471;H3BTM2;H3BN82;H3BQG8	Yes	Yes	Yes	34.7107	21.1844	36.2383	18.325	2.50306	13.8673	8.46338	14.4776	7.32101	1.79575	15.7198
90	NAA50	E7EQ69;Q9GZZ1;C9J5D1;Q9GZZ1-2;C9JZU6;C9J5J3;F8WCK0	Yes	Yes	Yes	201.688	114.85	200.095	109.203	69.1598	2.91626	1.66064	2.89322	1.57899	1.79325	88.8648
91	RASSF1	Q9NS23-2;Q9NS23-5;Q9NS23;Q9NS23-4;Q9NS23-3;Q9NS23-6;Q9NS23-7	Yes	Yes	Yes	194.904	91.6964	220.681	140.133	46.1447	4.22375	1.98715	4.78235	3.03681	1.79263	91.8774
92	KIF11	P52732	Yes	Yes	No	15.5937	9.79394	9.49017	4.35165	2.00069	7.79415	4.89528	4.74345	2.17507	1.77326	5.46911
93	FAM160B1	Q5W0V3;Q5W0V3-2;Q5W0V1;Q5W0V4	Yes	Yes	Yes	184.526	94.6914	178.346	110.437	59.4463	3.10409	1.59289	3.00012	1.85777	1.769	78.8717
94	ARHGEF12	Q9NZN5-2;Q9NZN5;E9PMR6	Yes	Yes	No	158.926	79.1082	149.002	95.2441	12.991	12.2335	6.08944	11.4696	7.33152	1.76613	66.7879
95	PTPN22	Q9Y2R2-2;Q9Y2R2;Q9Y2R2-6;Q9Y2R2-3;Q9Y2R2-4;E9PMT0;E9PLD8;F5H2S8;E9PM87;Q9Y2R2-5;E9PMK2	Yes	No	Yes	377.184	154.891	409.566	293.262	80.4481	4.68854	1.92535	5.09106	3.64535	1.75554	169.299
96	RHOC	Q5JR08;P08134;E9PN11;E9PQH6;Q5JR07;Q5JR06;E9PLA2	Yes	Yes	No	36.7153	10.8739	34.2433	30.1416	3.58135	10.2518	3.03627	9.56159	8.41627	1.73004	14.9715
97	SLC9A3R1	O14745;J3QRP6;B3KY21;J3QRA3	Yes	Yes	Yes	491.351	250.959	491.214	319.203	143.866	3.41534	1.7444	3.41438	2.21875	1.72331	206.202
98	KIF21A	F5H0C3;F5H219;Q7Z4S6-2;Q7Z4S6;Q7Z4S6-4;F8WCP6;Q7Z4S6-3;H0YHT2;H0YIM7;H0YIM6;H0YHG9	Yes	Yes	Yes	165.848	103.796	201.778	110.464	34.5922	4.79439	3.00056	5.83306	3.19331	1.7158	76.6833
99	PTPRJ	Q12913;Q12913-2;E9PPH3	Yes	Yes	Yes	397.997	219.728	409.15	252.706	73.2016	5.437	3.00168	5.58936	3.45218	1.70849	167.357
100	ZBTB38	Q8NAP3;J3KPK6;D6RBC4;D6RGK1;D6R9U6;D6RHD1;D6RJE1;D6RE69;D6R9I1;D6RAC4;D6RC86	Yes	Yes	Yes	798.015	473.244	851.699	494.3	208.559	3.82633	2.26911	4.08373	2.37007	1.70505	341.085
101	SPN	P16150;C9JUK7	Yes	Yes	Yes	216.038	111.961	228.049	148.746	73.388	2.94378	1.5256	3.10744	2.02685	1.70339	91.6895
102	NFATC2	Q13469;Q13469-3;Q13469-2;G3V4U6	Yes	Yes	Yes	1124.44	681.04	1108.15	631.462	263.509	4.26718	2.58451	4.20535	2.39636	1.70101	460.039
103	IFI16	Q16666;Q16666-2;Q16666-3;Q16666-6;E7EPR3;Q16666-7;H3BR88;H3BM18;H3BVE6;H3BR65	Yes	Yes	Yes	680.693	395.237	677.409	405.261	206.798	3.29158	1.91122	3.27569	1.95969	1.69657	278.802
104	EIF4G3	O43432;O43432-3;Q504Z1;F5H564;F5H8J4;B4DXR2;O43432-2;Q5SWD0;B1AN91;B1AN92;Q68DC6	Yes	Yes	Yes	371.281	202.239	394.096	250.228	145.802	2.54646	1.38708	2.70294	1.71621	1.69156	156.454
105	VASP	P50552;K7EM16;K7ENL7;K7ENR7;K7EQD0;K7EIG8	Yes	Yes	Yes	25.5656	14.0094	31.2879	19.6905	10.744	2.37951	1.30392	2.91212	1.83269	1.68705	11.5768
106	VCL	P18206-2;P18206;Q5JQ13;B4DTM7;P18206-3	Yes	Yes	Yes	252.898	148.377	299.546	179.267	49.5228	5.10669	2.99614	6.04864	3.61988	1.68611	112.4
107	SLC25A20	O43772;C9JPE1;B4DWZ5;F8WEF6	Yes	Yes	Yes	59.8149	36.1764	61.1076	36.019	26.472	2.25955	1.36659	2.30839	1.36065	1.67493	24.3635
108	NUSAP1	Q9BXS6-2;Q9BXS6;E7ERR5;E9PB35;Q9BXS6-3;Q9BXS6-5;Q9BXS6-4;Q9BXS6-6;H0YMD2;H0YKA7	Yes	Yes	No	13.0783	8.6223	8.12046	4.09514	1.47668	8.85661	5.83899	5.49915	2.77322	1.66691	4.24068
109	DPYSL2	Q16555;Q16555-2;Q14195;E5RFU4;Q14195-2;H0YBT4;E9PD68;Q14194;Q14194-2;D6RF19;F5GWI3	Yes	Yes	No	135.003	99.1282	131.676	61.3337	30.9106	4.36754	3.20693	4.25992	1.98423	1.66195	53.1091
110	DCLRE1A	Q6PJP8	Yes	Yes	Yes	56.5224	32.1354	57.2775	36.6739	16.0015	3.53233	2.00828	3.57951	2.2919	1.65385	22.4954
111	RPS6KA1	Q15418-2;E9PRI4;E9PGT3;Q15418;Q15418-3;Q5SVM6;E9PAN7;E9PMM7;Q5SVM7	Yes	Yes	Yes	119.85	70.5101	106.497	66.4823	46.6994	2.56641	1.50987	2.28049	1.42362	1.65227	44.6778
112	SLC9A9	Q8IVB4;C9IZP1	Yes	Yes	No	46.8461	26.2367	38.492	25.7097	19.12	2.45011	1.37221	2.01318	1.34465	1.64281	16.6959
113	GSK3A	P49840;A8MT37;M0QYV0	Yes	Yes	Yes	60.8922	30.956	58.611	42.3309	20.804	2.92695	1.48798	2.8173	2.03475	1.63062	23.1081
114	PXN	P49023	Yes	Yes	Yes	352.042	184.157	352.299	247.873	127.323	2.76495	1.44637	2.76696	1.9468	1.63031	136.156
115	IQGAP1	P46940;H0YLE8	Yes	Yes	Yes	1467.07	905.173	1566.02	958.558	456.97	3.21043	1.98081	3.42696	2.09764	1.62742	584.674
116	PSMA6	P60900;G3V295;G3V5Z7;G3V3I1;B4DXJ9;G3V3U4;B4DQR4;G3V4S5;G3V2S7;H0YJC4	Yes	Yes	Yes	73.4511	42.5272	61.6318	40.6551	30.0281	2.44608	1.41625	2.05247	1.3539	1.62394	25.9504
117	ABHD17A	Q96GS6;Q96GS6-2;Q96GS6-3;Q96GS6-4;K7EQ25	Yes	Yes	No	32.7532	15.4775	35.6501	26.6624	10.06	3.2558	1.53853	3.54376	2.65035	1.62325	13.1317
118	ATP2B4	P23634-7;P23634-6;P23634-8;P23634;P23634-5;P23634-4;P23634-3;P23634-2;H0YDG5;H7BZS8;H7BY13	Yes	No	Yes	1377.29	729.631	1303.57	922.369	126.168	10.9163	5.78302	10.332	7.31066	1.6228	514.43
119	FLNA	P21333-2;Q5HY54;P21333;E9PHF0;F8WE98;H0Y5F3;H7C2E7	Yes	Yes	Yes	1315.62	672.76	1262.82	917.638	304.031	4.32725	2.2128	4.15359	3.01823	1.62125	494.021
120	VPS37B	Q9H9H4;F5H4M0;F5H1F6	Yes	Yes	No	13.7166	6.8116	18.7775	13.2531	5.70779	2.40313	1.19339	3.28981	2.32193	1.61946	6.21466
121	NPC1	O15118;B4DET3;K7EQ23	Yes	No	Yes	241.963	126.01	278.938	196.76	35.9175	6.73664	3.50832	7.76608	5.4781	1.61385	99.0661
122	TPP1	O14773;O14773-2;E7EV34	Yes	Yes	Yes	387.198	210.194	418.873	289.501	165.517	2.33933	1.26993	2.5307	1.74908	1.61313	153.188
123	PFN1	P07737;K7EJ44	Yes	Yes	Yes	958.625	466.042	734.418	585.438	343.768	2.78858	1.35569	2.13638	1.70301	1.61015	320.781
124	TBK1	Q9UHD2;F5H206;F5H1A3;F5GZI4	Yes	Yes	No	134.623	76.5591	117.479	80.5465	20.523	6.55962	3.7304	5.72427	3.92469	1.60467	47.4982
125	PTPN18	Q99952-2;Q99952;E7EMB8	Yes	Yes	Yes	227.506	144.228	263.259	161.928	95.144	2.39118	1.51589	2.76695	1.70193	1.60299	92.3049
126	PTP4A2	Q12974;Q12974-3;E9PMY3;E9PML8;E9PJC0;E9PRR9;Q12974-2;E9PL34	Yes	Yes	Yes	1706.92	1106.81	1767.05	1069.5	708.868	2.40795	1.56138	2.49277	1.50874	1.59626	648.824
127	CCL5	P13501;K7EJM0	Yes	No	Yes	2457.09	1215.36	2286.63	1780.04	43.9354	55.925	27.6624	52.0452	40.5148	1.58367	874.162
128	SLC2A1	P11166;C9JIM8	Yes	Yes	No	97.5812	48.9982	103.311	77.8959	42.9854	2.2701	1.13988	2.40339	1.81215	1.58315	36.9989
129	DYNLRB1	Q9NP97;B1AKR6;B4DFR2;Q8TF09;H3BNG9;H3BPA0;Q9NP97-2;Q7Z4M1;H3BQI1	Yes	Yes	No	61.2641	36.9114	55.2265	36.722	24.6105	2.48935	1.49982	2.24402	1.49213	1.58203	21.4286
130	CLIC1	O00299	Yes	Yes	Yes	278.122	151.276	267.6	194.021	37.1422	7.48802	4.07288	7.20475	5.22372	1.58045	100.213
131	CAPZA1	P52907	Yes	Yes	No	284.908	155.183	267.618	194.524	117.121	2.4326	1.32498	2.28497	1.66088	1.57997	101.41
132	PICALM	Q13492-2;Q13492-5;Q13492;Q13492-3;Q13492-4;E9PKP6;E9PLJ8;E9PI56;H0YCY1;E9PK13;E9PJT1;E5RFU0;E5RHK9;E5RFC6;E5RK51;E5RIJ5;E5RGY9;O60641-3;E5RI02;E9PDG8;O60641;F5GWN7	Yes	Yes	Yes	335.181	201.461	348.88	232.021	139.176	2.40833	1.44753	2.50676	1.66711	1.57806	125.289
133	SASH3	O75995	Yes	Yes	Yes	363.519	200.439	362.819	260.287	137.601	2.64183	1.45666	2.63674	1.8916	1.57651	132.806
134	PLEKHG3	A1L390;A1L390-3;G3V311;A1L390-2;G3V278;G3V3I3	Yes	Yes	No	41.3456	18.3194	59.3158	45.6542	1.0088	40.9851	18.1596	58.7987	45.2561	1.57348	18.3439
135	RAB8B	Q92930;H0YNE9;F5GY21;H0YMN7;H0YLJ8;H0YL94	Yes	No	Yes	292.587	175.846	279.052	187.581	139.451	2.09813	1.26099	2.00107	1.34514	1.57291	104.106
136	YWHAQ	P27348;E9PG15	Yes	Yes	Yes	528.088	259.744	462.401	372.154	161.923	3.26136	1.60412	2.85569	2.29834	1.56748	179.295
137	ARPC5L	Q9BPX5	Yes	Yes	Yes	88.4763	52.1025	79.9883	55.698	27.6243	3.20285	1.88611	2.89558	2.01627	1.56274	30.332
138	MBP	P02686-2;J3QQK6;P02686;J3KS94;J3KT34;F5H7N4;F8WEU6;E9PNZ1;E9PMR5;H0YF02;E9PKX9;H0YEA2;J3QL64;P02686-6;P02686-5;J3QKL5;A8MZH3;P02686-4;P02686-3;H7BYR8;E9PJ72;J3QKN5;E9PLU9;E9PLQ9;E9PSE2;E9PQE7	Yes	Yes	Yes	834.368	593.463	787.761	447.341	283.047	2.94781	2.0967	2.78315	1.58045	1.55853	290.662
139	HOPX	Q9BPY8;E9PB55;G3V469;Q9BPY8-2;B7WNL2	Yes	Yes	No	53.4587	15.164	91.6283	78.7098	1	53.4587	15.164	91.6283	78.7098	1.54555	25.6066
140	B2M	P61769;F5H6I0	Yes	Yes	No	8578.44	5880.31	10672.9	6583.65	3666.6	2.33962	1.60375	2.91085	1.79558	1.54456	3393.69
141	CD2	P06729;Q5JVN7	Yes	Yes	Yes	996.437	647.684	1092.4	709.067	371.158	2.68467	1.74504	2.94322	1.91042	1.53959	366.044
142	DNAJC1	Q96KC8;H0Y5E9;Q5T1X2	Yes	No	Yes	79.5544	34.7126	88.4806	74.4549	17.0804	4.65765	2.03231	5.18026	4.35909	1.53924	29.4338
143	RAB27A	P51159;H3BN55;P51159-2;H3BVH7;H3BS49;H3BUD9;H3BU81	Yes	No	Yes	451.08	230.532	423.647	338.946	100.576	4.48495	2.29211	4.21219	3.37004	1.53602	152.625
144	PPP2R5C	Q13362-4;G3V292;H0YK26	Yes	Yes	Yes	619.513	407.533	631.193	409.814	269.825	2.29599	1.51036	2.33927	1.51882	1.5302	216.679
145	EOMES	G3XAI5;O95936;B7ZA51;O95936-2;Q16650;H7C0B1;B0AZS4	Yes	No	Yes	386.921	194.419	341.457	282.023	13.2033	29.3049	14.725	25.8615	21.36	1.52879	125.968
146	GCLM	P48507	Yes	Yes	No	72.6331	41.6711	56.5346	42.8445	16.0881	4.51472	2.59019	3.51408	2.66313	1.52833	22.326
147	ZMPSTE24	O75844	Yes	Yes	Yes	57.0712	29.39	41.6475	35.2275	15.7675	3.61955	1.86396	2.64136	2.23419	1.52774	17.0506
148	ARL8A	Q96BM9	Yes	Yes	No	7.18765	4.16459	13.3939	9.33459	3.07907	2.33436	1.35255	4.34997	3.03163	1.52466	3.54121
149	RAP2B	P61225	Yes	Yes	Yes	566.644	364.323	588.534	396.507	185.67	3.0519	1.96221	3.16979	2.13555	1.51831	197.174
150	RAB1B	Q9H0U4;E9PLD0;Q92928	Yes	Yes	Yes	99.5475	51.8453	89.2423	72.8913	41.0227	2.42665	1.26382	2.17544	1.77686	1.51351	32.0266
151	DGKQ	P52824;H0YA20;H0Y8Q7	Yes	Yes	Yes	44.4228	27.8259	54.3029	37.4455	20.6218	2.15416	1.34934	2.63327	1.81582	1.51254	16.7272
152	DYNLL1	P63167;F8VXL2;F8VRV5;F8VXI7	Yes	Yes	Yes	104.148	76.4486	92.6809	53.6832	27.5467	3.78078	2.77523	3.3645	1.94881	1.51254	33.3486
153	GLTP	Q9NZD2;F5H0U5;F5GZ49;H0YFS9	Yes	Yes	Yes	86.1012	56.7716	89.1994	59.5191	42.6123	2.02057	1.33228	2.09328	1.39676	1.50744	29.505
154	MYO1F	O00160;M0QXU2;M0QY89;M0QXU5;M0QXE0	Yes	No	Yes	229.18	116.32	280.109	223.401	4.30889	53.1877	26.9952	65.0072	51.8466	1.49914	84.7835
155	MTPN	P58546;C9JL85	Yes	Yes	Yes	210.09	126.793	220.704	160.628	86.6115	2.42566	1.46393	2.54821	1.85458	1.49883	71.6866
156	MYO1G	B0I1T2;B0I1T2-4;B0I1T2-3;B0I1T2-2;F8WEW9;F8WAS7	Yes	Yes	Yes	207.398	145.253	231.651	150.324	62.748	3.30525	2.31486	3.69177	2.39568	1.4854	71.7365
157	CALR	P27797;K7EJB9;K7EM77;K7EL50	Yes	Yes	Yes	370.515	244.381	400.41	275.95	161.502	2.29418	1.51318	2.47929	1.70865	1.4816	125.297
158	ELF4	Q99607	Yes	No	Yes	244.501	139.932	223.284	175.945	93.9577	2.60225	1.48931	2.37643	1.87259	1.48091	75.9534
159	CD97	P48960-3;P48960;P48960-2;K7EPE8;B4DWB8;K7ELE5;K7EKV5;K7EPP8;M0QY55	Yes	Yes	Yes	619.6	345.794	642.281	508.429	259.919	2.38382	1.33039	2.47108	1.9561	1.47723	203.828
160	SH3BGRL3	Q9H299;Q5T123	Yes	Yes	Yes	1230.28	735.717	1199.66	930.852	336.827	3.65255	2.18426	3.56164	2.76359	1.45805	381.685
161	MSN	P26038;E9PNP4	Yes	Yes	Yes	1865.22	1236.66	1990.14	1419.63	832.099	2.24159	1.48619	2.39171	1.70609	1.45141	599.534
162	CD99	P14209;P14209-3;P14209-2;A8MQT7	Yes	No	Yes	358.708	277.323	386.889	238.329	45.9106	7.81318	6.0405	8.42701	5.19114	1.44593	114.973
163	ARHGAP26	Q9UNA1-2;Q9UNA1;F8W8N5;H0Y835;H0Y4P9;H7BZZ0;C9J6V4;H7C3P8;H7C1J1	Yes	Yes	Yes	429.219	269.408	457.95	351.255	145.484	2.95027	1.8518	3.14776	2.41438	1.42939	133.253
164	RABGAP1L	Q5R372-4;Q5R372;Q5R372-3;Q5R372-2;Q5JZA9;E9PNV2;Q5R372-9	Yes	Yes	Yes	558.215	392.032	577.056	409.746	261.401	2.13547	1.49973	2.20755	1.5675	1.41594	166.746
165	PPP1CA	P62136;P62136-2;E9PMD7;A6NNR3;F5H1L6;F5H037;F8WE71;H0Y3Y6	Yes	Yes	No	181.84	119.891	183.398	138.288	76.562	2.37507	1.56594	2.39542	1.80622	1.41467	53.5294
166	KLRG1	Q96E93-2;Q96E93	Yes	No	Yes	451.016	204.516	578.091	523.321	20.7429	21.7432	9.85959	27.8694	25.229	1.41392	150.634
167	IKZF3	Q9UKT9;Q9UKT9-7;Q9UKT9-4;Q9UKT9-3;Q9UKT9-6;Q9UKT9-8;Q9UKT9-2;Q9UKT9-5;Q9UKT9-13;Q9UKT9-9;Q9UKT9-10;Q9UKT9-11;Q9UKT9-12;B4DVV5	Yes	No	Yes	1706.39	1061.67	1807.94	1427.16	739.075	2.30882	1.43649	2.44622	1.93101	1.41204	512.752
168	ACTN4	O43707;D6PXK4;F5GXS2;K7EP19	Yes	No	Yes	334.825	181.638	378.93	329.337	34.6089	9.67454	5.24832	10.9489	9.51597	1.39685	101.39
169	CAPNS1	P04632;K7ELJ7;K7EIV0;K7EM73;K7EKD8;K7EK10;K7EMQ1;K7ES78	Yes	Yes	Yes	424.546	266.121	451.419	361.188	193.732	2.19141	1.37366	2.33012	1.86437	1.39638	124.328
170	ARF6	P62330	Yes	Yes	Yes	405.862	267.25	419.182	329.595	142.964	2.8389	1.86935	2.93207	2.30543	1.38234	114.1
171	ACSL5	Q9ULC5;Q9ULC5-3;Q9ULC5-4;B4DX30	Yes	Yes	Yes	306.455	211.039	277.578	212.848	135.264	2.26561	1.5602	2.05212	1.57358	1.3778	80.0725
172	ARAP2	Q8WZ64	Yes	No	Yes	582.267	397.468	680.943	530.183	137.581	4.23217	2.88897	4.94939	3.8536	1.36173	167.78
173	CD74	P04233-2;H0YBZ8;E7ESL3;P04233-3;E7EQJ3;E7ER71	Yes	No	Yes	754.863	482.761	619.4	536.186	126.958	5.94577	3.80252	4.87878	4.22333	1.34871	177.657
174	CD63	F8VV56;F8VZE2;P08962-2;F8W022;F8VWK8;C9JV86;P08962;F8VNT9	Yes	Yes	Yes	205.582	157.424	216.24	158.217	78.5227	2.61812	2.00482	2.75385	2.01493	1.3364	53.0904
175	CAST	E7EVY3;H0Y9H6;H0YD33	Yes	Yes	Yes	607.167	400.24	655.077	554.275	259.421	2.34047	1.54282	2.52515	2.13659	1.32239	153.864
176	FYN	P06241-2;Q5R3A8;B3KPS6	Yes	No	Yes	830.458	619.57	880.482	674.262	269.002	3.08718	2.30322	3.27314	2.50653	1.32238	208.554
177	CD84	Q9UIB8-3;Q9UIB8-2;Q9UIB8;Q9UIB8-7;Q9UIB8-6;Q9UIB8-5;Q9UIB8-4	Yes	Yes	No	937.588	801.404	794.004	522.211	309.917	3.02529	2.58587	2.56199	1.685	1.30823	203.988
178	LCP1	P13796;Q5TBN3;B4DUA0;Q5TBN5	Yes	Yes	Yes	5163.85	3323.13	4918.74	4396.6	1911.42	2.70158	1.73857	2.57335	2.30018	1.30608	1181.43
179	IDS	P22304;P22304-2;P22304-3;B3KWA1;H0YB91;O60597;B4DIX1	Yes	No	Yes	1255.6	899.22	1232.19	1020.27	521.909	2.40578	1.72294	2.36093	1.95489	1.29607	284.154
180	RAPGEF1	Q13905;Q68DL3;Q13905-3;Q13905-2;Q5JUE6;H0Y6R4;Q5JUE5;Q5JUE9	Yes	No	Yes	213.249	164.399	258.303	200.84	77.9089	2.73716	2.11014	3.31544	2.57788	1.29108	53.1567
181	STOM	P27105;B4E2V5;P27105-2	Yes	No	Yes	724.646	415.826	636.229	639.558	40.7325	17.7904	10.2087	15.6197	15.7014	1.28946	152.746
182	ITGB1	P05556;P05556-2;P05556-5;P05556-4;P05556-3;E7EQW5;C9JPK5;Q5T3E6;E9PLR6;E7EUI6;E7ERX5;C9JJP8;Q5T3E5;E9PQJ2;H7C4N8;C9JNE0	Yes	Yes	No	733.823	966.677	924.661	322.664	81.1508	9.04271	11.9121	11.3943	3.9761	1.2863	184.571
183	TLN1	Q9Y490;Q5TCU6	Yes	No	Yes	511.065	379.171	499.11	407.02	199.53	2.56134	1.90032	2.50143	2.03989	1.28489	111.991
184	LPP	Q93052;C9JUT4;C9J2R5;C9JIY7;C9JT42;C9J3U9;C9J1K7;C9J5C8;C9J4E3;C9JXK9;C9JE51	Yes	Yes	No	415.361	311.084	426.396	350.312	163.607	2.53877	1.90141	2.60622	2.14118	1.2727	90.1811
185	EPS15	P42566;B1AUU8;H7BYP0;P42566-2;A6NL94	Yes	Yes	Yes	389.058	317.352	466.572	355.511	180.744	2.15254	1.75581	2.5814	1.96693	1.27163	91.3837
186	IQGAP2	Q13576;E7EWC2;F5H7S7;Q13576-2;J3KR91;D6R939;E9PDT6;D6RDK8;D6R999;H0YA28;D6RGC6	Yes	No	Yes	527.626	479.827	679.208	475.28	177.01	2.98077	2.71073	3.83711	2.68504	1.26356	125.864
187	CAPN2	P17655;P17655-2;C9JWY7	Yes	No	Yes	774.694	584.333	734.392	613.041	196.377	3.94493	2.97556	3.7397	3.12175	1.26033	155.856
188	MACF1	Q9UPN3	Yes	Yes	No	2656.49	2348.33	2942.3	2126.84	1152.02	2.30594	2.03845	2.55403	1.84618	1.25108	561.803
189	TPM4	P67936;P67936-2;K7ENT6;K7ERG3;K7EMU5;K7EPV9;K7EPB9	Yes	Yes	No	267.03	200.657	266.533	230.123	104.543	2.55427	1.91938	2.54951	2.20123	1.2386	51.392
