# Supplementary material for: Functional classification of memory CD8+ T cells by CX3CR1 expression
Source: Nat Commun. 2015 Sep 25;6:8306. doi: 10.1038/ncomms9306 (PMC4667439; doi:10.1038/ncomms9306)
Supplement: Supplementary Data 5 — Core proteome signature of human memory CX3CR1+ CD8+ T cells [file ncomms9306-s6.xlsx]

## Sheet: Tabelle1
	Protein IDs	Gene Symbol	detected by WGCNA?	detectec by BioLayout?	Mean - log2 (CD62L+ CX3CR1+)	Mean -log2 (CD62L+ CX3CR1-)	Mean - log2 (CD62L-CX3CR1+)	Mean - log2 (CD62L-CX3CR1-)	Mean - log2 (Naive)	Fold Change (CD62L+ CX3CR1+ vs. Naive)	Fold Change (CD62L+ CX3CR1- vs. Naive)	Fold Change (CD62L- CX3CR1+ vs. Naive)	Fold Change (CD62L- CX3CR1- vs. Naive)	Fold Change CX3CR1+/ CX3CR1-	Difference CX3CR1+ - CX3CR1- (not log2)
1	Q09666;E9PKR9;E9PLK4;E9PLZ1;E9PJZ0;E9PJC6;Q09666-2;E9PQE3	AHNAK	Yes	Yes	35.9253	35.3754	36.0728	35.7614	33.3193	6.08821	4.15874	6.74385	5.43424	1.34784	17722800000
2	P21333-2;Q5HY54;P21333;E9PHF0;F8WE98;H0Y5F3;H7C2E7	FLNA	Yes	Yes	35.8158	35.2997	35.9844	35.5943	34.6464	2.24919	1.57278	2.52801	1.92901	1.36898	17282800000
3	P20718;Q6XGZ1;G3V2C5	GZMH	Yes	Yes	32.8207	25.9568	33.5414	28.3791	19.5798	9680.68	83.1087	15952.8	445.509	64.5838	9587690000
4	P12544-2;P12544	GZMA	Yes	Yes	33.4644	30.8084	33.5406	32.5342	27.2803	72.7075	11.536	76.6539	38.1559	3.55834	8749210000
5	G5EA52;P30101	PDIA3	Yes	Yes	34.665	33.8472	34.4718	34.174	33.3431	2.4999	1.4182	2.18659	1.77872	1.47202	8169130000
6	P48735;B4DFL2;B4DSZ6;H0YL11	IDH2	Yes	Yes	33.489	32.9977	33.3508	32.7792	32.1445	2.53948	1.80651	2.30739	1.5526	1.44538	3541110000
7	P05107;A8MYE6;J3KNI6;E7EVZ9;E5RK25;E5RIG7;E5RHT0;E5RFI0;E5RIE4;A8MVG7;E5RHE6;E5RK54	ITGB2	Yes	Yes	32.574	31.3039	32.5639	31.6334	30.895	3.20214	1.32769	3.17966	1.66837	2.14399	3399620000
8	P14222	PRF1	Yes	Yes	31.3783	27.5246	32.0064	29.6059	22.9773	338.043	23.3825	522.441	98.955	8.73677	3072960000
9	Q96C19;H0Y4Y4	EFHD2	Yes	Yes	32.108	30.666	32.5438	31.7365	29.447	6.3249	2.32794	8.55531	4.88893	2.18049	2914560000
10	O14745;J3QRP6;B3KY21;J3QRA3	SLC9A3R1	No	Yes	32.4416	31.6292	32.8586	32.3249	31.2682	2.25552	1.28432	3.01128	2.08021	1.59444	2512810000
11	P53634;H0YCY8;P53634-2;P53634-3	CTSC	Yes	Yes	31.87	29.6054	31.3354	30.0402	28.2827	12.0201	2.50144	8.29811	3.38127	3.43402	2311430000
12	P49863	GZMK	Yes	Yes	33.5151	32.1289	32.8575	33.5032	28.508	32.1571	12.3022	20.3853	31.8925	1.29257	2212340000
13	O00299	CLIC1	Yes	Yes	32.8131	32.2587	32.8455	32.4668	30.9045	3.75434	2.55654	3.83964	2.95318	1.3818	2108610000
14	P42765;K7EME0;K7EJ68;K7EJB1	ACAA2	Yes	Yes	32.4499	31.3312	32.3948	32.542	31.3032	2.21394	1.01959	2.1311	2.35998	1.40032	1645420000
15	P07237;H7BZ94;I3L2P8;F5H8J2;H0Y3Z3;I3L398;I3L312;I3L3U6;I3NI03;I3L4M2;I3L0S0;I3L3P5;I3L514;I3L1Y5	P4HB	Yes	Yes	33.34	32.9198	33.1763	33.1714	32.046	2.45206	1.83246	2.18906	2.1816	1.15874	1407320000
16	Q6NYC8;Q6NYC8-2;B1AZZ6	PPP1R18	Yes	Yes	31.2041	30.1425	31.335	30.3405	29.4769	3.31087	1.58626	3.6253	1.81964	2.03927	1319250000
17	P01834	IGKC	Yes	Yes	31.5109	29.9686	30.9063	30.4438	27.9027	12.1946	4.18694	8.01967	5.82011	2.00333	1242840000
18	P08567	PLEK	Yes	Yes	30.6219	28.5219	30.9111	29.7387	24.6866	61.1953	14.2739	74.7802	33.1784	3.10845	1238960000
19	P01857	IGHG1	Yes	Yes	31.1713	29.5115	30.8164	30.068	26.9676	18.427	5.83156	14.4078	8.57689	2.30394	1210220000
20	O43707;D6PXK4;F5GXS2;K7EP19	ACTN4	Yes	Yes	32.9774	32.7589	33.3929	33.25	31.332	3.12815	2.68864	4.17221	3.77883	1.13343	1149720000
21	P30040;F8VY02;F8W1G0;P30040-2	ERP29	Yes	Yes	31.7218	31.0487	31.5653	31.0611	30.5374	2.2727	1.42531	2.03911	1.43766	1.50384	1123950000
22	Q8WXH0;Q8WXH0-2;Q8WXH0-7;G3V4T3;Q8WXH0-3;Q8WXH0-4;G3V3D4;Q86YP9;Q8WXH0-5;Q8WXH0-6;G3V5N1;G3V403	SYNE2	Yes	Yes	31.7628	31.0888	31.7584	31.3807	30.0322	3.31876	2.08005	3.30873	2.54659	1.43978	1111300000
23	P09382;F8WEI7	LGALS1	Yes	Yes	31.5182	31.1569	31.6211	30.7717	28.7352	6.88282	5.35814	7.39154	4.10259	1.52135	1092220000
24	Q9HDC9;H0Y512;Q9HDC9-2	APMAP	Yes	Yes	31.3144	30.6241	31.402	30.7816	29.8749	2.71233	1.68084	2.8821	1.8747	1.575	1004950000
25	P20701;P20701-2;P20701-3;B4E021;H3BSV1;B4DQ77;H3BUT3;I3L468;H3BNL5	ITGAL	Yes	Yes	31.4447	30.8812	31.2894	30.6202	29.8694	2.97999	2.01653	2.6759	1.68272	1.53299	962952000
26	P01009;P01009-2;P01009-3;G3V2B9;G3V544;G3V5R8;G3V387;P20848	SERPINA1	Yes	Yes	31.2604	29.7412	30.8979	30.9507	27.3519	15.0167	5.23912	11.6804	12.116	1.66232	903878000
27	P51124	GZMM	Yes	Yes	30.1035	28.4814	30.196	29.1724	25.3263	27.4208	8.90804	29.2353	14.3807	2.50159	715010000
28	P20933;H0Y9C7;H0Y8L9	AGA	Yes	Yes	30.053	27.7587	29.893	29.0039	27.6623	5.24419	1.06907	4.69377	2.53436	3.01403	704189000
29	P11717	IGF2R	Yes	No	29.8265	27.6102	29.9426	28.6674	28.1241	3.25452	-1.42786	3.52719	1.45726	3.35369	695621000
30	P05090;C9JF17;C9JX71	APOD	Yes	Yes	29.9297	27.8623	29.4672	27.2908	24.3941	46.3852	11.0671	33.6629	7.4475	4.35267	671057000
31	B7Z254;Q15084;F8WA83;B5MCQ5;Q15084-2	PDIA6	No	Yes	31.5187	30.6839	31.1543	31.1899	29.7037	3.51867	1.97284	2.73332	2.8016	1.31915	656029000
32	Q6K0P9;Q6K0P9-2;Q6K0P9-3;Q6K0P9-4;Q6K0P9-5;Q6K0P9-6	PYHIN1	Yes	Yes	30.5096	29.6545	30.4076	29.6205	26.3104	18.3689	10.1544	17.1151	9.91827	1.76675	640366000
33	P42331-4	ARHGAP25	Yes	Yes	31.3575	30.9085	31.3097	31.019	30.2793	2.11137	1.5467	2.04262	1.6698	1.29222	611962000
34	P02787;J3KN47;H7C5E8;F8WCI6;C9JB55;C9JVG0;F8WEK9;F8WC57	TF	Yes	No	29.9252	27.8157	29.5369	28.3292	27.9879	3.8297	-1.12679	2.92599	1.26687	3.1571	608864000
35	P61626;F8VV32	LYZ	Yes	No	30.2011	26.4704	28.3903	27.149	25.3343	29.1784	2.19794	8.31671	3.51779	5.60223	541367000
36	P60903	S100A10	Yes	Yes	28.9596	25.7916	30.207	30.1812	23.5031	43.9114	4.88569	104.251	102.406	3.02493	538462000
37	P25774;P25774-2	CTSS	Yes	Yes	30.3399	29.2514	30.0849	29.5773	28.624	3.28496	1.5448	2.75279	1.93625	1.73875	528563000
38	Q13576;E7EWC2;F5H7S7;Q13576-2;J3KR91;D6R939;E9PDT6;D6RDK8;D6R999;H0YA28;D6RGC6	IQGAP2	Yes	Yes	31.1396	30.8958	31.5086	31.167	29.9945	2.21156	1.86773	2.85628	2.25406	1.22493	493663000
39	B9A064;P0CG04	IGLL5	Yes	Yes	29.3197	27.1739	29.0502	27.3853	25.4059	15.0725	3.40596	12.5045	3.94352	3.746	447382000
40	Q13469;Q13469-3;Q13469-2;G3V4U6	NFATC2	Yes	Yes	29.8998	29.1594	30.1115	29.3096	28.3158	2.99791	1.79454	3.47186	1.99145	1.70662	446322000
41	Q9P2E9;Q9P2E9-2;Q9P2E9-3;F8W7S5;A2A2S5	RRBP1	Yes	Yes	29.5462	28.0495	29.5283	28.6499	27.6556	3.70801	1.31397	3.66216	1.99216	2.27765	437043000
42	P05556;P05556-2;P05556-5;P05556-4;P05556-3;E7EQW5;C9JPK5;Q5T3E6;E9PLR6;E7EUI6;E7ERX5;C9JJP8;Q5T3E5;E9PQJ2;H7C4N8;C9JNE0	ITGB1	Yes	Yes	29.9234	29.7023	30.1653	29.0135	27.2349	6.44662	5.53077	7.62344	3.43096	1.60931	419228000
43	J3KMY5;P61916;G3V3E8;E7EMS2;G3V3D1;H0YIZ1;G3V2V8;B4DQV7	NPC2	Yes	Yes	30.6404	29.6776	30.2418	30.2515	28.4453	4.57926	2.34929	3.47372	3.49725	1.39141	410071000
44	Q16555;Q16555-2;Q14195;E5RFU4;Q14195-2;H0YBT4;E9PD68;Q14194;Q14194-2;D6RF19;F5GWI3	DPYSL2	Yes	Yes	30.0415	29.8294	30.264	29.3178	28.0743	3.91009	3.3756	4.56238	2.36784	1.49396	394671000
45	P11215;H3BMV4	ITGAM	Yes	Yes	28	22.4167	28.8371	22.2557	21.183	112.757	2.3518	201.422	2.10337	67.7595	353492000
46	P23284	PPIB	Yes	Yes	32.5858	32.2646	32.3957	32.5469	31.3108	2.41995	1.93689	2.12122	2.35558	1.06069	345303000
47	P22304;P22304-2;P22304-3;B3KWA1;H0YB91;O60597;B4DIX1	IDS	Yes	Yes	28.9327	26.8123	28.8326	27.6613	25.9152	8.09755	1.86228	7.5549	3.35443	3.12932	336771000
48	P50238;K4DIB9;H3BRQ4	CRIP1	Yes	No	30.97	30.4546	30.7421	30.7129	29.3288	3.11926	2.18224	2.66346	2.61002	1.20773	334291000
49	O60496;E5RJ11;G3V114;G3V1Q1;E5RIG9	DOK2	Yes	Yes	29.5344	28.6411	29.5948	28.917	27.2213	4.96945	2.6754	5.18187	3.23934	1.72375	333384000
50	P11279;B4DWL3	LAMP1	Yes	Yes	29.9556	29.5685	30.3151	29.754	28.5458	2.65708	2.03173	3.40893	2.31054	1.38905	330315000
51	P06729;Q5JVN7	CD2	Yes	Yes	30.117	29.3419	29.7631	29.4389	28.4487	3.17835	1.85724	2.48699	1.9865	1.46373	326333000
52	E7EVA0;P27816;P27816-6;P27816-2;E9PGM5;P27816-4;B9ZVR1;B5MEG9;B4DSQ1;H7C456;P27816-7	MAP4	Yes	Yes	31.354	31.378	31.5839	31.2307	30.2347	2.17243	2.2088	2.5477	1.99442	1.12086	320494000
53	P27105;B4E2V5;P27105-2	STOM	Yes	Yes	29.5291	28.5718	29.5299	28.9708	24.6264	29.9132	15.4063	29.9306	20.3138	1.69138	316767000
54	J3KQ52;P10144;J3KPK2;E7EUV0;E9PRD7	GZMB	Yes	Yes	27.5926	23.0541	28.763	23.6595	22.1473	43.569	1.8749	98.0633	2.85236	28.2661	292901000
55	P22749-2;P22749;B4E3H9;H0YDW8	GNLY	Yes	Yes	28.0733	24.0028	28.5986	26.9543	21.9657	68.9556	4.10433	99.2466	31.749	7.24709	292069000
56	P18206-2;P18206;Q5JQ13;B4DTM7;P18206-3	VCL	Yes	Yes	30.8467	30.4287	31.0353	31.0127	28.8025	4.12454	3.08704	4.7007	4.62765	1.16498	291924000
57	P04233-2;H0YBZ8;E7ESL3;P04233-3;E7EQJ3;E7ER71	CD74	Yes	Yes	29.5652	29.0685	29.5225	28.739	27.213	5.10585	3.61865	4.9571	2.87982	1.55844	280459000
58	P67936;P67936-2;K7ENT6;K7ERG3;K7EMU5;K7EPV9;K7EPB9	TPM4	Yes	Yes	31.7749	31.9037	31.865	31.5157	30.2696	2.83878	3.10388	3.02184	2.37201	1.07942	278919000
59	P32942;K7ERN2;K7ERF0;K7EP52;K7EQC7	ICAM3	Yes	No	29.3935	28.8414	29.4685	28.65	28.0799	2.4856	1.69524	2.61825	1.4846	1.60804	273682000
60	H7C3P4;B4DYH8;P15586;F6S8M0;F5H260;F5H4C6;H0YFA9	GNS	Yes	Yes	29.27	27.9069	29.0472	28.7124	26.9035	5.1571	2.00475	4.41886	3.50377	1.80119	266556000
61	P07355;P07355-2;H0YN42;H0YMD0;H0YMU9;H0YM50;A6NMY6;H0YKS4;H0YNP5;H0YMM1;H0YN28;H0YL33;H0YKZ7;H0YLV6;H0YMT9;H0YKX9;H0YKL9;H0YMW4;H0YKV8;H0YNA0;H0YN52;H0YMD9;H0YNB8;H0YKN4;H0YLE2	ANXA2	Yes	Yes	33.6526	33.7261	34.1117	33.9939	29.552	17.1564	18.052	23.5833	21.7349	1.01547	241233000
62	P07355;P07355-2;H0YN42;H0YMD0;H0YMU9;H0YM50;A6NMY6;H0YKS4;H0YNP5;H0YMM1;H0YN28;H0YL33;H0YKZ7;H0YLV6;H0YMT9;H0YKX9;H0YKL9;H0YMW4;H0YKV8;H0YNA0;H0YN52;H0YMD9;H0YNB8;H0YKN4;H0YLE2	ANXA2P2	Yes	Yes	33.6526	33.7261	34.1117	33.9939	29.552	17.1564	18.052	23.5833	21.7349	1.01547	241233000
63	P09496-2;P09496-4;P09496-3;P09496;F8WF69;F5H6N3;C9J8P9;C9JND5	CLTA	Yes	Yes	29.2945	28.5464	29.2912	28.7465	28.2225	2.10227	1.2517	2.09744	1.43791	1.56526	237513000
64	B7Z4K6;O00115;K7ENE5	DNASE2	Yes	Yes	28.3141	27.6193	29.159	27.8053	26.0626	4.76174	2.94175	8.5526	3.34667	2.0339	227359000
65	P01861	IGHG4	Yes	Yes	28.2933	24.4619	27.8508	27.3938	23.2887	32.1015	2.2552	23.6224	17.2096	4.42047	218347000
66	P01860	IGHG3	Yes	Yes	29.1046	27.102	28.3258	28.4216	25.4002	13.0359	3.25302	7.59782	8.11992	1.93643	213114000
67	Q02818;H7BZI1;C9JKZ2;C9JBD3;C9J3C1	NUCB1	Yes	Yes	29.685	29.3609	29.7382	29.2642	27.8671	3.5256	2.8162	3.65804	2.63366	1.31864	212450000
68	G5E928;O00754;M0QZ24;M0R2P5;M0QZG6;M0R174;M0QYZ1	MAN2B1	Yes	Yes	28.1887	26.9053	28.3899	26.8085	25.8652	5.00538	2.05633	5.75465	1.92291	2.69896	206497000
69	P30622-2;P30622-1;P30622;F5H0N7;J3KP58;F5H6A0;F6VGP8;F5H1T5;F5H367;F5H270	CLIP1	Yes	Yes	28.9521	28.4823	29.1288	28.3981	27.4794	2.77539	2.00404	3.13708	1.89039	1.51598	187925000
70	Q8NBS9;Q86UY0;Q8NBS9-2	TXNDC5	Yes	Yes	29.4086	28.8307	29.0288	28.6272	27.7903	3.07025	2.05685	2.35953	1.7863	1.4042	179835000
71	Q9BPX5	ARPC5L	Yes	Yes	29.6281	29.3286	29.8426	29.505	28.2222	2.64983	2.15304	3.07457	2.43317	1.24708	177080000
72	H3BU97;C9J815;Q0VD83;Q0VD83-3;Q0VD83-2	APOBR	Yes	Yes	28.2907	26.6283	28.0466	27.2942	25.6157	6.38623	2.01754	5.3922	3.20088	2.30921	171062000
73	Q684P5;Q684P5-2;Q684P5-3	RAP1GAP2	Yes	Yes	27.452	25.4002	27.9904	25.9986	22.7476	26.0722	6.28814	37.8647	9.5203	4.0609	166778000
74	Q9Y2U8	LEMD3	Yes	No	28.1216	26.5498	27.9487	26.9621	26.5974	2.87634	-1.03356	2.55147	1.28758	2.42704	161726000
75	Q12913;Q12913-2;E9PPH3	PTPRJ	Yes	Yes	27.8526	25.5231	27.7071	27.0807	24.4042	10.9165	2.17189	9.86912	6.39295	2.78552	147715000
76	Q9ULV4;A7MAP0;A7MAP1;B4E3S0;H0YHL7;F8W1H8;F8VUX3;F8VSA4;F8VRE9;F8VTT6;F8VVB7;F8VV53	CORO1C	Yes	Yes	27.8377	24.4408	27.0367	25.8244	24.2934	11.667	1.10757	6.69611	2.88985	4.94029	144942000
77	Q92614-4;Q92614;J3KNX9;Q92614-3;Q92614-2;Q92614-5;H0YEV9	MYO18A	Yes	Yes	29.6515	29.6919	29.9869	29.4821	28.5268	2.18058	2.24261	2.7513	1.93907	1.17463	140826000
78	P02766	TTR	Yes	No	27.859	23.8184	27.0045	26.8526	24.0768	13.7582	-1.19617	7.60917	6.84831	4.27596	138703000
79	O43852;O43852-3;O43852-6;O43852-5;O43852-10;O43852-9;O43852-13;O43852-14;O43852-11	CALU	No	Yes	28.6535	27.7588	28.3282	27.9197	27.0193	3.10401	1.66963	2.47749	1.86657	1.57091	137093000
80	O15400-2;O15400	STX7	Yes	Yes	27.823	26.5915	27.8735	26.7931	25.743	4.22815	1.80066	4.37879	2.07074	2.22831	133196000
81	O76096	CST7	Yes	Yes	28.2477	27.0404	28.284	28.018	22.5231	52.8784	22.9012	54.2255	45.0958	1.6663	129059000
82	Q9HCH5-14	SYTL2	Yes	No	26.9026	23.6003	27.8334	27.3192	23.4889	10.6565	1.08021	20.3152	14.2245	3.75353	127068000
83	Q9Y4L1;E9PJ21;B7Z909;J3KTF1;J3QL06;J3QQH7;J3QLE9;J3KSJ2;J3KT27	HYOU1	Yes	Yes	31.0245	30.8294	30.9003	30.9223	29.7848	2.36142	2.06273	2.1667	2.19995	1.06183	121827000
84	Q9Y6X5;Q6UWV6	ENPP4	Yes	Yes	27.7079	26.5334	27.7371	26.7779	26.2138	2.81694	1.24797	2.87458	1.4785	2.09485	115746000
85	Q9BQE5;J3KQL8;E9PM95;B0QYK8	APOL2	Yes	Yes	27.6779	25.5954	27.3446	26.7566	24.9689	6.53876	1.54379	5.19	3.45273	2.52318	115482000
86	P42785;P42785-2;B7Z7Q6;E9PIG4;E9PQB5;E9PL85;E9PQN3;E9PKN6;E9PNF7;E9PLY4;E9PNJ1;E9PL49;E9PR42	PRCP	Yes	Yes	29.425	29.05	29.2669	29.1351	27.7737	3.14129	2.42219	2.81515	2.5694	1.19201	109916000
87	Q9UL17;O15119-3;Q13207;O15119-2;O15119	TBX21	Yes	No	26.3844	22.9852	27.4861	25.3925	23.4925	7.42267	-1.42139	15.9286	3.73217	6.7104	109203000
88	P13501;K7EJM0	CCL5	Yes	Yes	28.251	26.9455	28.1381	28.2259	22.5067	53.6038	21.6872	49.5709	52.678	1.52505	105760000
89	Q96S99;K7ELB8;K7EIX0	PLEKHF1	Yes	Yes	27.7071	27.0752	28.0709	27.1074	26.3592	2.54527	1.64255	3.27547	1.67966	1.73833	105571000
90	G3XAI5;O95936;B7ZA51;O95936-2;Q16650;H7C0B1;B0AZS4	EOMES	Yes	Yes	27.8077	25.6803	27.0314	26.8699	21.9072	59.7308	13.6711	34.8745	31.1816	2.21062	98311000
91	P25325;J3KPV7;B1AH49	MPST	Yes	Yes	27.2146	24.4022	27.108	26.9124	22.8675	20.3511	2.89721	18.9018	16.5058	2.83628	97175300
92	Q8TD55;Q8TD55-2;C9J4A7	PLEKHO2	Yes	Yes	27.8047	27.1699	27.8245	27.0104	25.4062	5.2726	3.3957	5.34535	3.04024	1.65227	93191700
93	P49796-6;P49796;P49796-1;E9PFF1;P49796-2;H7BXY1;C9J582;Q5VZ06;H7C539;P49796-5;C9J6G2	RGS3	Yes	No	27.4161	25.3143	27.326	27.3064	26.0476	2.58205	-1.66235	2.42585	2.39297	2.08594	90367400
94	P09525;Q6P452;B4DDF9	ANXA4	Yes	Yes	28.8979	28.8898	29.6573	29.2619	26.763	4.39204	4.36741	7.43473	5.65243	1.15009	84930000
95	P23634-7;P23634-6;P23634-8;P23634;P23634-5;P23634-4;P23634-3;P23634-2;H0YDG5;H7BZS8;H7BY13	ATP2B4	Yes	Yes	29.5582	29.2692	29.5106	29.4686	27.5511	4.01954	3.29003	3.88921	3.77748	1.12156	84274000
96	Q9HC16;Q9HC16-3	APOBEC3G	Yes	Yes	26.8386	25.9114	27.4459	26.0114	23.6199	9.30985	4.89587	14.1826	5.24697	2.2671	82788900
97	E7EUR5;Q13342;Q13342-3;F8W6B8;F5GY84;Q13342-4;Q13342-2	SP140	Yes	No	26.5884	23.4156	26.5088	25.7376	24.072	5.72169	-1.57614	5.41457	3.17249	3.92312	73137400
98	P14209;P14209-3;P14209-2;A8MQT7	CD99	Yes	No	28.5042	28.4773	28.3749	27.7978	26.0603	5.44111	5.34079	4.97479	3.33473	1.23285	68758400
99	Q15293;B7Z1M1;E9PJD5;E9PNT6;E9PP27	RCN1	Yes	Yes	27.1277	26.32	27.3527	26.577	25.5858	2.91173	1.66348	3.40323	1.98779	1.73111	66953900
100	Q9UIB8-3;Q9UIB8-2;Q9UIB8;Q9UIB8-7;Q9UIB8-6;Q9UIB8-5;Q9UIB8-4	CD84	Yes	No	26.582	24.0254	26.0948	24.8739	23.4106	9.00914	1.53136	6.42732	2.75745	3.70314	61936500
101	Q9NP31;Q9NP31-2;Q9NP31-3;Q9NP31-4	SH2D2A	Yes	No	26.749	25.6581	27.3628	26.9142	24.4259	5.00401	2.34924	7.65752	5.61102	1.70497	57688700
102	E9PES6;E7ES08;E7EQU1;O15347;P0C6E5	HMGB3	Yes	No	27.1375	26.1824	26.3604	25.2545	24.1205	8.09508	4.17541	4.72378	2.1946	2.04273	57570100
103	O43586;J3KPG6;O43586-2;C9K004;H0YKY3;H0YLW8;H0YLX8;H0YLI2;B4E1Z9;H0YLM9;H0YNS1;H0YKF1;H0YNR2	PSTPIP1	Yes	Yes	28.2112	27.6671	28.5564	28.5827	26.8677	2.53755	1.74033	3.2236	3.28298	1.19657	57537200
104	P01011;G3V5I3;G3V595;G3V3A0;P01011-2	SERPINA3	Yes	Yes	28.3991	28.0243	28.8406	28.7852	23.7127	25.7489	19.8576	34.9678	33.6488	1.16078	57138000
105	O15118;B4DET3;K7EQ23	NPC1	Yes	Yes	26.7193	24.883	26.5708	26.1753	22.54	18.1175	5.07368	16.3451	12.4262	2.16729	56522300
106	Q9H4G4;Q5VZR0	GLIPR2	Yes	Yes	29.3459	29.3108	29.5231	29.3284	27.9733	2.58943	2.5271	2.92782	2.55815	1.0829	55543800
107	O95833;Q5SQ17	CLIC3	Yes	Yes	26.178	24.9186	26.7273	25.3983	23.2276	7.72979	3.22882	11.3112	4.50248	2.45241	54392300
108	Q96CV9;Q96CV9-2;Q96CV9-3;H7C1H4	OPTN	Yes	Yes	29.3538	29.2703	29.469	29.3367	27.9975	2.56036	2.41632	2.77314	2.53014	1.07766	51454300
109	P10124	SRGN	Yes	Yes	26.2382	23.9962	26.072	25.1803	23.2787	7.77852	1.64424	6.93208	3.73631	2.96257	49502400
110	P05362;K7EKL8;E7ESS4	ICAM1	Yes	No	25.7008	23.7339	25.9409	23.5674	21.7299	15.6804	4.01113	18.5196	3.574	4.50086	46103000
111	O43252;O95340;E7ER89;O95340-2	PAPSS1	Yes	No	27.0076	26.294	27.1386	26.726	25.9336	2.10524	1.28376	2.30533	1.73196	1.47744	45627600
112	P0C7P0	CISD3	Yes	No	26.6451	25.0385	26.1428	25.6499	25.1361	2.84618	-1.07	2.0093	1.42781	2.07017	45584500
113	Q8TAD7;F8VQD4	C12orf75	Yes	No	26.0631	23.1716	25.9339	25.5452	24.2004	3.63683	-2.04035	3.32527	2.53993	3.11688	45530700
114	O43567;C9J8T4;C9JYN7;C9JRV0;F8WDJ5;C9J383;C9JU37;C9JYY4;F8W989;C9J7B4;C9IY58;C9JCY0;B3KR12	RNF13	Yes	Yes	26.1961	24.5911	26.442	25.912	23.2575	7.66663	2.52022	9.09147	6.29592	2.0958	43772800
115	P01137;M0R2S0;P61812;P61812-2	TGFB1	Yes	Yes	26.368	25.4145	26.6086	25.8472	24.725	3.12326	1.61275	3.69016	2.17691	1.81183	42181400
116	Q5R3I4;E7ES35;A9UJP8;H7C089;F8WBU8;H7C2L7	TTC38	Yes	Yes	26.0661	24.5662	26.1924	25.4021	21.9056	17.8825	6.32305	19.5192	11.2864	2.21161	40210800
117	Q9BPY8;E9PB55;G3V469;Q9BPY8-2;B7WNL2	HOPX	Yes	Yes	25.7677	22.4222	26.117	26.7829	21.9266	14.3315	1.40998	18.2572	28.9663	2.53116	39005600
118	C9JRJ5;Q9UGP4	LIMD1	Yes	Yes	26.0504	25.1182	26.3948	25.3539	24.6977	2.55398	1.33842	3.24245	1.57598	1.98144	38785800
119	Q99952-2;Q99952;E7EMB8	PTPN18	Yes	No	27.0957	26.0523	26.6779	26.6696	25.5964	2.82712	1.37168	2.11623	2.10415	1.43978	37903000
120	A6NCF6	MAGEA13P	Yes	Yes	27.6933	26.376	27.5648	28.326	22.3638	40.212	16.1365	36.7833	62.3459	1.21256	36386800
121	O00154-4;O00154-2;O00154-3	ACOT7	Yes	No	26.1118	26.3141	25.7988	23.7125	21.7604	20.4118	23.4852	16.4313	3.86933	1.92119	31196200
122	Q15646;Q15646-2;H0YGP3	OASL	Yes	Yes	25.5175	23.6917	25.1432	23.5855	22.3521	8.97147	2.53069	6.92119	2.35122	3.23048	29129100
123	Q9NP61;C9JZR4;E9PB03;B0QYV8;B0QYV9	ARFGAP3	Yes	No	26.8161	25.8152	26.9147	27.1557	25.3198	2.8212	1.40967	3.02078	3.5699	1.3013	28308000
124	E9PN66;E9PKN9;E9PS55;E9PMW4;E9PQ46;E9PIN5;E9PIK4;E9PKZ4;O14683;E9PPM1;E9PNB3;E9PMY0	TP53I11	Yes	Yes	25.6248	23.9863	25.7535	25.272	22.2278	10.5336	3.38332	11.5166	8.24848	2.08493	28152400
125	P55145;H7C2D6	MANF	Yes	Yes	29.6864	29.5749	29.5711	29.5903	28.5483	2.20089	2.03715	2.03183	2.05905	1.03251	26134500
126	Q8NHP8;F5H5E2	PLBD2	Yes	No	26.6456	25.9456	26.5029	26.3419	25.3768	2.40961	1.48324	2.18265	1.95215	1.3477	25778600
127	Q96GS6;Q96GS6-2;Q96GS6-3;Q96GS6-4;K7EQ25	ABHD17A	Yes	No	25.1012	23.2634	24.9809	23.5579	22.8646	4.71299	1.31838	4.33581	1.61692	3.09599	23372100
128	Q8WVV9-4;Q8WVV9;D6W592;Q5JB52;B7WPG3;Q8WVV9-3;Q8WVV9-2;C9IYN3;H7BXH8;C9JJZ7;H7C464;H7C0J6	HNRPLL	Yes	Yes	28.264	28.2421	28.1162	27.9166	25.9618	4.93199	4.85774	4.4517	3.8766	1.07979	22629800
129	Q9H4L5;Q9H4L5-3;Q9H4L5-5;Q9H4L5-7;C9JZ19;C9JEF2;C9J8P4;Q9BZF3-2;Q9BZF3-4;Q9BZF3;Q9BZF3-3;Q9BZF3-5	OSBPL3	Yes	Yes	26.4773	26.4101	26.7438	26.1024	22.8765	12.1325	11.5804	14.5946	9.35653	1.27837	22312200
130	O00151	PDLIM1	Yes	No	25.5075	24.9191	25.4936	24.3137	22.6846	7.07602	4.70622	7.00826	3.09317	1.84568	21751000
131	Q8N392;Q8N392-2	ARHGAP18	Yes	Yes	25.4989	24.2422	25.4656	24.9937	21.6963	13.9536	5.83982	13.6351	9.83104	1.82046	21125000
132	Q09472	EP300	Yes	No	25.2189	22.2033	24.2385	23.5419	22.0956	8.71365	1.07755	4.4165	2.72521	3.62028	20122700
133	P15104	GLUL	No	Yes	24.5712	22.7196	24.9341	23.2657	22.7062	3.64253	1.00928	4.68428	1.47369	3.38699	19921700
134	Q5TGY6;P09769;F5H3M4	FGR	Yes	Yes	24.647	21.9324	24.243	21.3696	21.0422	12.1661	1.85345	9.19469	1.25474	6.93552	19546000
135	O75558	STX11	Yes	No	24.4984	23.9007	25.5665	23.7794	22.1553	5.07396	3.35306	10.6386	3.08266	2.28533	19301200
136	Q9UJX3-2;Q9UJX3;F8VZ62;F8VQY8;F8VYX8;F8VVU6;H0YIW2;H0YIX7	ANAPC7	Yes	Yes	25.3881	24.463	25.7308	25.2832	24.2056	2.26973	1.19532	2.87825	2.11062	1.60921	18720300
137	Q9H171-4;Q9H171;Q9H171-7;Q9H171-3;Q9H171-2;Q9H171-6;Q9H171-5	ZBP1	Yes	Yes	25.2024	24.2671	25.4122	24.6829	22.2729	7.61844	3.9839	8.81124	5.31469	1.78052	18200900
138	P25445-6;P25445;P25445-5;P25445-4;P25445-7;H7C5Z8	FAS	Yes	Yes	26.1732	25.2302	25.7898	25.834	23.7877	5.22527	2.7179	4.00567	4.13031	1.36547	17733000
139	Q9Y2R2-2;Q9Y2R2;Q9Y2R2-6;Q9Y2R2-3;Q9Y2R2-4;E9PMT0;E9PLD8;F5H2S8;E9PM87;Q9Y2R2-5;E9PMK2	PTPN22	Yes	No	24.5134	22.9668	25.1324	24.6476	22.8739	3.1156	1.0665	4.78498	3.41945	2.02188	14999700
140	J3QRZ6;A9UHW6;J3KSB8;J3QLJ5;A9UHW6-2;B4DUM7;J3QLD1;J3KSU6;J3QKW3;J3QLN4	MIF4GD	Yes	No	25.0611	23.9634	23.6126	21.8114	21.2904	13.6485	6.37763	5.00081	1.4349	2.73103	13430700
141	Q8TCT8;H0YNA7;H0YNA2	SPPL2A	Yes	No	24.3675	23.2608	24.6499	23.542	22.5476	3.53067	1.63943	4.29394	1.99227	2.15442	12790500
142	P16885;H3BPZ3;H3BQV5	PLCG2	Yes	Yes	24.0671	22.0207	24.5586	23.9796	20.8939	9.02005	2.18373	12.6818	8.48933	2.48406	12450500
143	O15455;D6RA51;E9PGH4	TLR3	Yes	No	24.1577	21.6375	24.2425	24.1282	21.697	5.50476	-1.0421	5.83798	5.39347	2.49191	11538900
144	Q8WZ64	ARAP2	Yes	No	23.8405	21.6373	24.3001	23.6994	22.265	2.98026	-1.5451	4.09853	2.70271	2.64259	10949200
145	P42679-3;K7EQY5;P42679;P42679-2;K7ENL8;K7EQV3;K7ES68;K7ERY4;K7EKS5	MATK	Yes	Yes	24.1125	22.5603	24.2474	23.4544	21.6221	5.6192	1.91613	6.17035	3.56112	2.25418	10574500
146	P23142;P23142-3;F8W7M9;CON__ENSEMBL:ENSBTAP00000016046	FBLN1	Yes	Yes	24.3689	21.8259	23.1479	22.4202	20.937	10.7915	1.85164	4.62952	2.79565	3.10663	9622550
147	Q5JR08;P08134;E9PN11;E9PQH6;Q5JR07;Q5JR06;E9PLA2	RHOC	Yes	No	25.1925	24.5909	26.0389	26.0595	23.4593	3.32468	2.19094	5.97758	6.06361	1.22306	9377250
148	Q6ZNJ1;Q6ZNJ1-3;Q6ZNJ1-2;H0Y764;H7C3Y7;H7C408;H7C354	NBEAL2	Yes	No	24.7453	24.744	25.4378	24.5696	23.0862	3.15817	3.15526	5.10387	2.796	1.35168	9302060
149	Q6RW13;Q6RW13-2;D6RB40;Q6RW13-4;Q6RW13-3;Q6RW13-5;D6RBK6	AGTRAP	Yes	Yes	23.583	21.4804	23.7941	22.769	21.7296	3.61333	-1.18858	4.18289	2.05527	2.95641	8946630
150	Q96E93-2;Q96E93	KLRG1	Yes	Yes	24.6288	22.6643	24.4059	25.068	20.9606	12.7124	3.2573	10.893	17.237	1.57047	8722910
151	P13284	IFI30	Yes	No	25.1376	24.8403	24.1281	23.2662	21.5845	11.7376	9.55175	5.83027	3.20811	1.49444	8607170
152	O75689;H7C2Q4;H0Y7Q1;F6XZ68;H7C324;H7BZT6;H7C264;J3KST1;K7ENT1;J3QLP8;C9JN36;Q9NPF8-2;Q9NPF8;Q2V6Q1	ADAP1	Yes	Yes	24.779	24.2894	24.9115	24.4584	21.9095	7.30835	5.20488	8.0109	5.85208	1.3864	8400730
153	J3QRA1;P78423;H3BSR6	CX3CL1	Yes	No	23.1794	21.9467	23.5634	21.6882	20.9376	4.72991	2.0127	6.17225	1.68254	2.93621	7155810
154	P09471-2;P09471;H3BTM2;H3BN82;H3BQG8	GNAO1	Yes	No	23.4821	23.2015	24.3458	22.9636	21.4886	3.98189	3.27823	7.24606	2.7798	1.77941	6923200
155	B4DPU4;Q9NQ25;B4DWA3;Q9NQ25-2;B4DPY3;A8K3U1;Q9NQ25-3	SLAMF7	Yes	No	24.4046	22.3446	23.4159	23.8169	20.9194	11.1986	2.68545	5.64306	7.45131	1.77707	6893780
156	Q96QA5;J3KRG2	GSDMA	Yes	No	24.6748	22.6473	23.2305	23.7204	21.1434	11.5621	2.83601	4.24889	5.96659	1.70385	6706790
157	Q12965;H0YLE5;H0YNQ8;H0YN00;H0YLJ4	MYO1E	Yes	No	23.2043	22.5406	24.6408	24.0742	21.381	3.53901	2.23396	9.57853	6.46759	1.53172	5519600
158	Q5JXC2;C9J282;Q5JXC2-2	MIIP	Yes	Yes	24.004	22.0778	22.7041	22.6921	21.6534	5.10041	1.34207	2.07159	2.05448	1.95761	5244810
159	O75446	SAP30	No	Yes	24.7083	24.3134	23.8764	23.4568	21.9619	6.71039	5.10363	3.76981	2.81841	1.32616	5053150
160	P78325;P78325-2;P78325-3;H0YMT6	ADAM8	Yes	Yes	23.3891	22.502	23.0855	22.1138	20.9506	5.42074	2.93103	4.39198	2.23955	1.90449	4696220
161	Q9NWS6;B4DY02;B0QY29;B0QY28	FAM118A	Yes	No	23.0481	20.8847	22.2154	22.4822	20.9895	4.16593	-1.07534	2.33911	2.8143	1.9296	3130860
162	Q96PM5;E7ETW5;Q96PM5-2;J3KPI0;Q96PM5-3;Q96PM5-4;J3KQJ2;E7EMC8;D6RAF6;H0YAI4	RCHY1	Yes	No	22.7177	22.2828	23.1521	22.5518	21.6871	2.04288	1.5112	2.76061	1.82097	1.43157	2417320
163	P11802;F8VZ51;F8VYH9;F8VZZ0;F8VTV8;F8VWX7;B4DNF9;F8W1L8;F8VXD2;Q96BE9;F8VYY1	CDK4	Yes	No	22.7666	21.5108	22.2699	22.0541	21.1546	3.05675	1.27999	2.16633	1.86538	1.66532	2399950
164	Q96G91	P2RY11	Yes	No	23.4173	21.3869	23.1246	24.5516	21.3249	4.26432	1.04386	3.48145	9.36108	1.23259	1910000
165	F8VPJ2;Q9NQT8;E7ERX9;H0YBA8;Q9H1H9-3;Q9H1H9-4;Q9H1H9-2;E9PDX3;Q9H1H9;H3BNE9;F2Z2F9;B4DGY5	KIF13B	Yes	No	25.5026	25.2866	25.4904	25.6086	24.4457	2.08046	1.7912	2.06296	2.23906	1.03448	1577700
