# Supplementary material for: Functional classification of memory CD8+ T cells by CX3CR1 expression
Source: Nat Commun. 2015 Sep 25;6:8306. doi: 10.1038/ncomms9306 (PMC4667439; doi:10.1038/ncomms9306)
Supplement: Supplementary Data 6 — Core proteome and transcriptome signature of human memory CX3CR1+ CD8+ T cells [file ncomms9306-s7.xlsx]

## Sheet: Tabelle1
	Gene Symbol	Protein ID	Protein name	RNA Mean (CD62L+ CX3CR1+)	RNA Mean (CD62L+ CX3CR1-)	RNA Mean (CD62L- CX3CR1+)	RNA Mean (CD62L- CX3CR1-)	RNA Mean (Naive)	RNA Fold Change (CD62L+ CX3CR1+ vs. Naive)	RNA Fold Change (CD62L+ CX3CR1- vs. Naive)	RNA Fold Change (CD62L- CX3CR1+ vs. Naive)	RNA Fold Change (CD62L- CX3CR1- vs. Naive)	Protein Mean - log2 (CD62L+ CX3CR1+)	Protein Mean -log2 (CD62L+ CX3CR1-)	Protein Mean - log2 (CD62L-CX3CR1+)	Protein Mean - log2 (CD62L-CX3CR1-)	Protein Mean - log2 (Naive)	Protein Fold Change (CD62L+ CX3CR1+ vs. Naive)	Protein Fold Change (CD62L+ CX3CR1- vs. Naive)	Protein Fold Change (CD62L- CX3CR1+ vs. Naive)	Protein Fold Change (CD62L- CX3CR1- vs. Naive)
1	ABHD17A	Q96GS6;Q96GS6-2;Q96GS6-3;Q96GS6-4;K7EQ25	Abhydrolase_domain-containing_protein_FAM108A1	32.7532	15.4775	35.6501	26.6624	10.06	3.2558	1.53853	3.54376	2.65035	25.1012	23.2634	24.9809	23.5579	22.8646	4.71299	1.31838	4.33581	1.61692
2	ACTN4	O43707;D6PXK4;F5GXS2;K7EP19	Alpha-actinin-4	334.825	181.638	378.93	329.337	34.6089	9.67454	5.24832	10.9489	9.51597	32.9774	32.7589	33.3929	33.25	31.332	3.12815	2.68864	4.17221	3.77883
3	AGTRAP	Q6RW13;Q6RW13-2;D6RB40;Q6RW13-4;Q6RW13-3;Q6RW13-5;D6RBK6	Type-1_angiotensin_II_receptor-associated_protein	18.3085	4.52654	19.0504	13.9577	6.61722	2.7668	-1.46187	2.87892	2.10931	23.583	21.4804	23.7941	22.769	21.7296	3.61333	-1.18858	4.18289	2.05527
4	ANXA4	P09525;Q6P452;B4DDF9	Annexin_A4;Annexin	77.3554	44.4164	93.0711	44.9974	6.1363	12.6062	7.2383	15.1673	7.33297	28.8979	28.8898	29.6573	29.2619	26.763	4.39204	4.36741	7.43473	5.65243
5	APMAP	Q9HDC9;H0Y512;Q9HDC9-2	Adipocyte_plasma_membrane-associated_protein	378.675	192.469	404.527	240.183	77.5793	4.88114	2.48093	5.21436	3.09596	31.3144	30.6241	31.402	30.7816	29.8749	2.71233	1.68084	2.8821	1.8747
6	APOBEC3G	Q9HC16;Q9HC16-3	DNA_dC->dU-editing_enzyme_APOBEC-3G	467.881	141.561	485.455	242.578	35.3112	13.2502	4.00895	13.7479	6.86974	26.8386	25.9114	27.4459	26.0114	23.6199	9.30985	4.89587	14.1826	5.24697
7	ARAP2	Q8WZ64	Arf-GAP_with_Rho-GAP_domain,_ANK_repeat_and_PH_domain-containing_protein_2	582.267	397.468	680.943	530.183	137.581	4.23217	2.88897	4.94939	3.8536	23.8405	21.6373	24.3001	23.6994	22.265	2.98026	-1.5451	4.09853	2.70271
8	ARHGAP18	Q8N392;Q8N392-2	Rho_GTPase-activating_protein_18	49.664	22.7678	49.7405	28.1055	2.48133	20.0151	9.17566	20.0459	11.3268	25.4989	24.2422	25.4656	24.9937	21.6963	13.9536	5.83982	13.6351	9.83104
9	ARPC5L	Q9BPX5	Actin-related_protein_2/3_complex_subunit_5-like_protein	88.4763	52.1025	79.9883	55.698	27.6243	3.20285	1.88611	2.89558	2.01627	29.6281	29.3286	29.8426	29.505	28.2222	2.64983	2.15304	3.07457	2.43317
10	ATP2B4	P23634-7;P23634-6;P23634-8;P23634;P23634-5;P23634-4;P23634-3;P23634-2;H0YDG5;H7BZS8;H7BY13	Plasma_membrane_calcium-transporting_ATPase_4	1377.29	729.631	1303.57	922.369	126.168	10.9163	5.78302	10.332	7.31066	29.5582	29.2692	29.5106	29.4686	27.5511	4.01954	3.29003	3.88921	3.77748
11	C12orf75	Q8TAD7;F8VQD4	Overexpressed_in_colon_carcinoma_1_protein	201.199	57.3462	239.924	96.3524	17.3738	11.5806	3.30073	13.8095	5.54585	26.0631	23.1716	25.9339	25.5452	24.2004	3.63683	-2.04035	3.32527	2.53993
12	CCL5	P13501;K7EJM0	C-C_motif_chemokine_5;RANTES(3-68);RANTES(4-68)	2457.09	1215.36	2286.63	1780.04	43.9354	55.925	27.6624	52.0452	40.5148	28.251	26.9455	28.1381	28.2259	22.5067	53.6038	21.6872	49.5709	52.678
13	CD2	P06729;Q5JVN7	T-cell_surface_antigen_CD2	996.437	647.684	1092.4	709.067	371.158	2.68467	1.74504	2.94322	1.91042	30.117	29.3419	29.7631	29.4389	28.4487	3.17835	1.85724	2.48699	1.9865
14	CD74	P04233-2;H0YBZ8;E7ESL3;P04233-3;E7EQJ3;E7ER71		754.863	482.761	619.4	536.186	126.958	5.94577	3.80252	4.87878	4.22333	29.5652	29.0685	29.5225	28.739	27.213	5.10585	3.61865	4.9571	2.87982
15	CD84	Q9UIB8-3;Q9UIB8-2;Q9UIB8;Q9UIB8-7;Q9UIB8-6;Q9UIB8-5;Q9UIB8-4	SLAM_family_member_5	937.588	801.404	794.004	522.211	309.917	3.02529	2.58587	2.56199	1.685	26.582	24.0254	26.0948	24.8739	23.4106	9.00914	1.53136	6.42732	2.75745
16	CD99	P14209;P14209-3;P14209-2;A8MQT7	CD99_antigen	358.708	277.323	386.889	238.329	45.9106	7.81318	6.0405	8.42701	5.19114	28.5042	28.4773	28.3749	27.7978	26.0603	5.44111	5.34079	4.97479	3.33473
17	CLIC1	O00299	Chloride_intracellular_channel_protein_1	278.122	151.276	267.6	194.021	37.1422	7.48802	4.07288	7.20475	5.22372	32.8131	32.2587	32.8455	32.4668	30.9045	3.75434	2.55654	3.83964	2.95318
18	CST7	O76096	Cystatin-F	688.342	234.633	720.669	368.207	8.15851	84.371	28.7592	88.3334	45.1317	28.2477	27.0404	28.284	28.018	22.5231	52.8784	22.9012	54.2255	45.0958
19	CTSC	P53634;H0YCY8;P53634-2;P53634-3	Dipeptidyl_peptidase_1;Dipeptidyl_peptidase_1_exclusion_domain_chain;Dipeptidyl_peptidase_1_heavy_chain;Dipeptidyl_peptidase_1_light_chain	454.783	166.166	514.081	286.214	85.678	5.30804	1.93942	6.00015	3.34057	31.87	29.6054	31.3354	30.0402	28.2827	12.0201	2.50144	8.29811	3.38127
20	DPYSL2	Q16555;Q16555-2;Q14195;E5RFU4;Q14195-2;H0YBT4;E9PD68;Q14194;Q14194-2;D6RF19;F5GWI3	Dihydropyrimidinase-related_protein_2	135.003	99.1282	131.676	61.3337	30.9106	4.36754	3.20693	4.25992	1.98423	30.0415	29.8294	30.264	29.3178	28.0743	3.91009	3.3756	4.56238	2.36784
21	EFHD2	Q96C19;H0Y4Y4	EF-hand_domain-containing_protein_D2	370.387	66.8282	413.237	164.797	19.3526	19.1389	3.45319	21.353	8.5155	32.108	30.666	32.5438	31.7365	29.447	6.3249	2.32794	8.55531	4.88893
22	ENPP4	Q9Y6X5;Q6UWV6	Ectonucleotide_pyrophosphatase/phosphodiesterase_family_member_4	139.408	57.7949	157.802	74.609	31.3103	4.45246	1.84587	5.03995	2.38289	27.7079	26.5334	27.7371	26.7779	26.2138	2.81694	1.24797	2.87458	1.4785
23	EOMES	G3XAI5;O95936;B7ZA51;O95936-2;Q16650;H7C0B1;B0AZS4	Eomesodermin_homolog	386.921	194.419	341.457	282.023	13.2033	29.3049	14.725	25.8615	21.36	27.8077	25.6803	27.0314	26.8699	21.9072	59.7308	13.6711	34.8745	31.1816
24	FGR	Q5TGY6;P09769;F5H3M4	Tyrosine-protein_kinase_Fgr	179.68	15.8167	213.619	25.2259	1.68891	106.388	9.36503	126.484	14.9362	24.647	21.9324	24.243	21.3696	21.0422	12.1661	1.85345	9.19469	1.25474
25	FLNA	P21333-2;Q5HY54;P21333;E9PHF0;F8WE98;H0Y5F3;H7C2E7	Filamin-A	1315.62	672.76	1262.82	917.638	304.031	4.32725	2.2128	4.15359	3.01823	35.8158	35.2997	35.9844	35.5943	34.6464	2.24919	1.57278	2.52801	1.92901
26	GLUL	P15104		132.017	68.5734	109.43	56.7994	11.0466	11.9509	6.20765	9.90619	5.14181	24.5712	22.7196	24.9341	23.2657	22.7062	3.64253	1.00928	4.68428	1.47369
27	GNAO1	P09471-2;P09471;H3BTM2;H3BN82;H3BQG8	Guanine_nucleotide-binding_protein_G(o)_subunit_alpha	34.7107	21.1844	36.2383	18.325	2.50306	13.8673	8.46338	14.4776	7.32101	23.4821	23.2015	24.3458	22.9636	21.4886	3.98189	3.27823	7.24606	2.7798
28	GZMA	P12544-2;P12544	Granzyme_A	1067.57	339.651	1173.61	620.14	13.4811	79.1901	25.1947	87.0563	46.0008	33.4644	30.8084	33.5406	32.5342	27.2803	72.7075	11.536	76.6539	38.1559
29	GZMB	J3KQ52;P10144;J3KPK2;E7EUV0;E9PRD7	Granzyme_B	121.082	2.02585	213.9	7.3719	1	121.082	2.02585	213.9	7.3719	27.5926	23.0541	28.763	23.6595	22.1473	43.569	1.8749	98.0633	2.85236
30	GZMH	P20718;Q6XGZ1;G3V2C5	Granzyme_H	497.242	15.4635	766.011	39.8133	2.22568	223.411	6.94775	344.17	17.8882	32.8207	25.9568	33.5414	28.3791	19.5798	9680.68	83.1087	15952.8	445.509
31	HOPX	Q9BPY8;E9PB55;G3V469;Q9BPY8-2;B7WNL2	Homeodomain-only_protein	53.4587	15.164	91.6283	78.7098	1	53.4587	15.164	91.6283	78.7098	25.7677	22.4222	26.117	26.7829	21.9266	14.3315	1.40998	18.2572	28.9663
32	IDH2	P48735;B4DFL2;B4DSZ6;H0YL11	Isocitrate_dehydrogenase_[NADP],_mitochondrial;Isocitrate_dehydrogenase_[NADP]	64.0995	29.0513	56.2305	26.1979	13.7061	4.67673	2.1196	4.1026	1.91141	33.489	32.9977	33.3508	32.7792	32.1445	2.53948	1.80651	2.30739	1.5526
33	IDS	P22304;P22304-2;P22304-3;B3KWA1;H0YB91;O60597;B4DIX1	Iduronate_2-sulfatase;Iduronate_2-sulfatase_42_kDa_chain;Iduronate_2-sulfatase_14_kDa_chain	1255.6	899.22	1232.19	1020.27	521.909	2.40578	1.72294	2.36093	1.95489	28.9327	26.8123	28.8326	27.6613	25.9152	8.09755	1.86228	7.5549	3.35443
34	IQGAP2	Q13576;E7EWC2;F5H7S7;Q13576-2;J3KR91;D6R939;E9PDT6;D6RDK8;D6R999;H0YA28;D6RGC6	Ras_GTPase-activating-like_protein_IQGAP2	527.626	479.827	679.208	475.28	177.01	2.98077	2.71073	3.83711	2.68504	31.1396	30.8958	31.5086	31.167	29.9945	2.21156	1.86773	2.85628	2.25406
35	ITGAL	P20701;P20701-2;P20701-3;B4E021;H3BSV1;B4DQ77;H3BUT3;I3L468;H3BNL5	Integrin_alpha-L	2039.55	1002	2013.16	1103.64	451.121	4.52107	2.22112	4.46257	2.44644	31.4447	30.8812	31.2894	30.6202	29.8694	2.97999	2.01653	2.6759	1.68272
36	ITGAM	P11215;H3BMV4	Integrin_alpha-M	355.479	29.9317	404.353	36.5372	2.80168	126.88	10.6835	144.325	13.0412	28	22.4167	28.8371	22.2557	21.183	112.757	2.3518	201.422	2.10337
37	ITGB1	P05556;P05556-2;P05556-5;P05556-4;P05556-3;E7EQW5;C9JPK5;Q5T3E6;E9PLR6;E7EUI6;E7ERX5;C9JJP8;Q5T3E5;E9PQJ2;H7C4N8;C9JNE0	Integrin_beta-1	733.823	966.677	924.661	322.664	81.1508	9.04271	11.9121	11.3943	3.9761	29.9234	29.7023	30.1653	29.0135	27.2349	6.44662	5.53077	7.62344	3.43096
38	ITGB2	P05107;A8MYE6;J3KNI6;E7EVZ9;E5RK25;E5RIG7;E5RHT0;E5RFI0;E5RIE4;A8MVG7;E5RHE6;E5RK54	Integrin_beta-2;Integrin_beta	817.283	486.449	1038.54	499.775	307.575	2.65718	1.58156	3.37654	1.62489	32.574	31.3039	32.5639	31.6334	30.895	3.20214	1.32769	3.17966	1.66837
39	KLRG1	Q96E93-2;Q96E93	Killer_cell_lectin-like_receptor_subfamily_G_member_1	451.016	204.516	578.091	523.321	20.7429	21.7432	9.85959	27.8694	25.229	24.6288	22.6643	24.4059	25.068	20.9606	12.7124	3.2573	10.893	17.237
40	LGALS1	P09382;F8WEI7	Galectin-1	50.8308	30.1042	50.3413	22.0886	4.55543	11.1583	6.60843	11.0508	4.84886	31.5182	31.1569	31.6211	30.7717	28.7352	6.88282	5.35814	7.39154	4.10259
41	NFATC2	Q13469;Q13469-3;Q13469-2;G3V4U6	Nuclear_factor_of_activated_T-cells,_cytoplasmic_2	1124.44	681.04	1108.15	631.462	263.509	4.26718	2.58451	4.20535	2.39636	29.8998	29.1594	30.1115	29.3096	28.3158	2.99791	1.79454	3.47186	1.99145
42	NPC1	O15118;B4DET3;K7EQ23	Niemann-Pick_C1_protein	241.963	126.01	278.938	196.76	35.9175	6.73664	3.50832	7.76608	5.4781	26.7193	24.883	26.5708	26.1753	22.54	18.1175	5.07368	16.3451	12.4262
43	OASL	Q15646;Q15646-2;H0YGP3	2-5-oligoadenylate_synthase-like_protein	19.6256	7.07082	22.7895	7.57111	1.0088	19.4545	7.00917	22.5908	7.5051	25.5175	23.6917	25.1432	23.5855	22.3521	8.97147	2.53069	6.92119	2.35122
44	PDLIM1	O00151	PDZ_and_LIM_domain_protein_1	12.7985	8.30686	11.3018	4.48799	1.21223	10.5578	6.85253	9.32314	3.70225	25.5075	24.9191	25.4936	24.3137	22.6846	7.07602	4.70622	7.00826	3.09317
45	PLCG2	P16885;H3BPZ3;H3BQV5	1-phosphatidylinositol_4,5-bisphosphate_phosphodiesterase_gamma-2	79.9551	33.8157	57.0139	25.8965	1.0088	79.258	33.5209	56.5168	25.6707	24.0671	22.0207	24.5586	23.9796	20.8939	9.02005	2.18373	12.6818	8.48933
46	PLEK	P08567	Pleckstrin	814.478	228.336	941.32	298.267	5.1532	158.053	44.3096	182.667	57.8799	30.6219	28.5219	30.9111	29.7387	24.6866	61.1953	14.2739	74.7802	33.1784
47	PLEKHF1	Q96S99;K7ELB8;K7EIX0	Pleckstrin_homology_domain-containing_family_F_member_1	15.5133	5.796	25.1182	14.5944	2.50306	6.19774	2.31556	10.035	5.8306	27.7071	27.0752	28.0709	27.1074	26.3592	2.54527	1.64255	3.27547	1.67966
48	PLEKHO2	Q8TD55;Q8TD55-2;C9J4A7	Pleckstrin_homology_domain-containing_family_O_member_2	40.5813	21.0051	41.1857	23.2565	11.0212	3.6821	1.90588	3.73694	2.11016	27.8047	27.1699	27.8245	27.0104	25.4062	5.2726	3.3957	5.34535	3.04024
49	PRF1	P14222	Perforin-1	715.235	198.979	931.716	688.495	38.3036	18.6728	5.1948	24.3245	17.9747	31.3783	27.5246	32.0064	29.6059	22.9773	338.043	23.3825	522.441	98.955
50	PTPN18	Q99952-2;Q99952;E7EMB8	Tyrosine-protein_phosphatase_non-receptor_type_18	227.506	144.228	263.259	161.928	95.144	2.39118	1.51589	2.76695	1.70193	27.0957	26.0523	26.6779	26.6696	25.5964	2.82712	1.37168	2.11623	2.10415
51	PTPN22	Q9Y2R2-2;Q9Y2R2;Q9Y2R2-6;Q9Y2R2-3;Q9Y2R2-4;E9PMT0;E9PLD8;F5H2S8;E9PM87;Q9Y2R2-5;E9PMK2	Tyrosine-protein_phosphatase_non-receptor_type_22	377.184	154.891	409.566	293.262	80.4481	4.68854	1.92535	5.09106	3.64535	24.5134	22.9668	25.1324	24.6476	22.8739	3.1156	1.0665	4.78498	3.41945
52	PTPRJ	Q12913;Q12913-2;E9PPH3	Receptor-type_tyrosine-protein_phosphatase_eta	397.997	219.728	409.15	252.706	73.2016	5.437	3.00168	5.58936	3.45218	27.8526	25.5231	27.7071	27.0807	24.4042	10.9165	2.17189	9.86912	6.39295
53	PYHIN1	Q6K0P9;Q6K0P9-2;Q6K0P9-3;Q6K0P9-4;Q6K0P9-5;Q6K0P9-6	Pyrin_and_HIN_domain-containing_protein_1	716.402	280.058	793.975	406.597	24.3977	29.3635	11.4789	32.543	16.6654	30.5096	29.6545	30.4076	29.6205	26.3104	18.3689	10.1544	17.1151	9.91827
54	RAP1GAP2	Q684P5;Q684P5-2;Q684P5-3	Rap1_GTPase-activating_protein_2	106.338	45.8948	116.984	58.4384	4.42585	24.0267	10.3697	26.432	13.2039	27.452	25.4002	27.9904	25.9986	22.7476	26.0722	6.28814	37.8647	9.5203
55	RHOC	Q5JR08;P08134;E9PN11;E9PQH6;Q5JR07;Q5JR06;E9PLA2	Rho-related_GTP-binding_protein_RhoC	36.7153	10.8739	34.2433	30.1416	3.58135	10.2518	3.03627	9.56159	8.41627	25.1925	24.5909	26.0389	26.0595	23.4593	3.32468	2.19094	5.97758	6.06361
56	SLAMF7	B4DPU4;Q9NQ25;B4DWA3;Q9NQ25-2;B4DPY3;A8K3U1;Q9NQ25-3	SLAM_family_member_7	542.696	190.53	539.317	349.254	7.26171	74.734	26.2377	74.2687	48.0953	24.4046	22.3446	23.4159	23.8169	20.9194	11.1986	2.68545	5.64306	7.45131
57	SLC9A3R1	O14745;J3QRP6;B3KY21;J3QRA3		491.351	250.959	491.214	319.203	143.866	3.41534	1.7444	3.41438	2.21875	32.4416	31.6292	32.8586	32.3249	31.2682	2.25552	1.28432	3.01128	2.08021
58	SRGN	P10124	Serglycin	501.833	236.784	603.462	344.724	81.8001	6.13487	2.89467	7.37727	4.21422	26.2382	23.9962	26.072	25.1803	23.2787	7.77852	1.64424	6.93208	3.73631
59	STOM	P27105;B4E2V5;P27105-2	Erythrocyte_band_7_integral_membrane_protein	724.646	415.826	636.229	639.558	40.7325	17.7904	10.2087	15.6197	15.7014	29.5291	28.5718	29.5299	28.9708	24.6264	29.9132	15.4063	29.9306	20.3138
60	STX11	O75558	Syntaxin-11	58.1398	13.709	45.3616	35.6992	2.16093	26.9049	6.34402	20.9917	16.5203	24.4984	23.9007	25.5665	23.7794	22.1553	5.07396	3.35306	10.6386	3.08266
61	TBX21	Q9UL17;O15119-3;Q13207;O15119-2;O15119	T-box_transcription_factor_TBX21	143.011	22.2426	170.678	50.791	1.90529	75.0603	11.6741	89.5813	26.658	26.3844	22.9852	27.4861	25.3925	23.4925	7.42267	-1.42139	15.9286	3.73217
62	TLR3	O15455;D6RA51;E9PGH4	Toll-like_receptor_3	28.8803	10.7441	33.6879	18.9403	2.37317	12.1695	4.52733	14.1953	7.98105	24.1577	21.6375	24.2425	24.1282	21.697	5.50476	-1.0421	5.83798	5.39347
63	TPM4	P67936;P67936-2;K7ENT6;K7ERG3;K7EMU5;K7EPV9;K7EPB9	Tropomyosin_alpha-4_chain	267.03	200.657	266.533	230.123	104.543	2.55427	1.91938	2.54951	2.20123	31.7749	31.9037	31.865	31.5157	30.2696	2.83878	3.10388	3.02184	2.37201
64	TTC38	Q5R3I4;E7ES35;A9UJP8;H7C089;F8WBU8;H7C2L7	Tetratricopeptide_repeat_protein_38	68.0916	6.6391	97.8401	16.4808	3.23931	21.0204	2.04954	30.204	5.08775	26.0661	24.5662	26.1924	25.4021	21.9056	17.8825	6.32305	19.5192	11.2864
65	VCL	P18206-2;P18206;Q5JQ13;B4DTM7;P18206-3	Vinculin	252.898	148.377	299.546	179.267	49.5228	5.10669	2.99614	6.04864	3.61988	30.8467	30.4287	31.0353	31.0127	28.8025	4.12454	3.08704	4.7007	4.62765
